# Supplementary material for: novoStoic2.0: An integrated framework for pathway synthesis, thermodynamic evaluation, and enzyme selection
Source: PLoS Comput Biol. 2025 Aug 6;21(8):e1012516. doi: 10.1371/journal.pcbi.1012516 (PMC12338773; doi:10.1371/journal.pcbi.1012516)
Supplement: S2 File — (CSV) [file pcbi.1012516.s002.csv]

Identifier	Kegg_id	NCBI_protein_id	Uniprot_id	Sequence
uniprot_id:P00903	eco:b3360	ncbi-proteinid:NP_417819	up:P00903	MILLIDNYDSFTWNLYQYFCELGADVLVKRNDALTLADIDALKPQKIVISPGPCTPDEAGISLDVIRHYAGRLPILGVCLGHQAMAQAFGGKVVRAAKVMHGKTSPITHNGEGVFRGLANPLTVTRYHSLVVEPDSLPACFDVTAWSETREIMGIRHRQWDLEGVQFHPESILSEQGHQLLANFLHR
uniprot_id:A0A9Q6ZNQ9	ece:Z4721	ncbi-proteinid:AAG58468	up:A0A9Q6ZNQ9	MILLIDNYDSFTWNLYQYFCELGADVLVKRNDALTLADIDALKPQKVVISPGPCTPDEAGISLDVIRHYAGRLPILGVCLGHQAMAQAFGGKVVRAAKVMHGKTSPITHNGEGVFRGLANPLTVTRYHSLVVEPDSLPACFEVTAWSETREIMGIRHRQWDLEGVQFHPESILSEQGHQLLANFLHR
ncbi_protein_id:BAI37938	eoi:ECO111_4170	ncbi-proteinid:BAI37938		MILLIDNYDSFTWNLYQYFCELGADVLVKRNDALTLADIDALKPQKIVISPGPCTPDEAGISLDVIRHYAGRLPILGVCLGHQAMAQAFGGKVVRAAKVMHGKTSPITHNGEGVFRGLANPLTVTRYHSLVVEPGSLPACFDVTAWSETREIMGIRHRQWDLEGVQFHPESILSEQGHQLLANFLHR
ncbi_protein_id:AHG10958	ecoo:ECRM13514_4309	ncbi-proteinid:AHG10958		MILLIDNYDSFTWNLYQYFCELGADVLVKRNDALTLADIDALKPQKVVISPGPCTPDEAGISLDVIRHYAGRLPILGVCLGHQAMAQAFGGKVVRAAKVMHGKTSPITHSGEGVFRGLANPLTVTRYHSLVVEPGSLPACFDVTAWSETREIMGIRHRQWDLEGVQFHPESILSEQGHQLLANFLHR
uniprot_id:B7UK71	ecg:E2348C_3610	ncbi-proteinid:CAS11158	up:B7UK71	MILLIDNYDSFTWNLYQYFCELGADVLVKRNDALTLADIDALKPQKIAISPGPCTPDEAGISLDVIRHYAGRLPILGVCLGHQAMAQAFGGKVVRAAKVMHGKTSPITHNSVGVFKGLANPLTVTRYHSLVVEPDSLPECFEVTAWSETREIMGIRHRQWDLEGVQFHPESILSEQGHQLLANFLHR
uniprot_id:A0A454A8S0	ecp:ECP_3451	ncbi-proteinid:ABG71429	up:A0A454A8S0	MILLIDNYDSFTWNLYQYFCELGADVLVKRNDALTLADIDALKPQKIVISPGPCTPDEAGISLDVIRHYAGRLPILGVCLGHQAMAQAFGGKVVRAAKVMHGKTSPITHNGVGVFKGLANPLTVTRYHSLVVEPDSLPECFEVTAWSETREIMGIRHRQWDLEGVQFHPESILSEQGHQLLANFLHR
uniprot_id:B1LHG1	ecm:EcSMS35_3642	ncbi-proteinid:ACB16453	up:B1LHG1	MILLIDNYDSFTWNLYQYFCELGADVLVKRNDALTLADIDALKPQKIVISPGPCTPDEAGISLDVIRHYAGRLPILGVCLGHQAMAQAFGGKVVRTAKVMHGKTSPITHNGEGVFRGLANPLTVTRYHSLVVEPDSLPACFDVTAWSETREIMGIRHRQWDLEGVQFHPESILSEQGHQLLANFLHR
uniprot_id:B7NDX0	eum:ECUMN_3823	ncbi-proteinid:CAR14970	up:B7NDX0	MILLIDNYDSFTWNLYQYFCELGADVLVKRNDALTLADIDALKPQKIVISPGPCTPDEAGISLDVIRNYAGCLPILGVCLGHQAMAQAFGGKVVRAAKVMHGKTSPITHNGEGVFRGLANPLTVTRYHSLVVEPDSLPACFEVTAWSETREIMGIRHRQWDLEGVQFHPESILSEQGHQLLANFLHR
uniprot_id:A0A0H3MLA2	ect:ECIAI39_3844	ncbi-proteinid:CAR19957	up:A0A0H3MLA2	MILLIDNYDSFTWNLYQYFCELGANVLVKRNDALTLADIDALKPQKIVISPGPCTPDEAGISLDVIRHYAGCLPILGVCLGHQAMAQAFGGKVVRAAKVMHGKTSPITHNGEGVFRGLANPLTVTRYHSLVVEPDSLPACFEVTAWSETREIMGIRHRQWDLEGVQFHPESILSEQGHQLLANFLHR
ncbi_protein_id:ACA76030	ecl:EcolC_0352	ncbi-proteinid:ACA76030		MILLIDNYDSFTWNLYQYFCELGADVLVKRNDALTLADIDALKPQKIVISPGPCTPDEAGISLDVIRHYAGRLPILGVCLGHQAMAQAFGGKVVRAAKVMHGKTSPITHNGEGVFRGLANPLTVTRYHSLVVEPGSLPACFEVTAWSETREIMGIRHRQWDLEGVQFHPESILSEQGHQLLANFLHR
uniprot_id:B7LS68	efe:EFER_3333	ncbi-proteinid:CAQ90811	up:B7LS68	MILLIDNYDSFTWNLYQYFCELGADVLVKRNDALTLADIDTLKPQKIVISPGPCTPDDAGISLDVIRHYAGSLPILGVCLGHQAMAQAFGGKVVRAAKVMHGKTSPITHNGEGVFKGLANPLTVTRYHSLVVEPDSLPECFEVTAWSETREIMGIRHRQWDLEGVQFHPESILSEQGHQLLANFLER
ncbi_protein_id:AHE60473	eal:EAKF1_ch2604	ncbi-proteinid:AHE60473		MILLIDNYDSFTWNLYQYFCELGADVLVKRNDALTLADIDALKPQKIVISPGPCTPDEAGISLDVIRHYAGRLPILGVCLGHQAMAQAFGGKVVRAAKVMHGKTSPITHNGEGVFKGLANPLTVTRYHSLVVEPDSLPACFEVTAWSETREIMGIRHRQWDLEGVQFHPESILSEQGHQLLANFLHR
ncbi_protein_id:AUT28212	ema:C1192_14660	ncbi-proteinid:AUT28212		MILLIDNYDSFTWNLYQYFCELGTDVLVKRNDALTLTDIDALKPQKIVISPGPCTPDEAGISLEVIRHYAGRLPILGVCLGHQAMAQVFGAKVVRAAKVMHGKTSPITHNGEGVFQGLANTLTVTRYHSLVVDPDSLPECFEVTAWSETHEIMGIRHRQWDLEGVQFHPESILSEQGHQLLANFLHR
ncbi_protein_id:QCT87126	esz:FEM44_07775	ncbi-proteinid:QCT87126		MILLIDNYDSFTWNLYQYFCELGADVLVKRNDALTLVDIDALKPQKIVISPGPCTPDEAGISLEVIRHYAGRLPILGVCLGHQAMAQAFGGKVVRAAKVMHGKTSPITHNGQGVFQGLANPLTVTRYHSLVVEPDSLPACFDVTAWSETGEIMGIRHRQWDLEGVQFHPESILSEQGHQLLANFLHR
ncbi_protein_id:WGM50833	eruy:OSH18_10960	ncbi-proteinid:WGM50833		MILLIDNYDSFTWNLYQYFCELGADVLVKRNDALTLADIDALKPQKIVISPGPCTPNDAGISLETIRHYAGRLPILGVCLGHQAMAQAFGGKVVRAAKVMHGKTSPITHNGQGVFRGLANPLTVTRYHSLVVEPDSLPACFDVTAWSETREIMGIRHRQWDLEGVQFHPESILSEQGHQLLVNFLHR
uniprot_id:A0A716TSD7	sty:STY4327	ncbi-proteinid:NP_458433	up:A0A716TSD7	MILLIDNYDSFTWNLYQYFCELGAEVQVRRNDALTLAHIDALNPQKIVISPGPCTPNDAGISLAVIRHYAGRIPMLGVCLGHQAMAQAFGASVVRAAKVMHGKTSPVTHNGQGVFRGLPSPLTVTRYHSLIVDPATLPECFEITAWSETQEIMGIRHREWDLEGVQFHPESILSEQGHALLENFLRR
uniprot_id:P06193	stm:STM3469	ncbi-proteinid:NP_462372	up:P06193	MILLIDNYDSFTWNLYQYFCELGAEVQVRRNDALTLAHIDALNPQKIVISPGPCTPNDAGISLAVIRHYAGRIPMLGVCLGHQAMAQAFGASVVRAAKVMHGKTSPVTHNGQGVFRGLPSPLTVTRYHSLIVDPATLPECFEITAWSETQEIMGIRHREWDLEGVQFHPESILSEQGHALLKNFLRR
ncbi_protein_id:AGQ70059	setc:CFSAN001921_23100	ncbi-proteinid:AGQ70059		MILLIDNYDSFTWNLYQYFCELGAEVQVRRNDTLTLAHIDALNPQKIVISPGPCTPNDAGISLAVIRHYAGRIPMLGVCLGHQAMAQAFGASVVRAAKVMHGKTSPVTHNGQGVFRGLPSPLTVTRYHSLIVDPATLPECFEITAWSETQEIMGIRHREWDLEGVQFHPESILSEQGHALLKNFLRR
uniprot_id:A0A0H2WTP7	spt:SPA3335	ncbi-proteinid:AAV79150	up:A0A0H2WTP7	MILLIDNYDSFTWNLYQYFCELGAEVQVRRNDALTLAHIDALNPQKIVISPGPCTPNDAGISLAVIRHYAGRIPMLGVCLGHQAMAQAFGASVVRAAKVMHGKTSPVTHNGQGVFRGLPSPLTVTRYHSLIVDPATLPECFEITAWSETQEIMGIRHREWDLEGVQFHPESILSEQGHALLENFLQR
uniprot_id:C0Q0E4	sei:SPC_3538	ncbi-proteinid:ACN47621	up:C0Q0E4	MILLIDNYDSFTWNLYQYFCELGAEVQVRRNDALTLAHIDALNPQKIVISPGPCTPNDAGISLAVIRHYAGRIPMLGVCLGHQAMAQAFGASVVRAAKVMHGKTSPITHNGQGVFRGLPSPLTVTRYHSLIVDPATLPECFEITAWSETQEIMGIRHREWDLEGVQFHPESILSEQGHALLKNFLRR
uniprot_id:Q57J03	sec:SCH_3403	ncbi-proteinid:AAX67309	up:Q57J03	MILLIDNYDSFTWNFYQYFCELGAEVQVRRNDALTLAHIDALNPQKIVISPGPCTPNDAGISLAVIRHYAGRIPMLGVCLGHQAMAQAFGASVVRAAKVMHGKTSPITHNGQGVFRGLPSPLTVTRYHSLIVDPATLPECFEITAWSETQEIMGIRHREWDLEGVQFHPESILSEQGHALLKNFLRR
uniprot_id:A0A6C6ZPT8	seh:SeHA_C3774	ncbi-proteinid:ACF69123	up:A0A6C6ZPT8	MILLIDNYDSFTWNLYQYFCELGAEVQVRRNDALTLAHIDALNPQKIVISPGPCTPNDAGISLAVIRHYAGRIPMLGVCLGHQAMAQAFGATVVRAAKVMHGKTSPVTHNGQGVFRGLPSPLTVTRYHSLIVDPATLPECFEITAWSETQEIMGIRHREWDLEGVQFHPESILSEQGHALLKNFLRR
uniprot_id:A0A0H3BLP1	see:SNSL254_A3740	ncbi-proteinid:ACF61566	up:A0A0H3BLP1	MILLIDNYDSFTWNLYQYFCELGAEVQVRRNNALTLAHIDALNPQKIVISPGPCTPNDAGISLAVIRHYAGRIPMLGVCLGHQAMAQAFGASVVRAAKVMHGKTSPVTHNGQGVFRGLPSPLTVTRYHSLIVDPATLPECFEITAWSETQEIMGIRHREWDLEGVQFHPESILSEQGHALLENFLQR
uniprot_id:B5RGY7	seg:SG3970	ncbi-proteinid:CAR39741	up:B5RGY7	MILLIDNYDSFTWNLYQYFCELGAEVQVRRNDALTLAHIDALNPQKIIISPGPCTPNDAGISLAVIRHYAGRIPMLGVCLGHQAMAQAFGASVVRAAKVMHGKTSPVTHNGQGVFRGLPSPLTVTRYHSLIVDPATLPECFEITAWSETQEIMGIRHREWDLEGVQFHPESILSEQGHALLKNFLRR
ncbi_protein_id:AGX12008	sene:IA1_16825	ncbi-proteinid:AGX12008		MILLIDNYDSFTWNLYQYFCELGAEVQVRRNDALTLAHIDALNPQKIVISPGPCTPDDAGISLAVIRHYAGRIPMLGVCLGHQAMAQAFGASVVRAAKVMHGKTSSVTHNGQGVFRGLPSPLTVTRYHSLIVDPATLPECFEITAWSETQEIMGIRHREWDLEGVQFHPESILSEQGHALLENFLQR
uniprot_id:A9MMF6	ses:SARI_04146	ncbi-proteinid:ABX23935	up:A9MMF6	MILLIDNYDSFTWNLYQYFCELGAEVQVRRNDALTLAHIDALNPQKIVISPGPCTPNDAGISLAVIRHYAGRIPMLGVCLGHQAMAQAFGATVVRAAKVMHGKTSPITHNGQGVFRGLPNPLTVTRYHSLIVDPATLPECFEITAWSETQEIMGIRHREWDLEGVQFHPESILSEQGHALLENFSGVDLWLLLSDFLFIFCDYNFTGIST
uniprot_id:A0A0K0HER5	sbg:SBG_3077	ncbi-proteinid:CCC32131	up:A0A0K0HER5	MILLIDNYDSFTWNLYQYFCELGAEVQVRRNDALTLTQIDALSPQKIVISPGPCTPDEAGISLAVIRHYAGRIPMLGVCLGHQAIAQAFGASVVRAAKVMHGKTSPIAHNGQGVFQGVPSPLTVTRYHSLIVDPVTLPACFEITAWSETQEIMGIRHRQWDLEGVQFHPESILSEQGHALLENFLQR
uniprot_id:S5NDJ6	sbz:A464_3546	ncbi-proteinid:AGR60730	up:S5NDJ6	MILLIDNYDSFTWNLYQYFCELGAEVQVRRNDALTLTQIDALSPQKIVISPGPCTPDEAGISLAVIRHYAGRIPMLGVCLGHQAIAQAFGASVVRAAKVMHGKTSPIAHNGQGVFQGLPSPLTVTRYHSLIVDPVTLPACFEITAWSETQEIMGIRHRQWDLEGVQFHPESILSEQGHALLENFLQR
ncbi_protein_id:AID26143	sbv:N643_15265	ncbi-proteinid:AID26143		MILLIDNYDSFTWNLYQYFCELGAEVQVRRNDALTLTQIDALSPQKIVISPGPCTPDEAGISLAVIRHYAGRIPMLGVCLGHQAIAQAFGASVVRAAKVMHGKTSPIAHNGQGVFQGLPSPLTVTRYHSLIVDPATLPECFEITAWSETQEIMGIRHRQWDLEGVQFHPESILSEQGHALLENFLRR
uniprot_id:A0A384KMS1	sfl:SF3379	ncbi-proteinid:NP_709135	up:A0A384KMS1	MILLIDNYDSFTWNLYQYFCELGADVLVKRNDALTLADIDALKPQKIVISPGPCTPDEAGISLDVIRHYAGRLPILGVCLGHQAMAQAFGGKVVRAAKVMHGKTSPITHSGEGVFRGLANPLTVTRYHSLVVEPDSLPACFDVTAWSETREIMGIRHRQWDLEGVQFHPESILSEQGHQLLANFLHL
uniprot_id:Q3YWR1	ssn:SSON_3491	ncbi-proteinid:AAZ90051	up:Q3YWR1	MILLIDNYDSFTWNLYQYFCELGADVLVKRNDALTLADIDALKPQKIVISPGPCTPDEAGISLDVIRHYAGRLPILGVCLGHQAMAQAFGGKVVRAAKVMHGKTSPITHSGEGVFRGLANPLTVTRYHSLVVEPDSLPACFDVTAWSETREIMGIRHRQWDLEGVQFHPESILSEQGHQLLANFLHR
uniprot_id:Q31VS8	sbo:SBO_3342	ncbi-proteinid:ABB67830	up:Q31VS8	MILLIDNYDSFTWNLYQYFCELGADVLVKRNDALTLADIDALKPQKIVISPGPCTPDEAGISLDVIRHYAGRLPILGVCLGHQAMAQAFGGKVVRAAKVMHGKTSPITHNGEGVFRGLANPLTVTRYHSLVVEPGSLPACFDVTAWSETREIMGIRHRQWDLEGVQFHPESILSEQGHQLLANFLHL
uniprot_id:Q32B06	sdy:SDY_3522	ncbi-proteinid:ABB63499	up:Q32B06	MILLIDNYDSFTWNLYQYFCELGADVLVKRNDALTLADIDALKPQKIVISPGPCTPDEAGISLDVIRHYAGRLPILGVCLGHQAMAQAFGGKVVRAAKVMHGKTSPITHNGEGVFRGLANPLTVTRYHSLVVEPDSLPACFEVTAWSETREIMGIRHRQWDLEGVQFHPESILSEQGHQLLANFLHR
uniprot_id:A0A0H3CSP4	enc:ECL_04737	ncbi-proteinid:ADF64264	up:A0A0H3CSP4	MILLIDNYDSFTWNLYQYFCELGAEVVVRRNDDISLTEIDALAPKKIVISPGPCTPSESGISLDVIRHYAGRLPILGVCLGHQAIGQVFGATIVRAARVMHGKTSPVTHTGTGVFSGLNNPLTVTRYHSLVIDPPTLPDCFEVTAWSETQEIMGIRHREWDLEGVQFHPESILSEQGHQLLANFLNR
ncbi_protein_id:AFM61918	enl:A3UG_21050	ncbi-proteinid:AFM61918		MILLIDNYDSFTWNLYQYFCELGAKVVVRRNDDISLTGIDALAPKKIVISPGPCTPSESGISLDVIRHYAGRLPILGVCLGHQAIGQVFGATIVRAARVMHGKTSPVTHTGTGVFSGLNNPLTVTRYHSLVIDPPTLPDCFEVTAWSETQEIMGIRHREWDLEGVQFHPESILSEQGHQLLANFLNR
ncbi_protein_id:AIV31754	eclg:EC036_41070	ncbi-proteinid:AIV31754		MILLIDNYDSFTWNLYQYFCELGAEVVVRRNDDISLTEIDALAPKKIVISPGPCTPSESGISLDVIRYYAGRLPILGVCLGHQAIGQVFGATIVRAARVMHGKTSPVTHTGTGVFRGLNNPLTVTRYHSLVIDPPTLPDCFEVTAWSETQEIMGIRHREWDLEGVQFHPESILSEQGHQLLANFLNR
uniprot_id:A0A9W3LIL4	ecle:ECNIH2_21580	ncbi-proteinid:AIE65892	up:A0A9W3LIL4	MILLIDNYDSFTWNLYQYFCELGAEVVVRRNDEIALADIDALAPQKIVISPGPCTPSESGISLEVIRHYAGKLPILGVCLGHQAIAQVFGATIVRAAKVMHGKTSPITHTGTGVFLGLNNPLTVTRYHSLIIDPPTLPACFEVTAWSETQEIMGIRHREYDLEGVQFHPESILSEQGHALLANFLNR
uniprot_id:A0A6S5JXJ0	ecln:ECNIH4_02025	ncbi-proteinid:AIX53088	up:A0A6S5JXJ0	MILLIDNYDSFTWNLYQYFCELGAEVVVRRNDDVTLTDIATLAPQKIVISPGPCTPSESGVSLDVIRHYAGKLPILGVCLGHQAIAQVFGATIVRAAKVMHGKTSPVTHTSTGVFTGLNNPLTVTRYHSLMIDPPTLPDCFEVTAWSDTQEIMGIRHREWDLEGVQFHPESILSEQGHDLLANFFHR
ncbi_protein_id:AIX60949	ecli:ECNIH5_20195	ncbi-proteinid:AIX60949		MILLIDNYDSFTWNLYQYFCELGAEVVVRRNDEIALADIDALAPQKIVISPGPCTPSESGISLEVIRHYAGKLPILGVCLGHQAIAQVFGATIVRAAKVMHGKTSPVTHTGTGVFLGLNNPLTVTRYHSLVIDPPTLPADFEVTAWSATREVMGIRHREYDLEGVQFHPESILSEQGHALLANFLNR
uniprot_id:A0A837FGW1	eclx:LI66_20840	ncbi-proteinid:AJB83679	up:A0A837FGW1	MILLIDNYDSFTWNLYQYFCELGAEVVVRRNDEIALDDIDALAPQKIVISPGPCTPSESGISLAVIQHYAGKLPILGVCLGHQAIAQVFGATIVRAAKVMHGKTSPITHTGTGAFLGLNNPLTVTRYHSLIIDPPTLPACFEVTAWSETQEIMGIRHREYDLEGVQFHPESILSEQGHALLANFLNR
ncbi_protein_id:AJB64737	ecly:LI62_22825	ncbi-proteinid:AJB64737		MILLIDNYDSFTWNLYQYFCELGAEVVVRRNDEIALAEIDALAPQKIVISPGPCTPSESGISLEAIRHYAGKLPILGVCLGHQAIAQVFGATIVRAAKVMHGKTSPVTHTGTGVFLGLNNPLTVTRYHSLIIDPPTLPACFEVTAWSETQEIMGIRHREYDLEGVQFHPESILSEQGHALLVNFLNR
ncbi_protein_id:AJB72680	eclz:LI64_19925	ncbi-proteinid:AJB72680		MILLIDNYDSFTWNLYQYFCELGAEVVVRRNDEIALADIDALAPQKIVISPGPCTPSESGISLEAIRHYAGRVPILGVCLGHQAIAQVFGATIVRAAKVMHGKTSPVTHTGTGVFSGLNNPLTVTRYHSLVIDPPTLPSCFEVTAWSESQEIMGIRHREYDLEGVQFHPESILSEQGHALLANFLNR
ncbi_protein_id:AHW96659	eau:DI57_20250	ncbi-proteinid:AHW96659		MILLIDNYDSFTWNLYQYFCELGAEVVVRRNDEIGLDDIGMLAPQKIVISPGPCTPSESGISLDVIQHYAGKLPILGVCLGHQAIAQAFGATIVRAAKVMHGKTSPVTHAGTGVFTGLNNPLTVTRYHSLVIDPPTLPDCFEVTAWSDTQEIMGIRHREWDLEGVQFHPESILSEQGHTLLANFLNR
ncbi_protein_id:AOP88819	ekb:BFV64_21800	ncbi-proteinid:AOP88819		MILLIDNYDSFTWNLYQYFCELGAEVVVRRNDDVTLADIATLAPQKIVISPGPCTPSESGVSLDVIRHYAGKLPILGVCLGHQAIAQVFGATIVRAAKVMHGKTSPVTHTSIGVFTGLNNPLTVTRYHSLVIDPPTLPDCFEVTAWSDTQEIMGIRHREWDLEGVQFHPESILSEQGHDLLANFFHR
ncbi_protein_id:AFP71944	eno:ECENHK_20565	ncbi-proteinid:AFP71944		MILLIDNYDSFTWNLYQYFCELGAEVVVRRNDDVTLADIATLAPQKIVISPGPCTPSESGVSLDVIRHYAGKLPILGVCLGHQAIAQVFGATIVRAAKVMHGKTSPVTHTSTGVFTGLNNPLTVTRYHSLVIDPSTLADCFEVTAWSDTQEIMGIRHREWDLEGVQFHPESILSEQGHDLLANFFHR
uniprot_id:G8LI81	eec:EcWSU1_04161	ncbi-proteinid:AEW75589	up:G8LI81	MILLIDNYDSFTWNLYQYFCELGAEVVVRRNDDISLAEIDALAPQKIVISPGPCTPSESGISLDVIHHYAGKLPILGVCLGHQAIGQVFGATIVRAAKVMHGKTAPVTHTGTGVFTGLNNPLTVTRYHSLVIDPSTLPECFEVTAWSDTREIMGIRHREWDLEGVQFHPESILSEQGHQLLANFLNR
ncbi_protein_id:AUJ83360	ecan:CWI88_20850	ncbi-proteinid:AUJ83360		MILLIDNYDSFTWNLYQYFCELGAEVVVRRNDDITLAEIDALAPQKIVISPGPCTPSESGISLDAIRHYAGKLPILGVCLGHQAIAQAFGATIVRAAKVMHGKTSSVTHAGAGVFSGLNNPLTVTRYHSLVIDPPTLPDCFEVTAWSETQEIMGIRHREWDLEGVQFHPESILSEQGHPLLGNFLHR
uniprot_id:A0A0W2X6Y6	ern:BFV67_20365	ncbi-proteinid:AOP97428	up:A0A0W2X6Y6	MILLIDNYDSFTWNLYQYFCELGAEVVVRRNDEIGLADIETLAPQKIVISPGPCTPSESGISLEVIQHYAGKLPILGVCLGHQAIAQAFGATIVRAAKVMHGKTSPVTHTGTGVFTGLNNPLTVTRYHSLVIDPSTLPDGFEVTAWSDTQEIMGIRHREWDLEGVQFHPESILSEQGHALLANFLHR
uniprot_id:A0A837LID0	ecls:LI67_022400	ncbi-proteinid:AKZ75402	up:A0A837LID0	MILLIDNYDSFTWNLYQYFCELGAEVVVRRNDEIGLADIETLAPQKIVISPGPCTPSESGISLEVIQHYAGKLPILGVCLGHQAIAQAFGATIVRAAKVMHGKTSPVTHTGTGVFTGLNNPLTVTRYHSLVIDPSTLPDGFEVTAWSDTQEIMGIRHCEWDLEGVQFHPESILSEQGHALLANFLHR
uniprot_id:A0A5C1C6K9	echg:FY206_22665	ncbi-proteinid:QEL38007	up:A0A5C1C6K9	MILLIDNYDSFTWNLYQYFCELGAEVVVRRNDEIELADIETLAPQKIVISPGPCTPSESGVSLEVIRHYAGKLPILGVCLGHQAIAQAFGATIVRAAKVMHGKTSPVTHTGTGVFTGLNNPLTVTRYHSLVIDPPTLPACFEVTAWSDTQEIMGIRHREWDLEGVQFHPESILSEQGHDLLANFLHR
ncbi_protein_id:QFQ11068	esh:C1N69_21260	ncbi-proteinid:QFQ11068		MILLIDNYDSFTWNLYQYFCELGAEVVVRRNDEIGLADIETLAPRKIVISPGPCTPSESGISLDVIRQYAGKLPILGVCLGHQAIAQAFGATIVRAAKVMHGKTSPVTHTGTGVFTGLNNPLTVTRYHSLVIDPPTLPDCFEVTAWSDTQEIMGIRHREWDLEGVQFHPESILSEQGHALLANFLNR
ncbi_protein_id:QLA68874	ept:HWQ17_15160	ncbi-proteinid:QLA68874		MILLIDNYDSFTWNLYQYFCELGAEVVVRRNDDIALADIETLAPRKIVISPGPCTPSESGISLDAIRHYAGRLPILGVCLGHQAIGQVFGATIVRAAKVMHGKTSPVSHTGAGVFAGLNNPLTVTRYHSLVIDPPTLPACFEVTAWSETQEIMGIRHREWDLEGVQFHPESILSEQGHALLANFLNR
uniprot_id:A0A9J9L002	ent:Ent638_3787	ncbi-proteinid:ABP62443	up:A0A9J9L002	MILLIDNYDSFTWNLYQYFCELGAEVVVRRNDEVTLADINALAPQKIVISPGPCTPSESGISLDVIRDFAGKLPILGVCLGHQAIGQVFGATIVRAAKVMHGKTSPVTHTGTGVFRGLNNPLTVTRYHSLIIDPPTLPDCFDVTAWSDTQEIMGIRHREWDLEGVQFHPESILSEQGHQLLANFLHR
ncbi_protein_id:AEN66778	eas:Entas_4069	ncbi-proteinid:AEN66778		MILLIDNYDSFTWNLYQYFCELGAEVVVRRNDEITLADIDALSPQKIVISPGPCTPSESGISLDVIKQYAGKLPILGVCLGHQAIGQVFGATIVRAAKVMHGKTSPVTHDGTGVFSGLNNPLTVTRYHSLVIDPPTLPACFDVTAWSDTHEIMGIRHKEWDLEGVQFHPESILSEQGHQLLANFLNR
ncbi_protein_id:AGN86056	enr:H650_13270	ncbi-proteinid:AGN86056		MILLIDNYDSFTWNLYQYFCELGASVEVRRNDEIALADIAALAPEKIVISPGPCTPDESGVSLAVIRHYAGKLPILGVCLGHQAIAQVFGATIVRAAKVMHGKTSPVTHNGTGVFSGLNNPLTVTRYHSLVIDPPTLPACFEITAWSDSGEIMGIRHLEWDLEGVQFHPESILSEQGHQLLKNFLER
ncbi_protein_id:ALL19424	enx:NI40_020505	ncbi-proteinid:ALL19424		MILLIDNYDSFTWNLYQYFCELGAEVVVRRNDEIGLADIGMLAPQKIVISPGPCTPSESGISLDVIQHYAGKLPILGVCLGHQAIAQAFGATIVRAAKVMHGKTSPVTHAGTGVFTGLNNPLTVTRYHSLVIDPSTLPDCFEVTAWSDTQEIMGIRHREWDLEGVQFHPESILSEQGHALLANFLNR
ncbi_protein_id:AMO46854	enf:AKI40_0426	ncbi-proteinid:AMO46854		MILLIDNYDSFTWNLYQYFCELGASVEVRRNDEIGLADIAALAPQKIVISPGPCTPDESGISLDVIRHYAGKCPLLGVCLGHQAIAQAFGATIVRAAKVMHGKTSPISHDGTGVFTGLNNPLTVTRYHSLVIDPRTLSGDFVVTAWSESGEIMGIRHRQWDLEGVQFHPESILSEQGHQLLKNFLSR
ncbi_protein_id:AVH18284	lni:CWR52_14305	ncbi-proteinid:AVH18284		MILLIDNYDSFTWNLYQYFCELGAEVVVRRNDEIDLADIETLAPQKIVISPGPCTPSESGISLDVIQHYAGRLPILGVCLGHQAIAQAFGATIVRAAKVMHGKTSPITHTGTGVFTGLNNPLTVTRYHSLVIDPPTLPACFEVTAWSDTQEIMGIRHREWDLEGVQFHPESILSEQGHALLANFLHR
ncbi_protein_id:QCE27472	ebg:FAI37_08540	ncbi-proteinid:QCE27472		MILLIDNYDSFTWNLYQYFCELGAEVVVRRNDELSLSDIETLAPQKIVISPGPCTPSESGISLEVIHHYAGRLPILGVCLGHQAIAQAFGATIVRAAKVMHGKTSPVTHTGTGVFTGLNNPLTVTRYHSLVIDPPTLPDCFDVTAWSDTQEIMGIRHREWDLEGVQFHPESILSEQGHALLANFLNR
ncbi_protein_id:QIB84050	enz:G0034_21220	ncbi-proteinid:QIB84050		MILLIDNYDSFTWNLYQYFCELGAEVVVRRNDDVTLADIATLAPQKILISPGPCTPSESGVSLDVIRHYAGKLPILGVCLGHQAIAQVFGATIVRAAKVMHGKTSPVTHTSIGVFTGLNNPLTVTRYHSLVIDPPTLPDCFEVTAWSDTQEIMGIRHREWDLEGVQFHPESILSEQGHDLLANFFHR
ncbi_protein_id:QLA01706	ens:HWQ15_06165	ncbi-proteinid:QLA01706		MILLIDNYDSFTWNLYQYFCELGAEVVVRRNDEIALADIDALAPQKIVISPGPCTPSESGISLEVIRHYAGKLPILGVCLGHQAIAQVFGASIVRAAKVMHGKTSPITHTGTGVFLGLNNPLTVTRYHSLVIDPPTLPADFEVTAWSETQEIMGIRHREYDLEGVQFHPESILSEQGHALLANFLNR
ncbi_protein_id:UFK54715	enk:LOC22_08885	ncbi-proteinid:UFK54715		MILLIDNYDSFTWNLYQYFCELGAEVVVRRNDEIALADIDALAPQKIVISPGPCTPSESGISLEAIRHYAGKLPILGVCLGHQAIAQVFGATIVRAAKVMHGKTSPVTHTGTGVFLGLNNPLTVTRYHSLIIDPPTLPACFEVTAWSETQEIMGIRHREYDLEGVQFHPESILSEQGHALLANFLNR
ncbi_protein_id:UNC48379	ehu:D5067_0001830	ncbi-proteinid:UNC48379		MILLIDNYDSFTWNLYQYFCELGAEVVVRRNDEITLADIETLAPQKIVISPGPCTPSESGISLDAIRQYAGTLPILGVCLGHQAIAQVFGATIVRAAKVMHGKTSPVMHAGTGVFTGLNNPLTVTRYHSLVIDPPTLPACFEVTAWSETQEIMGIRHQEWDLEGVQFHPESILSEQGHQLLANFLNR
ncbi_protein_id:UKJ21071	emor:L6Y89_20420	ncbi-proteinid:UKJ21071		MILLIDNYDSFTWNLYQYFCELGAEVVVRRNDDLTLADIDTLAPQKIVISPGPCTPSESGISLDVIRHYAGKLPILGVCLGHQAIAQAFGATIVRAAKVMHGKTSPVTHTGTGVFAGLNNPLTVTRYHSLVIDPPTLPACFEVTAWSETQEIMGIRHREWDLEGVQFHPESILSEQGHALLANFLNR
ncbi_protein_id:AZV07450	enb:ELK40_20860	ncbi-proteinid:AZV07450		MILLIDNYDSFTWNLYQYFCELGAEVVVRRNDEIALADIETLAPQKIVISPGPCTPSESGISLEVIQHYAGKLPILGVCLGHQAIAQAFGATIVRAAKVMHGKTSPVTHAGTGVFTGLNNPLIVTRYHSLVIDPSTLPDCFEVTARSDTQEIMGIRHREWDLEGVQFHPESILSEQGHALLANFLNR
ncbi_protein_id:WFC82357	equ:OM418_20565	ncbi-proteinid:WFC82357		MILLIDNYDSFTWNLYQYFCELGAEVVVRRNDEIELADIETLAPQKIVISPGPCTPSESGISLEVIQHYAGRLPILGVCLGHQAIAQAFGATIVRAAKVMHGKTSPVTHTGTGVFTGLNNPLTVTRYHSLVIDPPTLPDGFEVTAWSDTQEIMGIRHREWDLEGVQFHPESILSEQGHALLANFLHR
ncbi_protein_id:WJW85745	epu:QVH39_21415	ncbi-proteinid:WJW85745		MILLIDNYDSFTWNLYQYFCELGAEVVVRRNDEIDLADIETLAPQKIVISPGPCTPSESGISLDVIQHYAGRLPILGVCLGHQAIAQAFGATIVRAAKVMHGKTSPVTHTGTGVFTGLNNPLTVTRYHSLVIDPSTLPDCFEVTARSDTQEIMGIRHREWDLEGVQFHPESILSEQGHALLANFLHR
uniprot_id:A7ME31	esa:ESA_04373	ncbi-proteinid:ABU79552	up:A7ME31	MLLLIDNYDSFTWNLFQYFSELGAEVVVRRNDELTCDDIEALAPARLVISPGPCTPNEAGISLAAIRRFAGHLPILGVCLGHQAIGQAFGAAVVRAEKVMHGKTSVISHTNSGVFAGLNNPLTVTRYHSLIIDRATLPAEFEITAWTDAGEIMGIRHRHLALEGVQFHPESILSEQGHQLLANFLAR
ncbi_protein_id:AFJ97873	csk:ES15_0300	ncbi-proteinid:AFJ97873		MLLLIDNYDSFTWNLFQYFSELGAEVVVRRNDELTCDDIEALAPARLVISPGPCTPNEAGISLAAIRRFAGRLPILGVCLGHQAIGQAFGAAVVRAEKVMHGKTSVISHTNSGVFAGLNNPLTVTRYHSLIIDRATLPAEFEITAWTDAGEIMGIRHRHLALEGVQFHPESILSEQGHQLLANFLLR
ncbi_protein_id:AGE88588	csz:CSSP291_20145	ncbi-proteinid:AGE88588		MLLLIDNYDSFTWNLFQYFSELGAEVVVRRNDELTCDDIEALAPARLVISPGPCTPNEAGISLAAIRRFAGRLPILGVCLGHQAIGQAFGAAVVRAEKVMHGKTSVISHNNSGVFAGLNNPLTVTRYHSLIIDRATLPAEFEITAWTDAGEIMGIRHRHLALEGVQFHPESILSEQGHQLLANFLAR
ncbi_protein_id:AKE94219	csj:CSK29544_01258	ncbi-proteinid:AKE94219		MLLLIDNYDSFTWNLFQYFSELGAEVVVRRNDELTCDDIEALAPARLVISPGPCTPNEAGISLAAIRRFAGHLPILGVCLGHQAIGQAFGAAVVRAEKVMHGKTSVISHTNSGVFAGLNNPLTVTRYHSLIIDRATLPAEFEITAWTDAGEIMGIRHRHLALEGVQFHPESILSEQGHQLLANFLSR
uniprot_id:K8A512	ccon:AFK62_18435	ncbi-proteinid:ALB64359	up:K8A512	MLLLIDNYDSFTWNLFQYFSELGAEVVVRRNDELTPDDIDALAPAHLVISPGPCTPNEAGISLAAIRRYAGRLPILGVCLGHQAIGQAFGADVVRATTVMHGKTSAIHHNGTGVFTGLNNPLTVTRYHSLIIDRTTLPAAFDITAWTDEGEIMGIRHRDLPLEGVQFHPESILSEQGHQLLANFLSR
ncbi_protein_id:ALB68449	cdm:AFK67_18995	ncbi-proteinid:ALB68449		MLLLIDNYDSFTWNLFQYFSELGAEVVVRRNDELTPDDIDALAPAHIVISPGPCTPNEAGISLEVIRRYAGRLPLLGVCLGHQAIGQAFGAAVVRAQNVMHGKTSAIRHNNTGVFAGLNNPLTVTRYHSLIIDRATLPAEFEITAWTDEGEIMGIRHRHLALEGVQFHPESILSEQGHQLLANFLTR
uniprot_id:V5TVV8	csi:P262_00447	ncbi-proteinid:AHB68679	up:V5TVV8	MLLLIDNYDSFTWNLFQYFSELGAEVVVRRNDELTCDDIEALAPARLVISPGPCTPNEAGISLAAIRRFAGRLPILGVCLGHQAIGQAFGAAVVRAEKVMHGKTSVISHNNSGVFAGLNNPLTVTRYHSLIIDRATLPAEFEITAWTDAGEIMGIRHRHLALEGVQFHPESILSEQGHQLLANFLTR
uniprot_id:A0A376EZL9	cui:AFK65_18165	ncbi-proteinid:ALB56491	up:A0A376EZL9	MLLLIDNYDSFTWNLFQYFSELGAEVVVRRNDELTCDDIEALAPARLVISPGPCTPNEAGISLAAIRRFAGRLPILGVCLGHQAIGQAFGASVVRAEKVMHGKTSVISHNNQGVFSGLNNPLTVTRYHSLIIDRATLPAEFDITAWTDAGEIMGIRHRRLALEGVQFHPESILSEQGHQLLANFLSR
ncbi_protein_id:ALB69114	cmw:AFK63_00235	ncbi-proteinid:ALB69114		MLLLIDNYDSFTWNLFQYFSELGAEVMVRRNDELTPDDIDALAPARIVISPGPCTPNEAGISLEVIRRYAGRLPVLGVCLGHQAIGQAFGAAVVRAQNVMHGKTSVIQHNNTGVFAGLNNPLTVTRYHSLIIDRATLPAEFEITAWTDEGEIMGIRHRQLPLEGVQFHPESILSEQGHQLLANFLSR
uniprot_id:C9Y253	ctu:CTU_38780	ncbi-proteinid:CBA34202	up:C9Y253	MLLLIDNYDSFTWNLFQYFSELGAEVVVRRNDELTCEDIEALAPAQLVISPGPCTPNEAGISLAAIRRFAGRLPILGVCLGHQAIGQAFGASVVRAEKVMHGKTSVISHNNNGVFSGLNNPLTVTRYHSLIIDRATLPAAFEITAWTEAGEIMGIRHRHLALEGVQFHPESILSEQGHQLLANFLSR
uniprot_id:A6TEZ9	kpn:KPN_03746	ncbi-proteinid:ABR79133	up:A6TEZ9	MILLIDNYDSFTWNLYQYFCELGAEVLVRRNDALTLEEIAALAPEKIVISPGPCTPDEAGISLAVIRHYAGKTPLLGVCLGHQAIAQAFGATIVRAAQVMHGKTSLIEHNGEGVFQGLNNPLTVTRYHSLVIDPPTLPSEFNVTARSASGEIMGIRHREWDLEGVQFHPESILSEQGHQLLANFLKR
ncbi_protein_id:AIX71475	kpv:KPNIH29_24245	ncbi-proteinid:AIX71475		MILLIDNYDSFTWNLYQYFCELGAEVLVRRNDALTLEEIAALAPEKIVISPGPCTPDEAGISLAVIRHYAGKTPLLGVCLGHQAIAQAFGATIVRAAQVMHGKTSLIEHNGEGVFQGLNNPLTVTRYHSLVIDPPTLPFEFNVTARSASGEIMGIRHREWDLEGVQFHPESILSEQGHQLLANFLKR
ncbi_protein_id:ADC56286	kva:Kvar_0355	ncbi-proteinid:ADC56286		MILLIDNYDSFTWNLYQYFCELGAEVLVRRNDALTLEEIAALAPEKIVISPGPCTPNEAGISLAVIRHYAGKTPLLGVCLGHQAIAQAFGATIVRAAQVMHGKTSLIEHNGEGVFQGLNNPLTVTRYHSLVIDPPTLPPEFIVTARSASAEIMGIRHRAWDLEGVQFHPESILSEQGHQLLENFLKR
uniprot_id:A0A087FT70	kpk:A593_08925	ncbi-proteinid:AIE00659	up:A0A087FT70	MILLIDNYDSFTWNLYQYFCELGAEVLVRRNDALTLEEIAALAPEKIVISPGPCTPNEAGISLAVIRHYAGKTPLLGVCLGHQAIAQAFGATIVRAAQVMHGKTSLIEHNGEGVFQGLNNPLTVTRYHSLVIDPPTLPPEFIVTARSASAEIMGIRHRDWDLEGVQFHPESILSEQGHQLLENFLKR
uniprot_id:A0A0H3H2K0	kox:KOX_04530	ncbi-proteinid:AEX02643	up:A0A0H3H2K0	MILLIDNYDSFTWNLYQYFCELGAEVLVRRNDELTLADIISLAPAKIVISPGPCTPDESGISLAAIRHFSGQTPILGVCLGHQAIAQVFGAAIVRAAKVMHGKTSPVSHTGQGVFLGLNNPLTVTRYHSLLIDPLTLPECFEVTARSEEGEIMGIRHRVFDLEGVQFHPESILSEQGHQLLANFLNR
ncbi_protein_id:AJZ91480	kmi:VW41_21885	ncbi-proteinid:AJZ91480		MLLLIDNYDSFTWNLYQYFCELGEEVLVKRNDDIGLDDIERLAPQKLVISPGPCTPTEAGISLAAINHFAGQLPILGVCLGHQAIAQAFGATIVRAEQVMHGKTSSISHNGSGVFRGLNNPLIVTRYHSLIVDPDTLPDCFEVTAWTDKQEIMGIRHRALDLEGVQFHPESILSEQGHALLANFLQR
uniprot_id:A0A1C3QBW3	kqu:AVR78_02575	ncbi-proteinid:AMR13311	up:A0A1C3QBW3	MILLIDNYDSFTWNLYQYFCELGAEVLVRRNDALTLEEIASLAPEKMVISPGPCTPDEAGISLSVIRHYAGKTPLLGVCLGHQAIAQAFGATIVRAAQVMHGKTSLIEHNGEGVFQELNNPLTVTRYHSLVIDPPTLPPEFIVTARSASGEIMGIRHRDWDLEGVQFHPESILSEQGHQLLANFIKR
uniprot_id:A0A0H3FMD7	eae:EAE_05090	ncbi-proteinid:AEG95945	up:A0A0H3FMD7	MILLIDNYDSFTWNLYQYFCELGAEVLVKRNDELTLAEIASLAPEKIVISPGPCTPDESGISLDVIRRYAGKTPLLGVCLGHQAIAQVFGAAIVRAAQVMHGKTSLIEHNGEGVFKGLNNPLTVTRYHSLVIDPPTLPADFIVTARSASGEIMGIRHRQWDLEGVQFHPESILSEQGHQLLENFLKR
ncbi_protein_id:ASV18135	kqv:B8P98_01915	ncbi-proteinid:ASV18135		MILLIDNYDSFTWNLYQYFCELGAEVLVRRNDALTLEEIAALAPEKIVISPGPCTPNEAGISLAVIRHYAGKTPLLGVCLGHQAIAQAFGATIVRAAQVMHGKTSLIEHNGEGVFQGLNHPLTVTRYHSLVIDPPTLPPEFIVTARSASGEIMGIRHRDWDLEGVQFHPESILSEQGHQLLENFLKR
ncbi_protein_id:QBG06107	klw:DA718_02365	ncbi-proteinid:QBG06107		MILLIDNYDSFTWNLYQYFCELGAEVLVRRNDELTLEEIIALAPEKIVISPGPCTPDESGISLAVIRHFSGKTPLLGVCLGHQAIAQVFGATIVRAAKVMHGKTSPVIHNGQGVFAGLNNPLIVTRYHSLLIDPPTLGECFEITARSEEGEIMGIRHREFDLEGVQFHPESILSEQGHQLLANFLHR
ncbi_protein_id:UDD40736	kar:LGL98_01885	ncbi-proteinid:UDD40736		MILLIDNYDSFTWNLYQYFCELGAEVLVRRNDALTLEEIAALAPEKIVISPGPCTPDEAGISLAVIRHYAGKTPLLGVCLGHQAIAQAFGATIVRAAQVMHGKTSLIEHNGEGVFKGLNNPLTVTRYHSLVIDPPTLPSEFIVTARSASGEIMGIRHREWDLEGVQFHPESILSEQGHPLLANFLKR
ncbi_protein_id:QTP40535	kgr:JJJ10_02030	ncbi-proteinid:QTP40535		MILLIDNYDSFTWNLYQYFCELGAEVLVRRNDELTLADIIALAPAKIVISPGPCTPDESGISLAVIRHFSGKTPILGVCLGHQAIAQVFGAAIVRAAKVMHGKTSPVSHTGQGVFLGLNNPLTVTRYHSLLIDPLTLPECFEVTARSEKGEIMGIRHRVFDLEGVQFHPESILSEQGHQLLANFLNR
ncbi_protein_id:UHD00326	kpas:LUW96_04520	ncbi-proteinid:UHD00326		MILLIDNYDSFTWNLYQYFCELGAEVLVRRNDELTLADIIALAPAKIVISPGPCTPDESGISLAVIRHFSGKTPILGVCLGHQAIAQVFGAAIVRAAKVMHGKTSPISHTGQGVFLGLNNPLTVTRYHSLLIDPLTLPECFEVTARSEEGEIMGIRHRVYDLEGVQFHPESILSEQGHQLLANFLNR
uniprot_id:A0A514EKT4	ree:electrica_00357	ncbi-proteinid:QDI06605	up:A0A514EKT4	MILLIDNYDSFTWNLYQYFCELGAQVQVRRNDELTLEEIAALKPEKIVISPGPCTPNESGISLAAIAHYAGQIPLLGVCLGHQAIAQVFGATIVRAAKVMHGKTSPIHHNGQGVFQGLNNPLTVTRYHSLLIEPATLPECFEVTARSESGEIMAIRHREWDLEGVQFHPESILSEQGHQLLANFLNR
ncbi_protein_id:AGJ88820	ror:RORB6_20700	ncbi-proteinid:AGJ88820		MILLIDNYDSFTWNLYQYFCELGAEVLVRRNDELTLEEIAALMPEKIVISPGPCTPNESGISLAVIARYAGQVPLLGVCLGHQAIAQVFGATIVRAAKVMHGKTSPIYHNGQGVFQGLNNPLTVTRYHSLLIDPATLPECFEVTARSESGEIMAIRHREWDLEGVQFHPESILSEQGHQLLANFLNR
ncbi_protein_id:AJF70593	ron:TE10_00335	ncbi-proteinid:AJF70593		MILLIDNYDSFTWNLYQYFCELGAEVLVKRNDELTLEEIATLAPEKIVISPGPCTPDESGISLAVIGYYAGKVPLLGVCLGHQAIAQVFGATIVRAAKVMHGKTSPISHDGRGVFQGLNNPLTVTRYHSLVIDPDTLPECFDVTARSESGEIMAIRHREWDLEGVQFHPESILSEQGHQLLANFLKR
uniprot_id:A0A443VKB0	rpln:B1209_01935	ncbi-proteinid:AUV51781	up:A0A443VKB0	MILLIDNYDSFTWNLYQYFCELGAEVLVRRNDELTLEEIAALLPEKIVISPGPCTPNESGISLAVIARYAGQIPLLGVCLGHQAIAQVFGATIVRAAKVMHGKTSPIHHNGQGVFQGLNNPLTVTRYHSLLIDPATLPECFEVTARSESGEIMAIRHREWDLEGVQFHPESILSEQGHQLLANFLNR
uniprot_id:A0A3P8K663	rtg:NCTC13098_00473	ncbi-proteinid:VDR24195	up:A0A3P8K663	MPLLGVCLGHQAIAQVFGATIVRAAKVMHGKTSPISHDGRGVFQGLNNPLTVTRYHSLVIDPDTLPDCFTVTARSESGEIMAIRHREWDLEGVQFHPESILSEQGHQLLANFLNR
uniprot_id:D2TMD0	cro:ROD_44491	ncbi-proteinid:CBG91144	up:D2TMD0	MILLIDNYDSFTWNLYQYFCELGADVLVKRNDELTLAQIDALSPQKIVISPGPCTPDEAGISLAVIGRYAGRVPMLGVCLGHQAMAQAFGASIVRAAKVMHGKTSPIRHNGQGVFQGLANPLTVTRYHSLIVDPATLPDCFQVTAWSESEEIMGIRHTAWDLEGVQFHPESILSEQGHQLLANFLNR
uniprot_id:A8AQR4	cko:CKO_04782	ncbi-proteinid:ABV15827	up:A8AQR4	MILLIDNYDSFTWNLYQYFCELGADVLVRRNDALTLAQIDALNPQKIVISPGPCTPDDAGISLAVIRHYAGRLPMLGVCLGHQAMAQAFGATIVRAAKVMHGKTSPVTHNGQGVFQGLSNPLTVTRYHSLVIDPATLPACFDVTAWSDTQEIMGIRHREWDLEGVQFHPESILSEQGHQLLANFLSR
ncbi_protein_id:AHY10808	cfd:CFNIH1_04540	ncbi-proteinid:AHY10808		MILLIDNYDSFTWNLYQYFCELGADVLVRRNDELTLSQIDALNPQKIVISPGPCTPDDAGISLDVIRHFAGKIPLLGVCLGHQAMAQAFGATVVRAAKVMHGKTSPITHNGQGVFQGLANPLTVTRYHSLVVAPETLPDCFEVTAWSETQEIMGIRHREWDLEGVQFHPESILSEQGHQLLDNFLQR
ncbi_protein_id:ARC42652	cbra:A6J81_19090	ncbi-proteinid:ARC42652		MILLIDNYDSFTWNLYQYFCELGADVLVRRNDELTLAQIDALSPQKIVISPGPCTPDDAGISLDVIRHFAGNIPLLGVCLGHQAMAQAFGASVVRAAKVMHGKTSPITHNGQGVFQGLANPLTVTRYHSLVVAPETLPDCFEVTAWSETQEIMGIRHREWDMEGVQFHPESILSEQGHQLLANFLNR
ncbi_protein_id:ATF51931	cwe:CO701_23900	ncbi-proteinid:ATF51931		MILLIDNYDSFTWNLYQYFCELGAEVLVRRNDELTLAQIDALSPQKIVISPGPCTPDDAGISLDVIRHYAGKTPILGVCLGHQAMAQAFGASVVRAAKVMHGKTSPITHTGQGVFQGLANPLTVTRYHSLVVAPETLPACFEVTAWSETQEIMGIRHREWDLEGVQFHPESILSEQGHQLLANFLNR
ncbi_protein_id:AWV25056	cyo:CD187_01770	ncbi-proteinid:AWV25056		MILLIDNYDSFTWNLYQYFCELGADVLVRRNDELTLAQIDSLNPQKIVISPGPCTPDDAGISLDVIRHFAGKLPLLGVCLGHQAMAQAFGASVVRAVKVMHGKTSPITHTGQGVFQGLANPLTVTRYHSLVVAPETLPECFEVTAWSETQEIMGIRHREWDMEGVQFHPESILSEQGHQLLANFLNR
ncbi_protein_id:QET57325	cpot:FOB25_13175	ncbi-proteinid:QET57325		MILLIDNYDSFTWNLYQYFCELGADVLVRRNDELTLAQIDALNPQKIVISPGPCTPDDAGISLEVIRHFAGKLPLLGVCLGHQAMAQAFGASVVRAAKVMHGKTSPITHTGQGVFQGLANPLTVTRYHSLVVAPETLPECFEVTAWSETQEIMGIRHREWDMEGVQFHPESILSEQGHQLLANFLNR
uniprot_id:A0A2I8S329	cfq:C2U38_01095	ncbi-proteinid:AUV24359	up:A0A2I8S329	MILLIDNYDSFTWNLYQYFCELGADVLVRRNDELTLAQIDALSPQKIVISPGPCTPDDAGISLDVIRHFAGKTPLLGVCLGHQAMAQAFGATVVRAAKVMHGKTSPITHNGQGVFQGLANPLTVTRYHSLVVAPATLPDCFEVTAWSETQEIMGIRHREWDMEGVQFHPESILSEQGHQLLANFLNR
ncbi_protein_id:QUC30577	csed:JY391_02025	ncbi-proteinid:QUC30577		MILLIDNYDSFTWNLYQYFCELGADVLVKRNDELTLPQIDALGPQKIVISPGPCTPDDAGISLAAIRHYAGRLPMLGVCLGHQAMAQAFGATIVRAAKVMHGKTSPVRHNGQGVFQGLANPLRVTRYHSLIVDPATLPACFEVTAWSEAQEIMGIRHTTWDLEGVQFHPESILSEQGHQLLANFLNR
uniprot_id:A0A0F6TXA6	cama:F384_18350	ncbi-proteinid:AKE60376	up:A0A0F6TXA6	MILLIDNYDSFTWNLYQYFCELGADVQVKRNDELTLSQIDALKPQKIVISPGPCTPDDAGISLDVIRHYAGRLPILGVCLGHQAMAQAFGATIVRAAKVMHGKTSPIRHTGQGVFQGLTNPLTVTRYHSLLIDPATLPDCFEVTAWSETQEIMGIRHTTWDLEGVQFHPESILSEQGHQLLANFLSR
uniprot_id:A0A6N2TXR0	caf:AL524_01005	ncbi-proteinid:AMG51780	up:A0A6N2TXR0	MILLIDNYDSFTWNLYQYFCELGADVQVKRNDELTLSQIDALQPQKIVISPGPCTPDDAGISLEVIRHYAGRLPILGVCLGHQAMAQAFGATIVRAEKVMHGKTSPIHHTGQGVFQGLTNPLTVTRYHSLIIDPTTLPDCFEVTAWSETQEIMGIRHTMWDLEGVQFHPESILSEQGHQLLENFLNR
ncbi_protein_id:AMH16291	cif:AL515_21560	ncbi-proteinid:AMH16291		MILLIDNYDSFTWNLYQYFCELGADVLVRRNDALTLAQIDALNPQKIVISPGPCTPDDAGISLEVIRYFAGKIPLLGVCLGHQAMAQAFGATVVRAAKVMHGKTSPITHNGQGVFQGLANPLTVTRYHSLVVAPETLPECFEVTAWSETQEIMGIRHREWDMEGVQFHPESILSEQGHQLLANFLNQ
ncbi_protein_id:AST77923	cfar:CI104_01895	ncbi-proteinid:AST77923		MILLIDNYDSFTWNLYQYFCELGADVQVKRNDALTLSQIERLKPQRIVISPGPCTPDDAGISLEVIRCYAGRLPILGVCLGHQAMAQAFGASIVRAAKVMHGKTSLIRHTGQGVFQGLTNPLTVTRYHSLLIDPATLPDCFEVTAWSETQEIMGIRHTTWDLEGVQFHPESILSEQGHQLLANFLNR
uniprot_id:A0A3S7D3Z6	cir:C2U53_07475	ncbi-proteinid:AUZ63687	up:A0A3S7D3Z6	MILLIDNYDSFTWNLYQYFCELGADVQVKRNDELTLSQIDALQPQKIVISPGPCTPDDAGISLEVIRHYAGRLPILGVCLGHQAMAQAFGATIVRAEKVMHGKTSPIHHTGQGVFQGLTNPLTVTRYHSLIIDPTTLPDCFEVTAWSETQEIMGIRHTMWDLEGVQFHPESILSEQGHQLLANFLNR
ncbi_protein_id:AYL63278	cpar:CUC49_17410	ncbi-proteinid:AYL63278		MILLIDNYDSFTWNLYQYFCELGADVLVRRNDALTLAQIDALNPQKIVISPGPCTPDDAGISLEVIRYFAGKIPLLGVCLGHQAMAQAFGATVVRAAKVMHGKTSPITHNGQGVFQGLANPLTVTRYHSLVVAPETLPECFEVTAWSETQEIMGIRHREWDMEGVQFHPESILSEQGHQLLANFLSR
ncbi_protein_id:QFS69155	ctel:GBC03_02500	ncbi-proteinid:QFS69155		MILLIDNYDSFTWNLYQYFCELGADVRVKRNDELTLSQIDVLNPQKIVISPGPCTPDDAGISLDVIRHYAGRLPILGVCLGHQAMAQAFGATIVRAAKVMHGKTSPIRHTGQGVFQGLTNPLTVTRYHSLLIDPATLPDCFEVTAWSETQEIMGIRHTTWDLEGVQFHPESILSEQGHQLLANFLSR
uniprot_id:A0A4P7J5R3	citz:E4Z61_18795	ncbi-proteinid:QBX82294	up:A0A4P7J5R3	MILLIDNYDSFTWNLYQYFCELGAEVLVRRNDELTLAQIDALSPQKIVISPGPCTPDDAGISLDVIRHYAGKIPMLGVCLGHQAMAQAFGASVVRAAKVMHGKTSPITHTGQGVFQGLANPLTVTRYHSLVVAPETLPACFEVTAWSETQEIMGIRHREWDLEGVQFHPESILSEQGHQLLANFLNR
uniprot_id:A0A4P6WP64	cars:E1B03_24345	ncbi-proteinid:QBM25389	up:A0A4P6WP64	MILLIDNYDSFTWNLYQYFCELGADVLVRRNDELTLAQIDALNPQKIVISPGPCTPDDAGISLDVIRHFAGKIPLLGVCLGHQAMAQAFGATVVRAAKVMHGKTSPITHNGKGVFQGLNNPLTVTRYHSLVVAPATLPDCFEVTAWSETQEIMGIRHREWDLEGVQFHPESILSEQGHQLLANFLNR
ncbi_protein_id:QKE18434	cib:HF677_001615	ncbi-proteinid:QKE18434		MILLIDNYDSFTWNLYQYFCELGADVLVRRNDELTLAQIDALSPQKIVISPGPCTPDDAGISLDVIRHFAGKTPLLGVCLGHQAMAQAFGATVVRAAQVMHGKTSPITHNGQGVFQGLANPLTVTRYHSLVVAPATLPDCFEVTAWSETQEIMGIRHREWDMEGVQFHPESILSEQGHQLLANFLNR
ncbi_protein_id:WET40988	cens:P2W74_01640	ncbi-proteinid:WET40988		MILLIDNYDSFTWNLYQYFCELGADVLVKRNDELMLAQIDALNPQKIVISPGPCTPNEAGISLDVIRHYAGRLPILGVCLGHQAMAQAFGATIVRAAKVMHGKTSPITHTGQGVFLGLSNPLRVTRYHSLVIDPATLPVCFDVTAWSETQEIMGIRHREWDLEGVQFHPESILSEQGHRLLANFLQR
uniprot_id:Q7VRN6	bfl:Bfl568	ncbi-proteinid:CAD83250	up:Q7VRN6	MNKVLIIDNYDSFTWNLYQYFRKMGGIVDVKRHDSIDLMDFDHLSPDRLVISPGPGTTSNSGISFKAVNYFGNRIPIFGVCLGHQVIAQFFGAKLTYAQIVMHGKSSIIYHNDCGVFTGLVQSFRVIRYHSWVVDINTIPICLEVTAWSTYVDGKREIMGIRHRNLLIEGVQFHPESILTEYGYQILQNFMDY
uniprot_id:Q492A8	bpn:BPEN_588	ncbi-proteinid:AAZ41194	up:Q492A8	MNKILIIDNYDSFTWNLYQYFREMGGVVEVRRNDALNIIDIEQLSPERLVISPGPGTPDNAGISLDAIYYFHKRIPILGVCLGHQAIAQFFGAKLKYAQKVMHGKISLIHHNGSGIFTEVTQPLNVVRYHSLVIDSNTMPSCLEITAWSTCSDKYTEIMGIRHRNLLVEGVQFHPESILSEQGHQILGNFMKY
uniprot_id:E8Q6H9	bva:BVAF_570	ncbi-proteinid:ADV33948	up:E8Q6H9	MNKILIIDNYDSFTWNLYQYFREMGGMVEVRRHDSISVLDLDHLTPDRLVISPGPGTPGNSGISLQALSYFCNRIPIFGVCLGHQVIAQFFGAKLKCAQSIMHGKSSIISHNNKGVFCGLMQSLRVIRYHSLVVDLNSVPVSLEITAWSTCSSSQGREIMGIRHRSLLIEGVQFHPESVLTEQGYEMLFNFMLY
uniprot_id:L0MVC5	bchr:BCHRO640_604	ncbi-proteinid:AGC03839	up:L0MVC5	MNKILIIDNYDSFTWNLYQYFREMGAVVEVRRNDALNIIDIEQLSPERLVISPGPSTPDNAGISLDAIYYFHKRIPILGVCLGHQAIAQFFGAKLKYAQKVMHGKISLIHHNGSGIFTEVTQPLNVVRYHSLVIDSNTMPSCLEITAWSTCNDKYTEIMGIRHRNLLIEGVQFHPESILSEQGHQILGNFMKY
ncbi_protein_id:URJ27749	bhb:M9394_01225	ncbi-proteinid:URJ27749		MNKILIIDNYDSFTWNLYQYFREMGGIVEVRRNDALNIIDIEQLSPERLVISPGPGTPDNAGVSLDAIYYFHRRIPILGVCLGHQAIAQFFGAKLKYAQRVMHGKISLIHHNGSGIFTEVTQPLNVVRYHSLVIDSNTMPACLEITAWSTCSDKYIEIMGIRHRNLLVEGVQFHPESILSEQGHQILANFMKY
ncbi_protein_id:URJ33211	bvx:M9408_01210	ncbi-proteinid:URJ33211		MNKILIIDNYDSFTWNLYQYFQEMGGIVEVKRHDALSIIDIERLSPERLVISPGPGTPDDAGISLDAIYYFHNKIPILGVCLGHQAIAQFFGAKLKSAQKIMHGKTSLIHHNESGIFTKIIQPLNVVRYHSLVIDSNTVPNCLEVTAWSNNTTHTDHNQYSEIMGIRHRKLAIEGVQFHPESILSEQGHRILANFMKY
uniprot_id:A0A0E3Y8K2	ben:BOBLI757_575	ncbi-proteinid:AKC60713	up:A0A0E3Y8K2	MIRVLIIDNYDSFTWNIYQYLCELGAQVKVIQHDSLSLVDIEQLSPQRLVISPGPGRPEDAGISLAAVSYFANKLPIFGICLGHQVIAQSFGARIVHAKQVMHGKSSIIFHDCKGIFSNLSQFITVVRYHSLVIESCSLPLCFEVSAWSISNGKYDEIMAIRHRTFAIESVQFHPESLLSEQGREMLSNFLYLLK
uniprot_id:A0A0E3U493	bed:BTURN675_567	ncbi-proteinid:AKC60126	up:A0A0E3U493	MNRKILIIDNYDSFTWNLYQCFCYLGAEVEVRRHDVINVLDIERLSPNRLVISPGPGTPHNSGISLSAIYSFYNKIPILGVCLGHQVIAHFFGAKIVHARCIMHGKSSVIHHDRTGVFYRLPQFLKVIRYNSLIVDISTLPSCLRVSAWSVKCNKFDEIMGIRHCDLPIEGVQFHPESVLSEYGCQLLRNFMRL
ncbi_protein_id:QOI11342	bec:GN160_02640	ncbi-proteinid:QOI11342		MVKVLLIDNYDSFTWNIYQYFSKIGAEVKVVRNDVCSLLDIEQFSPHKLVISPGPGTPGDAGISLSVISYFANKLPILGICLGHQVIAQFFGAKIVRSKQAMHGKQSVIYHDCKGIFANLSQFLKVVRYNSLVVDIYSLPSCLEVSAWSVLNDGKYDEIMAIRHRNLRLEGIQFHPESILSEQGYEMLVNFIHC
ncbi_protein_id:URJ26244	bem:M9396_02830	ncbi-proteinid:URJ26244		MNKILIIDNYDSFTWNLYQYFREMGGIVEVRRNDALNIIDIEQLSPERLVISPGPGTPDNAGISLDAIYYFHKRIPILGVCLGHQAIAQFFGAKLKYAQKVMHGKISLIHHNGSGIFHEVIQPLNVVRYHSLVIDSNTMPSCLEITSWSTCTCSDKYIEIMGIRHRNLLVEGVQFHPESILSEQGHQILGNFMKY
ncbi_protein_id:URJ25043	bocr:M9405_02775	ncbi-proteinid:URJ25043		MNKILIIDNYDSFTWNLYQYFREMGKIVQVKRNDNIHIADIKQLSPTHLIISPGPGVPKNAGISLEVIAYFHKILPILGICLGHQAIAQFFGAKLRRAHKIMHGKPSKIYHNNSGVFSGITQPLNVIRYHSWIVETNTLPKCLEITAWNVINNNNLIEIMGIRHKTFKTEGVQFHPESVLSEQGHNILANFL
uniprot_id:C4K4Q1	hde:HDEF_0822	ncbi-proteinid:ACQ67544	up:C4K4Q1	MLLLIDNYDSFTYNLYQYFCELGVDVLVKRNDEVKLQDIERLAPKYLVISPGPCTPNEAGISLAAIQHFSGKLPILGVCLGHQALAQSFGARIVKARKIMHGKTSLIQHNHQGIFQGLNHPLTVTRYHSLVVETDSLPEDFELTAWTEKEGRMDEIMGIRHRTLPLEGVQFHPESIFSENGHQLLNNFLNGPRVR
uniprot_id:D4G7N0	rip:RIEPE_0066	ncbi-proteinid:ADD79843	up:D4G7N0	MNGFLQYIFPKENEGILFSEKILCYLNFICIRDNIMLLIIDNYDSFTYNLYQYFLELNIEVLVRKNDSIDIDEIRLMSPSHIVISPGPCSPEKTGISKKVIQNFSGKIPILGVCIGHQAIGQVFGASVVKAKKPIHGKSSKIYHQGIGILKGVSRPFVAARYHSLVIEISSLPNILEITSWTIDKNGNIEEIMGIRHKRFLVEGVQYHPESILTEDGHKILKNFINY
uniprot_id:A0A1V0HPM3	rig:AOQ88_00135	ncbi-proteinid:ARC54681	up:A0A1V0HPM3	MILIIDNYDSFTYNLYQYFCELGKKVIVKRNDKISLKEIGYISPSHIVISPGPGSPNSTGISSNVVSFFSKKIPILGICIGHQVIGQVFGASVIKAKIPFHGKASLIYHKDVGIMKNVSSPIKGARYHSLIIDAKSIPSVLEVTCWTIKKGKFDEIMGIRHKKLPIEGLQFHPESILTESGHKLLKNFLEY
uniprot_id:I2B4D8	ebt:EBL_c02570	ncbi-proteinid:AFJ45392	up:I2B4D8	MLLLIDNYDSFTWNLYQYFCELGSEVVVRRNDTLSLDEIAAMGPEKLVISPGPCTPTEAGISLAAITHFAGQLPILGVCLGHQAIAQAFGARIVRAGQVMHGKTSPVTHHHQGVFHGLNNPLTVTRYHSLVVEPGSLPDCFEVTARSDDGEIMGIRHREWDLEGVQFHPESILSEQGHALLANFLRR
uniprot_id:A0A089Q368	cnt:JT31_14065	ncbi-proteinid:AIR05701	up:A0A089Q368	MLLLIDNYDSFTWNLYQYFCELGEEVLVKRNDEIGLDDIERLAPEKLVISPGPCTPTEAGISLTAINHFAGQLPVLGVCLGHQAIAQAFGATIVRAEQVMHGKTSAISHNGSGVFRGLNNPLTVTRYHSLLIDPATLPDSFEVTAWTDKQEIMGIRHRSLDLEGVQFHPESILSEQGHALLANFLKR
ncbi_protein_id:AIR59772	cem:LH23_03630	ncbi-proteinid:AIR59772		MLLLIDNYDSFTWNLYQYFCELGEEVLVKRNDEIGLDDIERLAPGKLVISPGPCTPTEAGISLAAINHFAGQLPILGVCLGHQAIAQAFGASIVRAEQVMHGKTSAISHNGSGVFRGLNNPLTVTRYHSLLIDPDTLPDCFEVTARTDKQEIMGIRHRSLDLEGVQFHPESILSEQGHALLANFLQR
ncbi_protein_id:AIR64188	cen:LH86_03580	ncbi-proteinid:AIR64188		MLLLIDNYDSFTWNLYQYFCELGEEVLVKRNDEIGLDDIEHLTPDKLVISPGPCTPTEAGISLAVINHFAGQLPILGVCLGHQAIAQAFGATIVRAEQVMHGKTSAISHNGGGVFRGLNNPLTVTRYHSLLIDPDTLPDCFEVTAWTDKQEIMGIRHRSLDLEGVQFHPESILSEQGHALLANFLQR
uniprot_id:A0A3S4MCH5	clap:NCTC11466_00198	ncbi-proteinid:VEB95109	up:A0A3S4MCH5	MLLLIDNYDSFTWNLYQYFCELGEDVLVKRNDDIGLDDIERLAPEKLVISPGPCTPTEAGISLAAIKHFAGQLPILGVCLGHQAIAQAFGATIVRAEQVMHGKTSAINHSGSGVFRGLNNPLTVTRYHSLLVDPKTLPDSFEVTAWTDKQEIMGIRHRSLALEGVQFHPESILSEQGHALLANFLNR
ncbi_protein_id:AIQ98897	pge:LG71_02810	ncbi-proteinid:AIQ98897		MILLIDNYDSFTWNLYQYFCELGAEVLVRRNDEITLAEIADLAPAKIVISPGPCTPDEAGISLEVIRRWGGKTPILGVCLGHQAIAQALGGRVVRAAKVMHGKTSAITHTGKGVFRGLNNPLTVTRYHSLIVDPDTLPDVLEVTARSDSGEIMGLRHREWDLEGVQFHPESILSEQGHALLNNFLHR
uniprot_id:E3GBT6	esc:Entcl_0367	ncbi-proteinid:ADO46645	up:E3GBT6	MILLIDNYDSFTWNLYQYFCELGAEVLVRRNDEVTLAEIARLQPTKIVISPGPCTPDESGVSLEVIRHYAGKTPVLGVCLGHQAIAQAFGAAIVRAAKVMHGKTSPVSHCGEGVFLGLNNPLTVTRYHSLVIDPATLPACFEVTAWSESGEIMGIRHREWDLEGVQFHPESILSEQGHALLANFLNR
uniprot_id:A0A806XHA8	kle:AO703_19590	ncbi-proteinid:ALR78397	up:A0A806XHA8	MILLIDNYDSFTWNLYQYFCELGAEVLVRRNDEVTLAEIARLQPTKIVISPGPCTPDESGVSLEVIRHYAGKTPVLGVCLGHQAIAQAFGAAIVRAAKVMHGKTSPVSHCGEGVFLGLNNPLTVTRYHSLVIDPATLPACFEVTAWSEGGEIMGIRHREWDLEGVQFHPESILSEQGHALLANFLNR
ncbi_protein_id:AHJ76274	ksa:C813_17340	ncbi-proteinid:AHJ76274		MILLIDNYDSFTWNLYQYFCELGASVEVRRNDEIALADIAALAPEKIVISPGPCTPDESGVSLAVIRHYAGKLPILGVCLGHQAIAQVFGATIVRAAKVMHGKTSPVTHNGTGVFCGLNNPLTVTRYHSLVIDPPTLPACFEVTAWSDSGEIMGIRHREWDLEGVQFHPESILSEQGHQLLKNFLER
ncbi_protein_id:ANI80952	kor:AWR26_01875	ncbi-proteinid:ANI80952		MILLIDNYDSFTWNLYQYFCELGARVEVRRNDELALEDIAALAPQKIVISPGPCTPDESGISLEAIRHYAGKLPLLGVCLGHQAIAQVFGAKIVRAAKVMHGKTSPITHNNRGVFTGLNNPLTVTRYHSLVIDPPTLPACFEVTARTESGEIMGIRHRQWDLEGVQFHPESILSEQGHQLLENFLKR
ncbi_protein_id:APG20264	krd:A3780_22865	ncbi-proteinid:APG20264		MILLIDNYDSFTWNLYQYFCELGARVEVRRNDELSLEDIAALAPQKIVISPGPCTPDEAGISLEVIRHYAGKLPVLGVCLGHQAIAQAFGATIVRAAKVMHGKTSPITHNNSGVFTGLNNPLTVTRYHSLVIDPPTLPACFEVTARTESGEIMGIRHRQWDLEGVQFHPESILSEQGHQLLENFLKR
uniprot_id:A0A807LH56	kco:BWI95_09640	ncbi-proteinid:APZ05298	up:A0A807LH56	MILLIDNYDSFTWNLYQYFCELGAHVEVRRNDELTLADIEMLAPQKMVISPGPCTPDESGISLDVIAHYAGKLPILGVCLGHQAIAQVFGATIVRAAKVMHGKTSPITHSSSGVFSGLNNPLTVTRYHSLVIDPPTLPDCFEVTAWSESGEIMGIRHKVWDLEGVQFHPESILSEQGHQLLENFLSR
ncbi_protein_id:AZI85861	kot:EH164_01715	ncbi-proteinid:AZI85861		MILLIDNYDSFTWNLYQYFCELGAHVEVRRNDELTLAEIEMLAPQKIVISPGPCTPDESGISLEVIAHYSGKLPILGVCLGHQAIAQAFGATIVRAAKVMHGKTSPITHSGSGVFSGLNNPLTVTRYHSLVIDPPTLPDCFEVTARSENGEIMGIRHKAWDLEGVQFHPESILSEQGHQLLENFLTR
ncbi_protein_id:QOV63754	kpse:IP581_21390	ncbi-proteinid:QOV63754		MILLIDNYDSFTWNLYQYFCELGASVEVRRNDEIGLADIATLAPEKIVISPGPCTPDESGVSLAVIRHYAGTLPILGVCLGHQAIAQVFGATIVRAAKVMHGKTSPITHNGTGVFCGLNNPLTVTRYHSLVIDPPTLPACFEVTAWSETGEIMGIRHRQWDLEGVQFHPESILSEQGHQLLKNFLER
uniprot_id:A0A7H0MIS5	kob:HF650_21930	ncbi-proteinid:QNQ22186	up:A0A7H0MIS5	MILLIDNYDSFTWNLYQYFCELGAQVEVRRNDELTLADIETLAPQKIVISPGPCTPDESGVSLAVIAHYAGKLPILGVCLGHQAIAQVFGATIVRAAKVMHGKTSPITHAGSGVFSGLNNPLTVTRYHSLVIDPTTLPDCFEVTAWSESDEIMGIRHKSWDLEGVQFHPESILSEQGHQLLRNFLSR
ncbi_protein_id:VDZ86060	kie:NCTC12125_04275	ncbi-proteinid:VDZ86060		MILLIDNYDSFTWNLYQYFCELGASVTVRRNDDITLDDIAQLAPDKIVISPGPCTPDDAGISLDVIRHYAGKVPLLGVCLGHQAIAQAFGARIVRAAKVMHGKTSPITHQQQGVFRGLNNPLTVTRYHSLLIDPDTLADCFEVTARSEAGEIMGIRHRQWDLEGVQFHPESILSEQGHELLANFLNR
ncbi_protein_id:BCA37837	kas:KATP_03590	ncbi-proteinid:BCA37837		MTGAAMILLIDNYDSFTWNLYQYFCELGASVTVKRNDDITLDDIDALSPEKIVISPGPCTPDEAGISLDVIRRYAGQTPLLGVCLGHQAIAQAFGARIVRAEKVMHGKTSPITHHQQGVFRGLNNPLTVTRYHSLLIDPATLPDCFEVTARSETGEIMGIRHREWDLEGVQFHPESILSEQGHALLANFLTR
ncbi_protein_id:UAK22617	klu:K7B04_07170	ncbi-proteinid:UAK22617		MILLIDNYDSFTWNLYQYFCELGASVVVRRNDDITLDDIEQLAPEKIVISPGPCTPDDAGISLDVIRHYAGILPILGVCLGHQAIAQAFGARIVRAQQVMHGKTSPITHQQQGVFRGLNNPLTVTRYHSLLIDPDTLADCFEVTARSESGEIMGIRHREWDLEGVQFHPESILSEQGHQLLANFLQR
ncbi_protein_id:WNN72150	kcy:RIN60_01895	ncbi-proteinid:WNN72150		MILLIDNYDSFTWNLYQYFCELGASVMVRRNDDITLDEIAQLAPDKIVISPGPCTPDEAGISLDVIRHYAGKVPLLGVCLGHQAIAQAFGARIVRATKVMHGKTSPITHQQQGVFRGLNNPLTVTRYHSLLIDPDTLADCFEVTARSEAGEIMGIRHREWDLEGVQFHPESILSEQGHELLANFLNR
uniprot_id:C5WCP6	icp:ICMP_243	ncbi-proteinid:BAH83102	up:C5WCP6	MLLLIDNYDSFTWNIYQYFCELGEKVNVVRNNAISLEEIEKLSIDYLVISPGPGNPDSSGISLAAIHYFAGRLPILGICLGHQVIAQAYGARIICSSYMMHGKTSSVTHNNTGVFYNLNNPLTVTRYNSLIIDFNSLPDCFELTAWSKTNEVCEIMGIRHKTLAIEGIQFHPESILSEQGHQLFKNFLK
uniprot_id:A0A3E1ZQQ3	lax:APT61_01880	ncbi-proteinid:ALZ94823	up:A0A3E1ZQQ3	MILLIDNYDSFTWNLYQYFCELGAEVVVRRNDVLSLEDVAALNPQKIVISPGPCTPDESGISLAVIKHYAGKVPILGVCLGHQAIAQVMGATIVRAAKVMHGKTAPVTHNGTGVFSGLNNPLTVTRYHSLVIDPPTLPDCFEVTAWSETREIMGIRHREWDLEGVQFHPESILSEQGHQLLANFLHR
ncbi_protein_id:AUU83016	lei:C2U54_02835	ncbi-proteinid:AUU83016		MILLIDNYDSFTWNLYQYFCELGAEVVVRRNDALSLEDVATLNPQKIVISPGPCTPDESGISLAVIQRYAGKVPILGVCLGHQAIAQVFGATIVRAAKVMHGKTSPVTHNGVGVFCGLNNPLTVTRYHSLIIDPPTLPDCFEVTAWSETQEIMGIRHREWDLEGVQFHPESILSEQGHQLLANFLNR
uniprot_id:A0A345C5B9	lee:DVA44_01855	ncbi-proteinid:AXF62974	up:A0A345C5B9	MILLIDNYDSFTWNLYQYFCELGAEVVVRRNDALSLEDVAALNPQKIVISPGPCTPDESGISLAVIQRYAGKVPILGVCLGHQAIAQVFGATIVRAAKVMHGKTSPVTHNGVGVFCGLNNPLTVTRYHSLIIDPPTLPDCFEVTAWSETQEIMGIRHRKWDLEGVQFHPESILSEQGHQLLANFLNR
ncbi_protein_id:QGW18904	ler:GNG29_21100	ncbi-proteinid:QGW18904		MILLIDNYDSFTWNLYQYFCELGAEVVVRRNDALSLEDVATLNPQKIVISPGPCTPDESGISLAVIQRYAGEVPILGVCLGHQAIAQVFGATIVRAAKVMHGKTSPVTHNGVGVFCGLNNPLTVTRYHSLIIDPPTLPDCFEVTAWSETQEIMGIRHREWDLEGVQFHPESILSEQGHQLLANFLNR
uniprot_id:A0A9Q6M0Q3	lea:GNG26_20305	ncbi-proteinid:QGU12555	up:A0A9Q6M0Q3	MILLIDNYDSFTWNLYQYFCELGAEVVVRRNDALSLEDVAALNPQKIVISPGPCTPDESGISLAVIQRYAGEVPILGVCLGHQAIAQVFGATIVRAAKVMHGKTSPVTHNGAGVFCGLNNPLTVTRYHSLIIDPPTLPNCFEVTAWSETQEIMGIRHREWDLEGVQFHPESILSEQGHQLLANFLKR
ncbi_protein_id:QWW79930	lpnu:KQ929_01285	ncbi-proteinid:QWW79930		MILLIDNYDSFTWNLYQYFCELGAKVEVRRNDALTLADIAALDPQKIVISPGPCTPDESGISLEVIRHYAGNIPLLGVCLGHQAIAQVFGASIVRAARVMHGKTSPITHSGTGVFQGLNNPLTVTRYHSLLIDPATLPACFEVTAWSETQEIMGIRHREWDLEGVQFHPESILSEQGHQLLANFLHR
ncbi_protein_id:AXF61637	ley:DVA43_19895	ncbi-proteinid:AXF61637		MILLIDNYDSFTWNLYQYFCELGAEVVVRRNDALSLEDVAALNPQKIVISPGPCTPDESGISLAVIQRYAGKVPILGVCLGHQAIAQVFGATIVRAAKVMHGKTSPVTHNGAGVFCGLNNPLTVTRYHSLIIDPPTLPDCFEVTAWSETQEIMGIRHREWDLEGVQFHPESILSEQGHQLLANFLNR
ncbi_protein_id:ANG94512	laz:A8A57_19710	ncbi-proteinid:ANG94512		MILLIDNYDSFTWNLYQYFCELGAEVVVRRNDALTLEDIETLAPQKIVISPGPCTPSESGVSLEVIRHYAGRLPILGVCLGHQAIAQVFGATIVRAARVMHGKTSPVTHTSTGVFAGLNQPLTVTRYHSLVIDPSTLPACFEVTAWSETQEIMGIRHREWDLEGVQFHPESILSEQGHALLANFLHR
ncbi_protein_id:ASV57255	lef:LJPFL01_3892	ncbi-proteinid:ASV57255		MILLIDNYDSFTWNLYQYFCELGAEVIVRRNDDITLADIDALAPQKIVISPGPCTPDESGISLDVIRHYSGKLPILGVCLGHQAIAQVFGATIVRAERVMHGKTSPVTHTGTGVFRGLNNPLTVTRYHSLVIDPPTLPDCFEVTAWSDTQQIMGIRHREWDLEGVQFHPESILSEQGHQLLANFLHR
ncbi_protein_id:AVY97328	lew:DAI21_06380	ncbi-proteinid:AVY97328		MILLIDNYDSFTWNLYQYFCELGPEVIVRRNDDITLADIDALAPQKIVISPGPCTPDESGISLEVIRHYSGKLPILGVCLGHQAIAQVFGATIVRAERVMHGKTSPVTHTGVGVFQGLNNPLTVTRYHSLVIDPPTLPVCFDVTAWSDTRQIMGIRHREWDLEGVQFHPESILSEQGHQLLANFLNR
uniprot_id:A0A3G2IGF1	buf:D8682_17210	ncbi-proteinid:AYN28563	up:A0A3G2IGF1	MLLLIDNYDSFTWNLYQYFCELGAEVVVKRNDELTLSEISALVPEKLVISPGPCTPTEAGISLAAITHFAGKLPILGVCLGHQAIAQAFGATIVRAEKVMHGKTSAITHNNTGVFSGLNNPLTVTRYHSLVIDPPSLPECFEVTAWTDKQEIMGIRHRELALEGVQFHPESILSEQGHQLLANFLKY
ncbi_protein_id:BCG07712	bage:BADSM9389_03310	ncbi-proteinid:BCG07712		MLLLIDNYDSFTWNLYQYFCELGAEVVVKRNDELTLSDISALAPEKLVISPGPCTPTEAGISLAAITHFAGQLPILGVCLGHQAIAQAFGATIVRAEKVMHGKTSAITHNNSGVFNGLNNPLTVTRYHSLVIDPATLPDCFDVTAWTDKQEIMGIRHRELELEGVQFHPESILSEQGHQLLANFLNR
ncbi_protein_id:QZN95689	sym:K6K13_21490	ncbi-proteinid:QZN95689		MLLLIDNYDSFTYNLYQYFCELGAEVLVKRNDALTLADIETLAPTHLVISPGPCTPDDAGISLAAIRHFAGKLPILGVCLGHQAMGQAFGARVVRAREVMHGKTSVIQHTGSGVFSGLALPLTVTRYHSLVIDPASLPTAFDVTAWTERDGERDEIMGIRHRTLPLEGVQFHPESILSEQGHQLLQNFLNT
uniprot_id:A0A447LI04	ahn:NCTC12129_00415	ncbi-proteinid:VDZ71362	up:A0A447LI04	MILLIDNYDSFTWNLYQYFCELGAEVVVKRNDDIGLADIATLAPQKIVISPGPCTPTEAGISLDVIRHYAGQLPILGVCLGHQAIGQAFGAHVVRARQVMHGKTSLIRHNGNGVFRGLNNPLTVTRYHSLLIDPSTLPDAFEITAWSAEQEIMGIRHREWDLEGVQFHPESILSEQGHALLANFLHR
ncbi_protein_id:UTJ47812	asub:NLZ15_01710	ncbi-proteinid:UTJ47812		MLLLIDNYDSFTWNLYQYFCELGAEVVVKRNDEISVADIATLAPQKIVISPGPCTPNEAGISLDVIRDYAGKLPILGVCLGHQAIGQAFGARIVRARQVMHGKTSAISHNGSGVFHGLNNPLTVTRYHSLLIDPATLPDEFDVTAWSAGDEIMGIRHREWDLEGVQFHPESILSEQGHALLGNFLRR
uniprot_id:A0A6H0KBY0	yre:HEC60_16285	ncbi-proteinid:QIU90758	up:A0A6H0KBY0	MILLIDNYDSFTWNLYQYFCELGAEVVVKRNDEITLAEIDRLAPEKIVISPGPCTPDESGISLDVIRHYAGKLPILGVCLGHQALAQVFGATIVRAAKVMHGKTSPVTHTGQGVFRGLNNPLTVTRYHSLVIDPATLPACFDVTAQSDTGEIMGIRHREWALEGVQFHPESILSEQGHQLLANFLHG
ncbi_protein_id:QKN80185	sgoe:A8O29_002330	ncbi-proteinid:QKN80185		MILLIDNYDSFTWNLYQYFCELGAEVLVRRNDDITLDEIARLSPAKIVISPGPCTPDESGISLEVIRRYAGETPIFGVCLGHQAIAQVFGATIVRAAKVMHGKTSPVTHTGTGVFAGLNNPLTVTRYHSLVIDPPTLPAEFEITALSETGEIMGIRHREWDLEGVQFHPESILSEQGHLLLENFLKR
ncbi_protein_id:AKL14801	kin:AB182_27550	ncbi-proteinid:AKL14801		MILLIDNYDSFTWNLYQYFCELGAQVEVRRNDEITLADIAAIAPRKIVISPGPCTPDESGISLDIIRHYAGTLPILGVCLGHQAIAQVFGARIVRAKQVMHGKTCPVTHTGQGVFRGLNNPLTVTRYHSLLIDPPSLPDCFEVTAWSETQEIMGIRHRQWDLEGVQFHPESILSEQGHELLNNFLHRADF
ncbi_protein_id:QJF15818	pdz:HHA33_04330	ncbi-proteinid:QJF15818		MILLIDNYDSFTWNLYQYFCELGAQVEVRRNDEITLADIAIMAPKKIVISPGPCTPDESGISLEVIRHYAGTLPILGVCLGHQAIAQVFGARIVRAQQVMHGKTSPITHTGQGVFRGLNNPLTVTRYHSLLIDPSSLPDCFEVTAWSETQEIMGIRHRQWDLEGVQFHPESILSEQGHALLNNFLHRADF
uniprot_id:A0A348D7A2	mety:MRY16398_04250	ncbi-proteinid:BBE75369	up:A0A348D7A2	MILLIDNYDSFTWNLYQYFCELGAQVEVRRNDEITLADVAIMAPKKIVISPGPCTPDESGISLEVIRHYAGTLPILGVCLGHQAIAQVFGARIVRAQQVMHGKTSPITHTGQGVFRGLNNPLTVTRYHSLLIDPPSLPDCFEVTAWSETQEIMGIRHRQWDLEGVQFHPESILSEQGHALLNNFLHRADF
uniprot_id:A0A4P8YGX8	izh:FEM41_03535	ncbi-proteinid:QCT18784	up:A0A4P8YGX8	MLLLIDNYDSFTWNLYQYFCELGADVRVKRNDELSLDEITALAPRQLVISPGPCTPNEAGISLAAIRHFAGRLPILGVCLGHQAIAQAFGASVVRAGKVMHGKTSAIRHTGVGVFQGLNNPLTVTRYHSLLVDPATLPDCLEATAWSDEQEIMGLRHRTLALEGVQFHPESILSEQGHRLLENFLKR
ncbi_protein_id:SBT59832	pshi:SAMEA2665130_0249	ncbi-proteinid:SBT59832		MLLLIDNYDSFTYNLYQYFCELGCEVMVRRNDSLTLADIEQLAPSHLVISPGPCTPDQAGVSLAAIHHFAERLPILGVCLGHQALAQVFGGKVVRARQVMHGKVSAIRHTGLGVFEGLPDPLSVTRYHSLVVEADSLPDCFDITAWSERDGRFDEIMGIRHRHLPLQGVQFHPESILSEQGHSLLANFIAG
ncbi_protein_id:UGS43182	psgc:G163CM_39470	ncbi-proteinid:UGS43182		MILLIDNYDSFTWNLYQYFCELGAEVLVKRNDDITLAQIDALNPAKIVISPGPCTPDDAGISLEVIRHYAGKTPLLGVCLGHQAIAQAFGARIVRAHKVMHGKTSPITHNGQGVFQGLNNPLTVTRYHSLLIEPNTLPETFEVTARSESGEIMGIRHRQWDLEGVQFHPESILSEQGHALLANFLRR
ncbi_protein_id:UYU32230	scol:KFZ77_01530	ncbi-proteinid:UYU32230		MILLIDNYDSFTWNLYQYFCELGAQVTVKRNDELTLADIDALGPQKIVISPGPCTPDEAGISLEVIRRYAGQLPILGVCLGHQAIAQASGARVVRAAKVMHGKTSIITHTGKGVFAGLNNPLTVTRYHSLIVEPATLPASFEVTAWSDTREIMGLRHREWDLEGVQFHPESILSEQGHQLLANFLNR
ncbi_protein_id:WAH50651	pvj:LMA04_10840	ncbi-proteinid:WAH50651		MILLIDNYDSFTWNLYQYFCELGAEVVVKRNDEITLADIAALAPEKIVISPGPCTPDESGISLEVIRHYAGKLPILGVCLGHQAIAQVFGATIVRAQKVMHGKTSPITHGGRGVFHGLNNPLTVTRYHSLLIDPATLPDCFEVTAWSDTQEIMAIRHREWDLQGVQFHPESILSEQGHALLANFLNQADF
ncbi_protein_id:WES68853	supe:P0H77_02205	ncbi-proteinid:WES68853		MLLIIDNYDSFTWNLFQYFSELGAEVLVRRNDELTLAELAALNPRRIVISPGPCTPDEAGISLETIRCYAGRLPILGVCLGHQAIAQAFGATIVRAANVMHGKTSPVTHNGSGVFCGLNNPLTVTRYHSLVIDPPTLPACFEVTAWSDTQEIMGIRHQEWDLEGVQFHPESILSEQGHQLLANFLHR
ncbi_protein_id:WHP31653	toe:QMG90_01490	ncbi-proteinid:WHP31653		MILLIDNYDSFTWNLYQYFCELGAEVVVKRNDEITLAEIAALAPKKIVISPGPCTPDESGISLDVIRHYAGKLPILGVCLGHQAIGQVFGATIVRAARVMHGKTSTITHNNQGVFRGLNNPLTVTRYHSLVIDPPTLPACFEVTARSDSGEIMGIRHREWDLEGVQFHPESILSEQGLDLLARFIHR
uniprot_id:L0LXS5	ebf:D782_0343	ncbi-proteinid:AGB76413	up:L0LXS5	MILLIDNYDSFTWNLYQYFCELGAEVLVKRNDDITLAQIDALNPAKIVISPGPCTPDDAGISLDVIRHYAGKTPLLGVCLGHQAIAQAFGARIVRAKKVMHGKTSPITHNGQGVFQGLNNPLTVTRYHSLLIDPNTLPETFEVTARSESGEIMGIRHRQWDLEGVQFHPESILSEQGHALLANFLNR
ncbi_protein_id:AJR01058	ebb:F652_3069	ncbi-proteinid:AJR01058		MLLLIDNYDSFTYNLYQYFCELKADVVVRRNDELTLDLIKSLAPSHLVISPGPCTPDEAGISLAAIQHFAGKIPLLGVCLGHQALGQVFGAKVVRARQVMHGKTCAIRHTNSGVFHGLNNPLTVTRYHSLILEKETLPDCLEITAWSENNGEQDEIMGVRHRTLDVEGVQFHPESILSEQGHELLQNFLRR
uniprot_id:U3TYD4	psts:E05_41090	ncbi-proteinid:BAN98875	up:U3TYD4	MLLLIDNYDSFTWNLYQYFCELGAQVRVVRNDAMTLEEMTALPLSHLVISPGPCTPDQSGISLEAIRHFAGRLPILGVCLGHQAIAQAYGAKVVRARQVIHGKTSTVQHTGQGVFRNLNNPLTVTRYHSLIVARDTLPPEFEVTAWSLRDGVADEIMGFRHRTLPLEGVQFHPESILSEQGHQLLANFLNT
uniprot_id:Q0WKD3	ype:YPO0169	ncbi-proteinid:CAL18855	up:Q0WKD3	MLLLIDNYDSFTYNLYQYFCELGTEVMVKRNDELQLTDIEQLAPSHVVISPGPCTPNEAGISLAVIRHFADKLPILGVCLGHQALGQAFGARVVRARQVMHGKTSAICHSGQGVFRGLNQPLTVTRYHSLVIATDSLPGRFELTAWTERGGEMDEIMGIRHRTLPLEGVQFHPESILSEQGHQLLDNFLKN
uniprot_id:A0A5P8YKM2	ypk:y3953	ncbi-proteinid:AAM87497	up:A0A5P8YKM2	MLLLIDNYDSFTYNLYQYFCELGTEVMVKRNDELQLTDIEQLAPSHVVISPGPCTPNEAGISLAVIRHFADKLPILGVCLGHQALGQAFGARVVRARQVMHGKTSAICHSGQGVFRGLNQPLTVTRYHSLVIATDSLPGCFELTAWTERGGEMDEIMGIRHRTLPLEGVQFHPESILSEQGHQLLDNFLKN
uniprot_id:Q664N7	yps:YPTB3732	ncbi-proteinid:CAH22970	up:Q664N7	MLLLIDNYDSFTYNLYQYFCELGAEVMVKRNDELQLTDIEQLAPSHVVISPGPCTPNEAGISLAVIRHFADKLPILGVCLGHQALGQAFGARVVRARQVMHGKTSAICHSGQGVFRGLNQPLTVTRYHSLVIATDSLPGCFELTAWTERGGEMDEIMGIRHRTLPLEGVQFHPESILSEQGHQLLDNFLKN
uniprot_id:A1JSA2	yen:YE3958	ncbi-proteinid:CAL13977	up:A1JSA2	MLLLIDNYDSFTYNLYQYFCELGAEVVVKRNDEVQLADIEKLSPSHLVISPGPCTPNEAGISLDAIRHFAGKLPILGVCLGHQALGQAFGARIVRARQVMHGKTTAIRHSGQGVFRGLNQPLTVTRYHSLVIAADSLPDCFELTAWTEQDGVMDEIMGIRHRTLPLEGVQFHPESILSEQGHQLLDNFLKN
ncbi_protein_id:ADZ44167	yep:YE105_C3673	ncbi-proteinid:ADZ44167		MLLLIDNYDSFTYNLYQYFCELGVEVVVKRNDEVQLADIEKLSPSHLVISPGPCTPNEAGISLNAIRHFAGKLPILGVCLGHQALGQAFGARIVRARQVMHGKTTAIRHSGQGVFRGLNQPLTVTRYHSLVIAADSLPDCFELTAWTEQDGVIDEIMGIRHRTLLLEGVQFHPESILSEQGHQLLDNFLKN
uniprot_id:A0A0H3NVB1	yey:Y11_32521	ncbi-proteinid:CBY29278	up:A0A0H3NVB1	MLLLIDNYDSFTYNLYQYFCELGAEVVVKRNDEVQLADIEKLSPSHLVISPGPCTPNEAGISLNAIRHFAGKLPILGVCLGHQALGQAFGARIVRARQVMHGKTTAIRHSGQGVFRGLNQPLTVTRYHSLVIAADSLPDCFELTAWTEQDGVIDEIMGIRHRTLLLEGVQFHPESILSEQGHQLLDNFLKN
uniprot_id:A0A7U4JZR5	yel:LC20_00299	ncbi-proteinid:AHM71555	up:A0A7U4JZR5	MLLLIDNYDSFTYNLYQYFCELGAEVVVKRNDEVQLADIERLSPSHLVISPGPCTPNEAGISVAAIRHFAGKLPILGVCLGHQALGQAFGARIVRARQVMHGKTTAIRHTGEGVFRGLNQPLTVTRYHSLVIATDSLPECFELTAWTEQDGVMDEIMGIRHRSLPLEGVQFHPESILSEQGHQLLDNFLKN
ncbi_protein_id:AKF36383	yef:FORC2_0236	ncbi-proteinid:AKF36383		MLLLIDNYDSFTYNLYQYFCELGAEVLVKRNDEVQLADIEKLSPSHLVISPGPCTPNEAGISLDAIRHFAGKLPILGVCLGHQALGQAFGARIVRARQVMHGKTTAIRHSGQGVFRGLNQPLTVTRYHSLVIAADSLPDCFELTAWTEQDGVMDEIMGIHHRTLPLEGVQFHPESILSEQGHQLLDNFLKN
ncbi_protein_id:CCQ42498	yee:YE5303_37911	ncbi-proteinid:CCQ42498		MLLLIDNYDSFTYNLYQYFCELGAEVLVKRNDEVQLADIEKLSPSHLVISPGPCTPNEAGISLDAIRHFAGKLPILGVCLGHQALGQAFGARIVRARQVMHGKTTAIRHSGQGVFRGLNQPLTVTRYHSLVIAADSLPDCFELTAWTEQDGVMDEIMGIRHRTLPLEGVQFHPESILSEQGHQLLDNFLKN
ncbi_protein_id:AHK18995	ysi:BF17_06425	ncbi-proteinid:AHK18995		MLLLIDNYDSFTYNLYQYFCELGTEVMVKRNDELQLADIEQLAPSHVVISPGPCTPNEAGISLAVIRHFADKLPILGVCLGHQALGQAFGARVVRARQVMHGKTSAICHNGQGVFRGLNQPLTVTRYHSLVIASDSLPGCFELTAWTERGGEMDEIMGIRHRTLPLEGVQFHPESILSEQGHQLLDNFLKN
ncbi_protein_id:AJJ62305	yal:AT01_2719	ncbi-proteinid:AJJ62305		MLLLIDNYDSFTYNLYQYFCELGAEVVVKRNDELQLADIERLAPSHLVISPGPCTPNEAGISLAAIRHFADKLPILGVCLGHQALGQAFGARVVRARQVMHGKTSAICHRGQGVFRGLNLPLTVTRYHSLVIAADSLPDCFELTAWTEQDGVMDEIMGVRHRTLPLEGVQFHPESILSEQGHQLLDNFLKN
ncbi_protein_id:AJI88602	yfr:AW19_3502	ncbi-proteinid:AJI88602		MLLLIDNYDSFTYNLYQYFCELGAEVVVKRNDEVQLADIERLSPSHLVISPGPCTPNEAGISVAAIRHFAGKLPILGVCLGHQALGQAFGARIVRARQVMHGKTTAIRHNGQGVFRGLNQPLTVTRYHSLVIATDSLPDCFELTAWTERNGVMDEIMGIRHRTLPLEGVQFHPESILSEQGHQLLDNFLKN
uniprot_id:A0A0T9MB00	yin:CH53_1522	ncbi-proteinid:AJJ17326	up:A0A0T9MB00	MLLLIDNYDSFTYNLYQYFCELGAEVVVKRNDEVQLADIEKLSPSHLVISPGPCTPNEAGISLAAISHFAGKVPILGVCLGHQALGQAFGARVVRARQVMHGKTTAICHNGQGVFRGLNQPLTVTRYHSLVIATDSLPDCFELTAWTEHEGVMDEIMGIRHRALPLEGVQFHPESILSEQGHQLLDNFLKN
ncbi_protein_id:AJJ09147	yro:CH64_2374	ncbi-proteinid:AJJ09147		MLLLIDNYDSFTYNLYQYFCELGAQVVVKRNDEIQLSDIEKLSPSHLVISPGPCTPNEAGISLAAIQHFADKLPILGVCLGHQALGQSFGARIVRARQVMHGKTTAICHNGQGVFRGLNQPLTVTRYHSLVIAPDSLPECFELTAWTEQEGVVDEIMGIRHRTLPLEGVQFHPESILSEQGHQLLDNFLKN
uniprot_id:A0A085U6Y9	yru:BD65_2175	ncbi-proteinid:AJI95772	up:A0A085U6Y9	MLLLIDNYDSFTYNLYQYFCELGAEVLVKRNDEIQIADIEKLAPSHLVISPGPCTPNEAGISLAAIRHFAGKIPILGVCLGHQALGQAFGASVVRARQVMHGKTSAISHNSQGVFRGLNQPLTVTRYHSLVIAKETLPDCFELTAWSEHDGEVDEIMGIRHRFLPLEGVQFHPESILSEQGHQLLDNFLKN
uniprot_id:A0A0T9U8V6	yak:ACZ76_07930	ncbi-proteinid:AKP33467	up:A0A0T9U8V6	MLLLIDNYDSFTYNLYQYFCELGAQVVVKRNDEVQLADIEKLSPSHLVISPGPCTPNEAGISLAAISHFAGKLPILGVCLGHQALGQAFGARIVRARQVMHGKTTAICHNNQGVFQGLNQPLTVTRYHSLVIDADSLPACFELTAWTEQEGVMDEIMGIRHRTLPLEGVQFHPESILSEQGHQLLANFLKN
uniprot_id:A0A2R4NJR2	yma:DA391_01015	ncbi-proteinid:AVX36365	up:A0A2R4NJR2	MLLLIDNYDSFTYNLYQYFCELGAQVVVKRNDEIQLTDIEALSPSHLVISPGPCTPNEAGISLAAISHFADKLPILGVCLGHQALGQAFGARIVRARQVMHGKTTAICHSNQGVFQGLNQPLTVTRYHSLIIDAESLPACFELTAWTEQAGKVDEIMGIRHRTLPLEGVQFHPESILSEQGHQLLANFLKN
uniprot_id:A0A857F603	yca:F0T03_20600	ncbi-proteinid:QHB34322	up:A0A857F603	MLLLIDNYDSFTYNLYQYFCELGAEVVVKRNDEVQLTDIEKLSPSHLVISPGPCTPNEAGISLAAIRHFAGQLPILGVCLGHQALGQAFGARIVRARQVMHGKTTAIRHTGEGVFRGLNQPLTVTRYHSLVIAADSLPDCFELTAWTEQGGVMDEIMGIRHRSLPLEGVQFHPESILSEQGHQLLDNFLRN
ncbi_protein_id:QKJ02716	ymo:HRD69_06690	ncbi-proteinid:QKJ02716		MLLLIDNYDSFTYNLYQYFCELGAQVVVKRNDEVQLADIEKLAPSHLVISPGPCTPNEAGISLAAIRHFADKLPILGVCLGHQALGQAFGARIVRARQVMHGKTTAICHNHQGVFQGLNQPLTVTRYHSLVIDADSLPACFELTAWTEQAGVMDEIMGIRHRTLPLEGVQFHPESILSEQGHQLLANFLKN
ncbi_protein_id:UWM45492	yas:N0H69_01080	ncbi-proteinid:UWM45492		MLLLIDNYDSFTYNLYQYFCELGAEVVVKRNDKVQLTDIEELSPSHLVISPGPCTPNEAGISLAAIHHFAGKLPILGVCLGHQALGQAFGARIVRARQVMHGKTTAICHNGQGVFRGLNQPLTVTRYHSLVIAPDSLPDCFEVTAWTEQDGVMDEIMGIRHRTLPLEGVQFHPESILSEQGHQLLDNFLKN
ncbi_protein_id:QKJ14276	yki:HRD70_03235	ncbi-proteinid:QKJ14276		MLLLIDNYDSFTYNLYQYFCELGAEVVVKRNDEVQLSDIERLSPSHLVISPGPCTPNEAGISVAAIRHFAGKLPILGVCLGHQALGQAFGAQIVRARQVMHGKTTAIRHNGQGVFRQLNQPLTVTRYHSLVIAADSLPDCFELTAWTEQEGVMDEIMGIRHRTLPLEGVQFHPESILSEQGHQLLDNFLKN
uniprot_id:A0A3S6F186	yeg:PL78_11500	ncbi-proteinid:ANI30445	up:A0A3S6F186	MLLLIDNYDSFTYNLYQYFCELGTEVLVKRNDELQLSDIEELAPSHLVISPGPCTPNEAGISLAAIGHFAGKMPILGVCLGHQALGQALGASIVRARQVMHGKTTAINHNNQGVFRGLNQPLTVTRYHSLVIAPETLPDCFEVTAWTERNGAFDEIMGIRHRTLPLEGVQFHPESILSEQGHQLLDNFLKN
ncbi_protein_id:BAO35970	smar:SM39_4031	ncbi-proteinid:BAO35970		MLLLIDNYDSFTYNLYQYFCELGAEVLVKRNDELQLADIERLAPQHLVISPGPCTPNEAGISLAAIRHFAGKLPILGVCLGHQALGQAFGAEVVRARAVMHGKTSAIRHLGVGVFRGLSDPLTVTRYHSLVLKADTLPDCFEVTAWSERDGVRDEIMGIRHRTLALEGVQFHPESVLSEQGHQLLDNFLQR
ncbi_protein_id:CDG14392	smac:SMDB11_3831	ncbi-proteinid:CDG14392		MAAFFSAGPNMLLLIDNYDSFTYNLYQYFCELGAEVLVKRNDELQLADIARLAPQHLVISPGPCTPNEAGISLAAIRHFAGKLPILGVCLGHQALGQAFGAEVVRARAVMHGKTSAIRHLGVGVFRGLNDPLTVTRYHSLVLKADTLPDCFEVTAWSERDGVRDEIMGIRHRTLALEGVQFHPESVLSEQGHQLLDNFLRR
ncbi_protein_id:AGE20325	smw:SMWW4_v1c45380	ncbi-proteinid:AGE20325		MLLLIDNYDSFTYNLYQYFCELGAEVVVKRNDELQLADIERLAPQHLVISPGPCTPNEAGISLAAIRHFAGKLPILGVCLGHQALGQAFGAEVVRARAVMHGKTSAIRHLGVGVFRGLSDPLTVTRYHSLVLKADTLPDCFEVTAWSERDGVRDEIMGIRHRALALEGVQFHPESVLSEQGHQLLDNFLNR
uniprot_id:A8GKN6	spe:Spro_4583	ncbi-proteinid:ABV43676	up:A8GKN6	MLLLIDNYDSFTYNLYQYFCQLGAEVLVKRNDELQLADIERLAPQHLVISPGPCTPNEAGISLAAIRHFAGRLPILGVCLGHQALGQAFGAKVVRAREVMHGKTSAIRHLDSGVFHGLNNPLTVTRYHSLVLEAATLPDCFEVTAWSERDGVRDEIMGIRHRQLALEGVQFHPESILSEQGHQLLDNFLKS
ncbi_protein_id:AEF47769	srr:SerAS9_4675	ncbi-proteinid:AEF47769		MLLLIDNYDSFTYNLYQYFCELGAEVLVKRNDELQLADIERLAPQRLVISPGPCTPNEAGISLAAIRHFAGKLPILGVCLGHQALGQAFGAKVVRAREVMHGKTSAIHHLDSGVFRGLNNPLTVTRYHSLVLEAATLPACFDVTAWSERDGVRDEIMGIRHRQLALEGVQFHPESILSEQGHQLLDNFLKS
ncbi_protein_id:AGO57327	srl:SOD_c43840	ncbi-proteinid:AGO57327		MMSVGNTMLLLIDNYDSFTYNLYQYFCELGAEVLVKRNDELQLADIERLAPQHLVISPGPCTPNEAGISLAAIRHFAGKLPILGVCLGHQALGQAFGAKVVRAREVMHGKTSAIRHLDSGVFRGLNNPLTVTRYHSLVLEAATLPACFEVTAWSERDGVRDEIMGIRHRQLALEGVQFHPESILSEQGHQLLDNFLKS
uniprot_id:S4YPD3	sry:M621_23890	ncbi-proteinid:AGP46366	up:S4YPD3	MLLLIDNYDSFTYNLYQYFCELGAEVLVKRNDELQLADIERLAPQHLVISPGPCTPNEAGISLAAIRHFAGKLPILGVCLGHQALGQAFGAKVVRAREVMHGKTSAIRHLDSGVFRGLNNPLTVTRYHSLVLEAATLPACFEVTAWSERDGVRDEIMGIRHRQLALEGVQFHPESILSEQGHQLLDNFLKS
uniprot_id:A0A1B1KXL7	sply:Q5A_023855	ncbi-proteinid:ANS45178	up:A0A1B1KXL7	MLLLIDNYDSFTYNLYQYFCELGAEVLVKRNDELQLADIERLAPQRLVISPGPCTPNEAGISLAAIRHFAGKLPILGVCLGHQALGQAFGAKVVRAREVMHGKTSAIRHLDSGVFRGLNNPLTVTRYHSLVLEAATLPACFEVTAWSERDGIRDEIMGIRHRQLALEGVQFHPESILSEQGHQLLDNFLKS
uniprot_id:L0MKT4	smaf:D781_4302	ncbi-proteinid:AGB84478	up:L0MKT4	MLLLIDNYDSFTYNLYQYFCELGAEVVVKRNDELQLADIDRLAPQHLVISPGPCTPNEAGISLAAIAHFAGRLPILGVCLGHQALGQAFGADVVRAREVMHGKTSAIRHTDSGVFRGLNNPLTVTRYHSLVLDAKTLPDCFEVTAWSERDGMRDEIMGIRHRTLALEGVQFHPESILSEQGHALLSNFLKS
ncbi_protein_id:AGQ33216	slq:M495_23110	ncbi-proteinid:AGQ33216		MLLLIDNYDSFTYNLYQYFCELGAEVLVKRNDELQLADIERLAPQRLVISPGPCTPNEAGISLVAIQHFAGKLPILGVCLGHQALGQAFGAKVVRAREVMHGKTSAIRHLDSGVFRGLNNPLTVTRYHSLVLEAATLPDCFEVTAWSERDGVRDEIMGIRHRQLALEGVQFHPESILSEQGHQLLNNFLKS
ncbi_protein_id:AIM23945	sers:SERRSCBI_21945	ncbi-proteinid:AIM23945		MLLLIDNYDSFTYNLYQYFCELGAEVVVKRNDELQLADIERLAPQHLVISPGPCTPNEAGISLAAIRHFAGKLPILGVCLGHQALGQAFGAEVVRARAVMHGKTSAIRHLGVGVFRGLSDPLTVTRYHSLVLKADTLPDCFEVTAWSERDGVRDEIMGIRHRTLALEGVQFHPESVLSEQGHQLLDNFLRR
uniprot_id:A0A0F7D1C2	sfw:WN53_06065	ncbi-proteinid:AKG68730	up:A0A0F7D1C2	MLLLIDNYDSFTYNLYQYFCELGAEVLVKRNDELQLADIERLAPQHLVISPGPCTPNEAGISLAAIRHFAGKLPILGVCLGHQALGQAFGADVVRAREVMHGKTSAIRHHNLGVFKGLNNPLTVTRYHSLILDAATLPDCFEVTAWSERDGERDEIMGIRHRTLALEGVQFHPESILSEQGHQLLGNFLGS
ncbi_protein_id:ALX92930	sfg:AV650_04875	ncbi-proteinid:ALX92930		MLLLIDNYDSFTYNLYQYFCELGAEVLVKRNDELQLADIERLAPQHLVISPGPCTPNEAGISLAAIRHFAGKLPILGVCLGHQALGQAFGADVVRAREVMHGKTSAIRHQNLGVFKGLNNPLTVTRYHSLILDAATLPECFEVTAWSERDGERDEIMGIRHRTLALEGVQFHPESILSEQGHQLLGNFLGS
ncbi_protein_id:AML56559	srz:AXX16_0831	ncbi-proteinid:AML56559		MLLLIDNYDSFTYNLYQYFCELGAEVVVKRNDELQLADIDRLAPQHLVISPGPCTPNEAGISLAAIAHFAGRLPILGVCLGHQALGQAFGADVVRAREVMHGKTSAIRHTDSGVFRGLNNPLTVTRYHSLVLDAATLPDCFEVTAWSERDGARDEIMGIRHRTLALEGVQFHPESILSEQGHALLSNFLKS
ncbi_protein_id:AVJ19652	serm:CLM71_22140	ncbi-proteinid:AVJ19652		MLLLIDNYDSFTYNLYQYFCELGAEVLVKRNDELQLADIDRLAPQHLVISPGPCTPNEAGISLAAITHFAGKLPILGVCLGHQALGQAFGADVVRAREVMHGKTSAIRHTDRGVFRGLNNPLTVTRYHSLVLDAATLPDCFEVTAWSERDGVRDEIMGIRHRTLALEGVQFHPESILSEQGHVLLSNFLKS
uniprot_id:A0A240CCZ6	sfj:SAMEA4384070_4545	ncbi-proteinid:SNW05749	up:A0A240CCZ6	MLLLIDNYDSFTYNLYQYFCELGAEVLVKRNDALQLADIERLAPQRLVISPGPCTPNEAGISLDAIRHFAGKLPILGVCLGHQALGQAFGAEVVRAREVMHGKTSAIRHCDGGVFRGLNNPLTVTRYHSLVLKADTLPDCFEVTAWSERDGERDEIMGIRHRRLALEGVQFHPESILSEQGHRLLDNFLKS
uniprot_id:A0A447KNA9	sof:NCTC11214_01322	ncbi-proteinid:VDZ54177	up:A0A447KNA9	MLLLIDNYDSFTYNLYQYFCQLGAEVLVKRNDELQLADIERLAPQRLVISPGPCTPNEAGISLAAIRHFAGRLPILGVCLGHQALGQVFGATVVRARQVMHGKTSAIRHHNGGVFAGLNNPLTVTRYHSLVLEAATLPDCFEVTAWSERDGEPDEIMGIRHRQLALEGVQFHPESILSEQGHQLLDNFLKS
ncbi_protein_id:AOF02345	ssur:ATE40_019280	ncbi-proteinid:AOF02345		MLLLIDNYDSFTYNLYQYFCELGAEVLVKRNDELQLADIERLAPQHLVISPGPCTPNEAGISLAAIRHFAGKLPILGVCLGHQALGQAFGAEVVRARAVMHGKTSAIRHLGVGVFRGLSDPLTVTRYHSLVLKAETLPDCFEVTAWSERDGVRDEIMGIRHRTLALEGVQFHPESVLSEQGHQLLDNFLKR
ncbi_protein_id:UIW18536	senp:KHA73_00810	ncbi-proteinid:UIW18536		MLLLIDNYDSFTYNLYQYFCELGAEVLVKRNDELQLADIERLAPQRLVISPGPCTPNEAGISLDAIRHFAGKLPILGVCLGHQALGQAFGAEVVRAREVMHGKTSAIRHLDRGVFRGLNNPLTVTRYHSLVLKADTLPDCFEVTAWSERDGKRDEIMGIRHRRLALEGVQFHPESILSEQGHQLLDNFLKS
ncbi_protein_id:UTO01235	snem:NLX84_23275	ncbi-proteinid:UTO01235		MLLLIDNYDSFTYNLYQYFCELGAEVVVKRNDELQLADIERLAPQHLVISPGPCTPNEAGISLAAIRHFAGKLPILGVCLGHQALGQAFGAEVVRARAVMHGKTSAIRHLGVGVFRGLNDPLTVTRYHSLVLKADTLPDCFEVTAWSERDGVRDEIMGIRHRALALEGVQFHPESVLSEQGHQLLDNFLNR
ncbi_protein_id:WIJ65911	snev:OI978_08130	ncbi-proteinid:WIJ65911		MLLLIDNYDSFTYNLYQYFCELGAEVLVKRNDELQLADIERLAPQHLVISPGPCTPNEAGISLAAIRHFAGKLPILGVCLGHQALGQAFGAEVVRARAVMHGKTSAIRHLGVGVFHGLSDPLTVTRYHSLVLKADTLPDCFEVTAWIERDGVRDEIMGIRHRTLALEGVQFHPESVLSEQGHQLLDNFLKR
uniprot_id:W0L808	sfo:Z042_10115	ncbi-proteinid:AHG19948	up:W0L808	MLLLIDNYDSFTYNLYQYFCELGAEVLVKRNDELQLADIERLAPQHLVISPGPCTPNEAGISLAAIRYFAGKLPILGVCLGHQALGQAFGADVIRARDVMHGKTSAIRHHHQGVFSGLNDPLSVTRYHSLVLDAATLPSCFEVTAWSERNGKQDEIMGIRHRTLALEGVQFHPESILSEQGHQLLDNFLKN
uniprot_id:A0A0H3F7I6	rah:Rahaq_0284	ncbi-proteinid:ADW71914	up:A0A0H3F7I6	MLLLIDNYDSFTYNLYQYFCELGAEVKVMRNDQLTLTDIEQLSPSHLVISPGPCTPDQAGISLQAIAHFSDRLPILGVCLGHQAMAQAFGASIVRARQAIHGKTSPVRHTGRSVFTGLNNPLTVTRYHSLVVAPQTLPDCFEVTAWTERDGGRDDIMGIMHKTLPLHGVQFHPESILSEQGHQLLDNFLKI
ncbi_protein_id:QQN34305	race:JHW33_18025	ncbi-proteinid:QQN34305		MLLLIDNYDSFTYNLYQYFCELGAEVKVIRNDQLTLTDIEQLSPSHLVISPGPCTPDQAGISLQAIAHFSDRLPILGVCLGHQAMAQAFGASIVRARQAIHGKTSPVRHTGRSVFTGLNNPLTVTRYHSLVVAPQTLPDCFEVTAWTERDGGRDDIMGIMHKTLPLHGVQFHPESILSEQGHQLLDNFLKI
uniprot_id:H2IQI8	raq:Rahaq2_0302	ncbi-proteinid:AEX50248	up:H2IQI8	MLLLIDNYDSFTYNLYQYFCELGAEVKVMRNDQLTLTGIEQLSPSHLVISPGPCTPDEAGISLQAITYFSDRLPILGVCLGHQAMAQAFGANIVRARQAIHGKTSPVRHTGRSVFTGLNNPLTVTRYHSLVVAPQTLPDCFEVTAWTERDGGRDDIMGIMHKTLPLHGVQFHPESILSEQGHQLLDNFLKI
uniprot_id:A0A2L1UTE7	rox:BV494_15275	ncbi-proteinid:AVF36201	up:A0A2L1UTE7	MLLLIDNYDSFTYNLYQYFCELGAEVNVMRNDRLTIADIEQLSPSHLVISPGPCTPDQAGISLQAITHFAGKLPVLGVCLGHQAMAQAFGAKIVRARQAIHGKTSPIRHTGTSVFSGLNNPLTVTRYHSLVIAPDTLPDCFDVTAWTEREGERDEIMGIMHKTLPLHGVQFHPESILSEQGHQLLDNFLKI
ncbi_protein_id:UHM92485	rvc:J9880_09185	ncbi-proteinid:UHM92485		MLLLIDNYDSFTYNLYQYFCELGAQVKVMRNDQLTLADIEQLAPSHLVISPGPCTPDQAGISLQAITHFADRMPILGVCLGHQAMAQAFGANIVRARQAIHGKTSPVRHTGKSVFSGLNNPLTVTRYHSLVVAPETLPDCFDVTAWTERDGDRDEIMGIMHNTLPLHGVQFHPESILSEQGHQLLDNFLKI
ncbi_protein_id:WHZ40987	rbon:QNM34_01330	ncbi-proteinid:WHZ40987		MLLLIDNYDSFTYNLYQYFCELGAEVKVMRNDQLTLTDIEQLAPSHLVISPGPCTPDQAGISLQAITHFSTRLPILGVCLGHQAMAQAFGAKIVRARQAIHGKTSPVRHTGQSVFTALNNPLTVTRYHSLVVAPDTLPDCFEVTAWTERDGGRDEIMGIMHKTLPLHGVQFHPESILSEQGHQLLDNFLKI
ncbi_protein_id:QUT15865	riu:I2123_03280	ncbi-proteinid:QUT15865		MLLLIDNYDSFTYNLYQYFCELGAEVKVMRNDRLTLADIENLSPSHLVISPGPCTPDQAGISLQAITHFSGRLPVLGVCLGHQAMAQAFGAKIVRARQAIHGKTSPIRHTGSSVFAGLNNPLTVTRYHSLVIAPDTLPDCFDVTAWTEREGTRDEIMGIMHKTLPLHGVQFHPESILSEQGHQLLDNFLKI
uniprot_id:A0A250B240	gqu:AWC35_12920	ncbi-proteinid:ATA20161	up:A0A250B240	MLLLIDNYDSFTYNLYQYFCELGAEVLVKRNDELQLADIERLAPRQLVISPGPCTPNEAGISLAAIRHFAGRLPILGVCLGHQALGQAFGASVVRARNVMHGKTSAIRHDGRGVFAGLNNPLTVTRYHSLVLEAATLPDCFEVTAWSERAGVRDEVMGIRHRTLPLEGVQFHPESILSEQGHQLLGNFLKS
uniprot_id:A0A2U8I7I4	fsm:CCS41_12240	ncbi-proteinid:AWK15067	up:A0A2U8I7I4	MLLLIDNYDSFTYNLYQYFCELGQQVLVKRNDELQLDDIQQLAPSHLVISPGPCTPNEAGISLDVIDRFADKLPILGICLGHQALGQAFGATIVRARQAMHGKTSAIRHNNSGVFHGLKQPLTVTRYHSLVIAADSLPDCFVLTAWTEQAGAIDEIMGIRHRTLPLQGVQFHPESILSEQGHQLLNNFLQVTW
ncbi_protein_id:QMV50122	eame:GXP68_01205	ncbi-proteinid:QMV50122		MLLLIDNYDSFTYNLYQYFCELGADVLVKRNDQLSLADIEQLAPSHLVISPGPCTPDDAGISLAAITHFANKLPILGVCLGHQAMAQAFGGQVVRARQAVHGKTSPIRHNGDSVFRGLNNPLTVTRYHSLIVTPESLPDCFTLTAWTERDGQPDEIMGIAHKQLPLHGVQFHPESILSEQGHQLLDNFLKI
ncbi_protein_id:QOI56809	rbad:H2866_06740	ncbi-proteinid:QOI56809		MLLIIDNYDSFTYNLYQYFCELGAEVLVKRNDELQLGDITRLNPSHLVISPGPCTPNEAGISLSAIAHFADSMPILGVCLGHQAMAQSFGAQVVRARQVMHGKTSLIEHTGTGVFAGLNHPLTVTRYHSLVVKPDTLPACFSLTAWTGSAACPDEIMGIAHCELPLHGVQFHPESILSEQGHQLLDNFLKI
ncbi_protein_id:WAT00829	rcb:O1V66_18740	ncbi-proteinid:WAT00829		MLLIIDNYDSFTYNLYQYFCELGAEVVVKRNDELEIADIARLAPSHLVISPGPCTPNDAGISLQAIAHFADTLPILGVCLGHQAMAQSFGAQVVRARQVMHGKTSLIEHNGRGVFAGLNHPLRVTRYHSLVVQPDTLPACFEITAWTGQASSPDEIMGIAHRELPLHGVQFHPESILSEQGHQLLDNFLKI
ncbi_protein_id:WKZ92614	caru:P0E69_01215	ncbi-proteinid:WKZ92614		MLLLIDNYDSFTYNLYQYFCQLGAEVQVVRNDHLTLTMIEQMAPERLVISPGPCTPDEAGISLTAIRHFAGKLPILGVCLGHQAMAQSFGAKIVRARQVMHGKTSQITHDGQGVFRQLNQPLTVTRYHSLVIDPDSLPDCFSVTAWTTRDGARDEIMGIRHRSLPLEGVQFHPESILSEQGLQLLDNFLQL
uniprot_id:A0A4P8SGK4	nig:C1N62_01140	ncbi-proteinid:QCR37761	up:A0A4P8SGK4	MLLLIDNYDSFTYNLYQYFCQLGAEVQVIRNDHIDLDGIARLAPAQLVISPGPCTPDEAGISLAAIRHFAGKLPILGVCLGHQAMAQSFGARIVRARQVMHGKTSPIRHDGEGVFQSLNQPLTVTRYHSLVIDPPSLPDCFRVTAWTERDGAQDEIMGIRHRTLPLEGVQFHPESILSEQGLQLLGNFLAR
ncbi_protein_id:WJV53605	prod:PCO85_21060	ncbi-proteinid:WJV53605		MLLLIDNYDSFTYNLYQYFCELGEDVLVKRNDELQIADIERLAPQRLVISPGPCTPDDAGISLAVIRHFAGRLPILGVCLGHQALGQAFGARVVRARQVMHGKTSLIQHTNVGVFTGLAQPLTVTRYHSLVIDKASLPDCFEITAWSEHQQGMDEIMGIRHRSLPLEGVQFHPESILSQQGHQLLKNFLGL
uniprot_id:A0A2I5T3N1	sera:Ser39006_004460	ncbi-proteinid:AUH03447	up:A0A2I5T3N1	MLLLIDNYDSFTYNLYQYFCELGENVLVKRNDELQLADIERLAPQRLVISPGPCTPDDAGISLAVIRHFAGRLPILGVCLGHQALGQAFGARVIRARQVMHGKTSLIQHTNVGVFTGLAQPLNVTRYHSLVIDKASLPDCFEITAWSEHQQGIDEIMGIRHRSLPLEGVQFHPESILSQQGHQLLKNFLGL
uniprot_id:Q6CZT5	eca:ECA4066	ncbi-proteinid:CAG76963	up:Q6CZT5	MLLIIDNYDSFTYNLYQYFCELGAQVVVKRNDELTLREIELLAPERLVISPGPCTPDEAGISLAVIRHFADKLPILGVCLGHQTMGQAFGARVVRARQVMHGKTSAIAHSDTGVFTGLAQPLTVTRYHSLIIDSASLPDCFEVTAWSEYEGQRDEIMGIRHRSLPLEGVQFHPESILSQQGHQLLDNFLKI
ncbi_protein_id:AIK15826	pato:GZ59_41220	ncbi-proteinid:AIK15826		MPDANFMYVSTAFPTNCAMTMLLIIDNYDSFTYNLYQYFCELGAQVVVKRNDELTLREIELLAPERLVISPGPCTPDEAGISLAVIRHFADKLPILGVCLGHQTMGQAFGARVVRARQVMHGKTSAIAHSDTGVFTGLAQPLTVTRYHSLIIDSASLPDCFEVTAWSEYEGQRDEIMGIRHRSLPLEGVQFHPESILSQQGHQLLDNFLKI
uniprot_id:C6DGA7	pct:PC1_3855	ncbi-proteinid:ACT14870	up:C6DGA7	MLLIIDNYDSFTYNLYQYFCELGAQVVVKRNDELTLREIERLAPERLVISPGPCTPDEAGISLAAIRHFADKLPILGVCLGHQAMGQAFGARVVRARQVMHGKTSAIAHSNTGVFAGLAQPLTVTRYHSLIIDAASLPDCFEVTAWSEHEGKRDEIMGIRHRSLPLEGVQFHPESILSQQGHQLLDNFLKI
uniprot_id:A0AA85ZPI9	pcc:PCC21_038460	ncbi-proteinid:AFR05249	up:A0AA85ZPI9	MLLIIDNYDSFTYNLYQYFCELGAQVVVKRNDELTLREIEQLAPERLVISPGPCTPDEAGISLAAIRHFADKLPILGVCLGHQAMGQAFGARVVRARQVMHGKTSAIAHSDTGVFTGLAQPLTVTRYHSLIIDSASLPDCFEVTAWSEHEGKRDEIMGIRHRALPLEGVQFHPESILSQQGHQLLDNFLKI
ncbi_protein_id:AIU89961	pcv:BCS7_19225	ncbi-proteinid:AIU89961		MLLIIDNYDSFTYNLYQYFCELGAQVVVKRNDELTLREIEQLAPERLVISPGPCTPDEAGISLAAIRHFADKLPILGVCLGHQAMGQAFGARVVRARQVMHGKTSAIAHSDTGVFAGLAHPLTVTRYHSLIIDAASLPDCFEITAWSEHEGKRDEIMGIRHRALPLEGVQFHPESILSQQGHQLLDNFLKI
ncbi_protein_id:ACX89763	pwa:Pecwa_4034	ncbi-proteinid:ACX89763		MINVIIIALIYCAGIVSLLSLLETRDWVPDSNFMYVSTVFPTNSTMTMLLLIDNYDSFTYNLYQYFCELGAQVVVKRNDELTLHEIERLAPERLVISPGPCTPDEAGISLAAIRHFADKLPILGVCLGHQAMGQAFGARVVRARQVMHGKTSTIAHSNTGVFAGLAQPLTVTRYHSLIIDAASLPDCFEITAWSEHEGKRDEIMGIRHRSLPLEGVQFHPESILSQQGHQLLDNFLKI
uniprot_id:A0A8B3FJ82	ppar:A8F97_21320	ncbi-proteinid:AOR61399	up:A0A8B3FJ82	MLLIIDNYDSFTYNLYQYFCELGAQVVVKRNDELTLHEIERLAPERLVISPGPCTPDEAGISLAAIRHFADKLPILGVCLGHQAMGQAFGARVVRARQVMHGKTSTIAHSNTGVFAGLAQPLTVTRYHSLIIDAASLPDCFEITAWSEHEGKRDEIMGIRHRSLPLEGVQFHPESILSQQGHQLLDNFLKI
uniprot_id:A0A0H3IDW1	pec:W5S_4191	ncbi-proteinid:AFI92247	up:A0A0H3IDW1	MINIIIIALIYCAGIVSLLSLLETRDWVPDSNFMYVSTVFPTNSTMTMLLLIDNYDSFTYNLYQYFCELGAQVVVKRNDELTLHEIERLAPERLVISPGPCTPDEAGISLAAIRHFADKLPILGVCLGHQAMGQAFGARVVRARQVMHGKTSTIAHSNTGVFAGLAQPLTVTRYHSLIIDAASLPDCFEITAWSEHEGKRDEIMGIRHRSLPLEGVQFHPESILSQQGHQLLDNFLKI
uniprot_id:A0A1D7YYS0	pws:A7983_05290	ncbi-proteinid:AOR62687	up:A0A1D7YYS0	MLLIIDNYDSFTYNLYQYFCELGAQVVVKRNDELTLHEIEQLAPERLVISPGPCTPDEAGISLAAIRHFAGKLPILGVCLGHQAMGQAFGACVVRARQVMHGKTSAIAHNDTGVFTGLTQPLTVTRYHSLIIDPASLPDCFEVTAWSEYEGKRDEIMGIRHRVLPLEGVQFHPESILSQQGHQLLDNFLKI
ncbi_protein_id:ASY81089	ppoa:BJK05_14275	ncbi-proteinid:ASY81089		MLLIIDNYDSFTYNLYQYFCELGAQVVVKRNDELTLREIEQLAPERLVISPGPCTPDEAGISLAAIRHFADKLPILGVCLGHQAMGQAFGARVVRARQVMHGKTSAIAHSDTGVFTGLAQPLTVTRYHSLIIDSDSLPDCFEVTAWSEHEGKRDEIMGIRHRTLPLEGVQFHPESILSQQGHQLLDNFLKI
ncbi_protein_id:QJA21947	ppuj:E2566_19565	ncbi-proteinid:QJA21947		MLLIIDNYDSFTYNLYQYFCELGAQVVVKRNDELTLREIERLAPERLVISPGPCTPDEAGISLAAIRHFADKLPILGVCLGHQAMGQAFGARVVRARQVMHGKTSAIVHNNTGVFTGLAQPLTVTRYHSLIIDPASLPVCFEVTAWSEYEGKRDEIMGVRHRSLPLEGVQFHPESILSQQGHQLLDNFLKI
ncbi_protein_id:UEM39092	paqu:DMB82_0018550	ncbi-proteinid:UEM39092		MLLIIDNYDSFTYNLYQYFCELGAQVVVKRNDELTLREIEQLAPERLVISPGPCTPDEAGISLAAIRHFANKLPILGVCLGHQAMGQAFGARVVRARQVMHGKTSAIAHSDTGVFAGLAQPLTVTRYHSLIIDSASLPDCFEVTAWSEHEGTRDEIMGIRHRALPLEGVQFHPESILSQQGHQLLDNFLKI
ncbi_protein_id:AVT60581	pvz:OA04_41180	ncbi-proteinid:AVT60581		MYVSTAFPTNSAMTMLLIIDNYDSFTYNLYQYFCELGAQVVVKRNDELTLREIERLAPERLVISPGPCTPDEAGISLAAIRHFADKLPILGVCLGHQAMGQAFGARVVRARQVMHGKTSEIAHSDTGVFAGLAQPLTVTRYHSLIIDAASLPDCFEITAWSEHEGKRDEIMGIRHRTLPLEGVQFHPESILSQQGHQLLDNFLKI
uniprot_id:A0A9Q2IEH4	pqu:IG609_018225	ncbi-proteinid:URG48658	up:A0A9Q2IEH4	MLLIIDNYDSFTYNLYQYFCELGAQVVVKRNDELTLREIEQLAPERLVISPGPCTPDEAGISLAAIRHFADKLPILGVCLGHQAMGQAFGARVVRARQVMHGKTSAIAHSDTGVFTGLAQPLTVTRYHSLIIDSASLPDCFEVTAWSEHEGTRDEIMGIRHRALPLEGVQFHPESILSQQGHQLLDNFLKI
ncbi_protein_id:UVO08016	ppoo:LW347_19610	ncbi-proteinid:UVO08016		MLLIIDNYDSFTYNLYQYFCELGAQVVVKRNDELTLREIERLAPERLVISPGPCTPDDAGISLAAIRHFADKLPILGVCLGHQAMGQAFGAIVVRARQVMHGKTSAIVHNNTGVFTGLAQPLTVTRYHSLIIDPASLPDCFEVTAWIEYEGKRDEVMGIRHRSLPLEGVQFHPESILSQQGHQLLDNFLKI
ncbi_protein_id:UYX06536	pcac:OI450_16820	ncbi-proteinid:UYX06536		MLLIIDNYDSFTYNLYQYFCELGAQVVVKRNDELTLREIEQLAPERLVISPGPCTPDEAGISLAAIRYFADKLPILGVCLGHQAMGQAFGARVVRARQVMHGKTSAITHSNIGVFTGLTRPLTVTRYHSLIIDDASLPDCFEITAWSEYEGKRDEIMGIRHRTLPLEGVQFHPESILSQQGHQLLDNFLKI
ncbi_protein_id:WEF11697	pacb:M9782_21600	ncbi-proteinid:WEF11697		MLLIIDNYDSFTYNLYQYFCELGAQVVVKRNDELTLREIERLAPERLVISPGPCTPDEAGISLAAIRHFADKLPILGVCLGHQAMGQAFGARVVRARQVMHGKTSAIAHSSTGIFTGLAQPLTVTRYHSLIVDSASLPDCFEVTAWSEHEGKRDEIMGIRHRSLPLEGVQFHPESILSQQGHELLDNFLKI
ncbi_protein_id:WED69846	pcoa:PJ912_10265	ncbi-proteinid:WED69846		MLLIIDNYDSFTYNLYQYFCELGAQVVVKRNDELTLREIEQLAPERLVISPGPCTPDEAGISLTAIRYFADKLPILGVCLGHQAMGQTFGARVVRARQVMHGKTSAIAHSNTGVFAGLAQPLTVTRYHSLIIDAASLPDCFEVTAWSEHEGKRDEIMGIRHRSLPLEGVQFHPESILSQQGHQLLDNFLKI
uniprot_id:E0SJP6	ddd:Dda3937_00548	ncbi-proteinid:ADN00335	up:E0SJP6	MLLLIDNYDSFTYNLYQYFCELGAEVLVRRNDALTLADIERLSPQRLVISPGPCTPDDAGISLAAIRHFAGTLPILGVCLGHQALGQAFGARVVRARQVMHGKTSPVRHAGRGVFAGLADPLTVTRYHSLILEKDSLPDCFEVTAWTENDAGIDEIMGVRHRSLPLEGVQFHPESILSQQGHQLLRNFLDL
uniprot_id:C6CH63	dze:Dd1591_0284	ncbi-proteinid:ACT05174	up:C6CH63	MLLLIDNYDSFTYNLYQYFCELGAEVQVRRNDVLTLADIERLSPQQLVISPGPCTPDDAGISLAAIRHFAGKLPILGVCLGHQALGQAFGARVVRARQVMHGKTSPVRHTDRGVFAGLANPLIVTRYHSLILEKDTLPDCLEVTAWTENDGDIDEIMGVRHRTLPLEGVQFHPESILSQQGHALLKNFLDL
uniprot_id:D2BY06	ddc:Dd586_3768	ncbi-proteinid:ACZ78598	up:D2BY06	MLLLIDNYDSFTYNLYQYFCELGSEVLVRRNDALTLADIERLSPQRLVISPGPCTPDDAGISLAAIRHFAGQLPILGVCLGHQALGQVFGAQVVRARQVMHGKTSPVRHTGRGVFAGLANPLTVTRYHSLVLEKNTLPDCFEVTAWTEFDGDIDEIMGIRHRSLPLEGVQFHPESILSQQGHQLLKNFLDL
ncbi_protein_id:AJC67941	dzc:W909_18400	ncbi-proteinid:AJC67941		MLLLIDNYDSFTYNLYQYFCELGSEVLVRRNDALTLADIERLSPQRLVISPGPCTPDDAGISLAAIRHFAGQLPILGVCLGHQALGQVFGAQVVRARQVMHGKTSPVRHTGRGVFAGLANPLTVTRYHSLVLEKNTLPDCFEVTAWTELDGDTDEIMGIRHRSLPLEGVQFHPESILSQQGHQLLKNFLDL
ncbi_protein_id:ANE75107	dso:A4U42_07040	ncbi-proteinid:ANE75107		MLLLIDNYDSFTYNLYQYFCELGAEVLVRRNDALTLADIERLSPQRLVISPGPCTPDDAGISLAAIGHFAGTLPILGVCLGHQALGQAFGARVVRARQVMHGKTSPVRHTGRGVFAGLANPLTVTRYHSLILEKDSLPDCFEVTAWTENDAGMDEIMGVRHRSLPLEGVQFHPESILSQQGHQLLRNFLDL
uniprot_id:A0A2K8QSN4	ced:LH89_14480	ncbi-proteinid:AIR70350	up:A0A2K8QSN4	MLLLIDNYDSFTYNLYQYFCELGAEVLVRRNDALTLADIERLSPQRLVISPGPCTPDEAGISLAAIRHFAGTLPILGVCLGHQALGQAFGARVVRARQVMHGKTSPVRHTGRGVFAGLANPLTVTRYHSLILEQDSLPDCFEVTAWTENDAGMDEIMGVRHRSLPLEGVQFHPESILSQQGHQLLKNFLDL
ncbi_protein_id:ATO35052	ddq:DDI_3884	ncbi-proteinid:ATO35052		MLLLIDNYDSFTYNLYQYFCELGAEVLVRRNDALTLADIEQLAPRRLVISPGPCTPDDAGISLAAIRHFAGTLPILGVCLGHQALGQAFGARVVRARQVMHGKTSPVRHTGCGVFAGLANPLTVTRYHSLVLEKDSLPDCFEVTAWTENDAGMDEIMGVRHRSLPLEGVQFHPESILSQQGHQLLRNFLDL
uniprot_id:A0A375AG62	daq:DAQ1742_04094	ncbi-proteinid:SLM64861	up:A0A375AG62	MLLLIDNYDSFTYNLYQYFCELGAQVQVRRNDTLTLADIEQLAPQQLVISPGPCTPDDAGISLAAIHHFAGKLPILGVCLGHQALGQVFGARVVRAREVMHGKTSPVRHTAQGVFRGLANPLTVTRYHSLILEHASLPDCFEVTAWTARDGAMDEIMGVRHRTLPLEGVQFHPESILSQQGHQLLRNFLDL
uniprot_id:A0A5B8HUP0	dic:Dpoa569_000365	ncbi-proteinid:QDX31886	up:A0A5B8HUP0	MLLIIDNYDSFTYNLYQYFCELGAKVLVRRNDTLTLADIERLSPQRLVISPGPCTPDDAGISLAAIRHFAGQLPILGVCLGHQALGQAFGARVVRARQVMHGKTSPVRHTGCGVFAGLADPLTVTRYHSLILEKNTLPDCFEVTAWTGTDEVVDEIMGVRHRTLPLEGVQFHPESILSQQGHQLLKNFLDL
ncbi_protein_id:WFN54658	dlc:O1Q98_13400	ncbi-proteinid:WFN54658		MLLLIDNYDSFTYNLYQYFCELGAQVQVRRNDTLTLADIEQLAPQQLVISPGPCTPDDAGISLAAIHHFAGKLPILGVCLGHQALGQVFGARVVRAREVMHGKTSPVRHTAQGVFRGLANPLTVTRYHSLILEHASLPDCFDVTAWTERDGAVDEIMGVRHRTLPLEGVQFHPESILSQQGHQLLRNFLDL
uniprot_id:C6C836	dda:Dd703_0367	ncbi-proteinid:ACS84181	up:C6C836	MSLLIIDNYDSFTYNLYQYFCELGAQVTVMRNDELTLADIERLAPQRLVISPGPCTPDDAGISLAAIRHFAGKLPILGVCLGHQALGQAFGAQVIRARQVMHGKTSAIRHSGQGVFLGLENPLTVTRYHSLILASETLPACFDVTAWTERDGRPDEIMGIRHRALPLEGVQFHPESILSRQGHQLLKNFMNL
uniprot_id:A0A0G4JSD7	bgj:AWC36_17090	ncbi-proteinid:ATA25690	up:A0A0G4JSD7	MLLLIDNYDSFTYNLYQYFCELGAEVQVRRNDELTLDDIERLSPSRLVISPGPCTPDEAGISLAAIRRFAGKLPILGVCLGHQAMGQAFGARVIRARQVMHGKTSVIQHNDTGVFTGLSQPLTVTRYHSLVIEPASLPDCFTVTAWSERDGERDEIMAIRHRSLPLEGVQFHPESILSQQGHQLLDNFLKIEMDRK
uniprot_id:A0A4P8QPR4	brb:EH207_00515	ncbi-proteinid:QCR07170	up:A0A4P8QPR4	MLLIIDNYDSFTYNLYQYFCELGAEVLVKRNDELQLADIERLAPERLVISPGPCTPDDAGISLAAIRHFADKLPVLGVCLGHQALGQAFGARVVRARQVMHGKTSVITHNSTGIFYGLSQPLTVTRYHSLVLEADALPDCFEVTAWSECKGERDEIMGIRHRSLPLEGVQFHPESILSQQGHQLLDNFLKI
ncbi_protein_id:QCR06426	bng:EH206_21075	ncbi-proteinid:QCR06426		MLLLIDNYDSFTYNLYQYFCELGAEVLVKRNDEIKLDDIERLSPSRLVISPGPCTPDGAGISLAAIRHFAGRLPILGVCLGHQAMGQAFGARIIRARQVMHGKTSVIQHNNTGVFAGLSQPLTVTRYHSLVIEPASLADCFEVTAWSERDGKHDEIMGIRHRSLPLEGVQFHPESILSQQGHQLLDNFLKIE
ncbi_protein_id:QTF10342	biz:HC231_22255	ncbi-proteinid:QTF10342		MLLLIDNYDSFTYNLYQYFCELGAEVQVRRNDELTLDDIERLSPSRLVISPGPCTPNEAGISLAAIRHFTGKLPILGVCLGHQAMGQAFGARVIRARQVMHGKTSAIQHDNTGVFTGLSQPLTVTRYHSLVIEPASLPDCFEVTAWSERDGKPDEIMGIRHRSLPLEGVQFHPESILSQQGHQLLDNFLKIEMDRK
ncbi_protein_id:AXW86170	lbq:CKQ53_03675	ncbi-proteinid:AXW86170		MLLIIDNYDSFTYNLYQYFCELGEEVVVKRNDELSLDAIERLSPQHLVISPGPCTPNEAGISLQAIRHFAGQLPILGVCLGHQALGQAFGAQVVRAREVMHGKTSPIRHRDIGVFTGLAQPLTVTRYHSLVVESASLPDCFEITAWTEDGAGKMNEIMGIRHLNLPLEGVQFHPESILSQQGHQLLSNFLHGK
ncbi_protein_id:QPQ24484	lpop:I6N93_01315	ncbi-proteinid:QPQ24484		MLLIIDNYDSFTYNLYQYFCELGEEVVVKRNDGLSLDAIERLSPQHLVISPGPCTPNEAGISLQAICHFAGQLPILGVCLGHQALGQAFGAQVVRAREVMHGKTSPIRHRDVGVFTGLAQPLTVTRYHSLIIESASLPDCFEITAWTENSAGKMDEIMGIRHRSLPLEGVQFHPESILSQQGHQLLRNFLHRK
uniprot_id:Q2NQJ8	sgl:SG2302	ncbi-proteinid:BAE75577	up:Q2NQJ8	MNGLLIIDNYDSFTWNLYQYFCELGAQVMVRRHDSLDLADIERLAPARLVISPGPGNPDEAGISLTAIRHFAGRLPILGICLGHQAIGQAFGARIVRARRVMHGKTSVIRHDGQGVFAGLAQPLTVTRYHSLIIDAASVPSCLAVTAWSQREGELDEIMAIRHRSLPLEGVQFHPESIMSEQGHYLLANFLNR
uniprot_id:W0HSL8	sod:Sant_0397	ncbi-proteinid:AHF75502	up:W0HSL8	MNGLLIIDNYDSFTWNLYQYFCELGAQVMVRRHDSLDIADIERLAPARLVISPGPGTPDQAGISLAAIRHFAGKLPILGVCLGHQAIAQAFGARIVRARNVMHGKTSVIRHDGQGVFAGLAQPLTVTRYHSLVIDAASVPSCLAVTAWSQREGEPDEIMAIRHRSLPLEGVQFHPESIMSEQGHRLLANFLDR
uniprot_id:W0HH19	pes:SOPEG_0258	ncbi-proteinid:AHF72969	up:W0HH19	MNGLLIIDNYDSFTWNLYQYFCELGAQVMVRRHDSLDIADIERLAPARLVISPGPGTPDQAGISLAAIRHFAGKLPILGVCLGHQAIAQAFGARIVRARKVMHGKTSVIRHDGQGVFADLAQPLTVTRYHSLVIDAASVPSCLAVTAWSQREGEPDEIMAIRHRSLPLEGVQFHPESIMSEQGHRLLANFLDR
ncbi_protein_id:QWA11679	slig:GTU79_02380	ncbi-proteinid:QWA11679		MLLIIDNYDSFTYNLYQYFCELGAHVEVKRHDEVQLDDIDRMAPERLVISPGPGTPDESGISMAAIAHFAGKIPVLGVCLGHQAIAQVFGARVVRAKQVMHGKTSPIVHDGRGVFAGLPADLTMTRYHSLVVETAGLPPCLEVSAWSLQEGVHDEIMGIRHRTLPLEGVQFHPESILSEQGHRLLANFLAM
uniprot_id:D4I308	eam:EAMY_3416	ncbi-proteinid:CBA23649	up:D4I308	MLLLIDNYDSFTWNLYQYFSELGAEVCVRRNDEINLAEMDRLAPDQLVISPGPCTPNEAGISLDAIRHFAGQLPILGVCLGHQAIAQAFGARVERARRVMHGKTSAIEHNEGGVFAGLNHPLTVTRYHSLIVAADSLPAEFELTAWTLRDDGQPDEIMGFRHRTLALEGVQFHPESILSEQGHQLLGNFLKR
uniprot_id:B2VK28	eta:ETA_31930	ncbi-proteinid:CAO98239	up:B2VK28	MLLLIDNYDSFTWNLYQYFSELGAEVCVRRNDEITLADISALSPQQLVISPGPCTPNEAGISVDAIRHFAGRLPILGVCLGHQAIAQAFGARVERARRVMHGKTSAIEHNDGGVFSGLNHPLTVTRYHSLIVAADSLPAEFELTAWTLRDDGQPDEIMGFRHRTLPLEGVQFHPESILSEQGHLLLANFLKR
ncbi_protein_id:CAX57182	epy:EpC_34030	ncbi-proteinid:CAX57182		MLLLIDNYDSFTWNLYQYFSELGAEVCVRRNDEITLAGIAELAPDQLVISPGPCTPNEAGISVDAIRHFAGQLPILGVCLGHQAIAQAFGARVERARRVMHGKTSAIEHNDAGVFAGLNHPLTVTRYHSLIVAADSLPAAFELTAWTLRDDGQPDEIMGFRHRTLALEGVQFHPESILSEQGHQLLANFLKR
uniprot_id:D8MXZ8	ebi:EbC_41740	ncbi-proteinid:CAX61705	up:D8MXZ8	MLLLIDNYDSFTWNLYQYFCELGAEVEVHRNDRITLEQIAALQPEHLVISPGPCTPDDAGISLSAIRAFAGKLPILGVCLGHQAIAQAFGARVVRAREVMHGKVSAIEHNDGGVFAGLNHPLTVTRYHSLIVENGSLPDDFEITAWTLADGQPDEIMGFRHRHLPLQGVQFHPESILSEQGHQLLANFLARK
ncbi_protein_id:ADP10579	erj:EJP617_08980	ncbi-proteinid:ADP10579		MLLLIDNYDSFTWNLYQYFSELGADVCVRRNDEITLAGIAELAPDQLVISPGPCTPNEAGISVDAIRHFAGQLPILGVCLGHQAIAQAFGARVERARRVMHGKTSAIEHNDAGVFAGLNHPLTVTRYHSLIVAADSLPAAFELTAWTLRDDGQPDEIMGFRHRTLALEGVQFHPESILSEQGHQLLANFLKR
uniprot_id:A0A3Q8H792	epe:CI789_20310	ncbi-proteinid:AXU97336	up:A0A3Q8H792	MLLLIDNYDSFTWNLYQYFSELGAEVCVHRNDEITLDEIAALAPQHLVISPGPCTPDDAGISLDVIRHFAGHIPLLGVCLGHQAIAQVLGGRVVRARKVMHGKTSLIEHRDEGVFAGLNHPLTVTRYHSLIVEADSLPEECEVTAWTMDDRGQPDEIMGFRHRTLPLEGVQFHPESILSEQGHQLLANFLKR
uniprot_id:A0A6I6E890	erwi:GN242_01610	ncbi-proteinid:QGU86004	up:A0A6I6E890	MLLLIDNYDSFTWNLYQYFSELGAEVCVRRNDDITLAEIAALAPQHLVISPGPCTPNEAGISLDAIRYFSGKLPILGVCLGHQAIAQALGARVIRARKVMHGKISEIEHAGVGVFAGLNHPLSVTRYHSLIVENGTLPAECEVTAWTVGDDGQPDEIMGFRHRTLPLEGVQFHPESILSEQGHQLLANFLRR
ncbi_protein_id:UIA96945	etp:LU633_02690	ncbi-proteinid:UIA96945		MLLLIDNYDSFTWNLYQYFCQSGVEVCVRRNDEVTLAQIAGQRPDQLVISPGPCTPDDAGISLAAIAEFAGKIPILGVCLGHQAIAQAFGGRVVRAREVMHGKTSAIEHNDGGVFRGLNHPLTVTRYHSLIVEKTSFPPEFEVTAWTVRDGEVDEIMGFRHRQLPLQGVQFHPESILSEQGHQLLDNFIRQ
ncbi_protein_id:UDQ80637	erp:LJN55_01860	ncbi-proteinid:UDQ80637		MLLLIDNYDSFTWNLYQYFSELGAEVCVYRNDEITLAEIDALAPGHLVISPGPCTPNEAGISLEAIRYFSGKLPILGVCLGHQAIAQAFGARVVRARKVMHGKTSAIEHRDGGVFEGLNHPLTVTRYHSLIVESGSLPAEFEVTAWTVDENGQPDEIMGFRHRTLSLEGVQFHPESILSEQGHQLLDNFLKR
ncbi_protein_id:WNN44667	eto:RIN69_01730	ncbi-proteinid:WNN44667		MLLLIDNYDSFTWNLYQYFCELGSEVCVRRNDEISLDEMTALQPEHLVISPGPCTPDESGISLAAIRHFAGQLPILGVCLGHQAIAQAFGARVIRARQVMHGKTSAIEHNDGGVFSGLNHPLTVTRYHSLIVEKNSLPDCFEVTAWSLRDGVPDEIMGFRHTSLALEGVQFHPESILSEQGHQLLANFLRQ
uniprot_id:A0A0U5KYM8	ege:EM595_0338	ncbi-proteinid:CUU22575	up:A0A0U5KYM8	MLLLIDNYDSFTWNLYQYFCELGAQVEVRRNDAITLDEMAALPLTHLVISPGPCTPDLSGISLEAIRYFAGKIPVLGVCLGHQALAQVFGARVVRAPQVMHGKTSRITHDGSGVFQGLNNPLTVTRYHSLLVEKSSLPNCLAITALTDKGEIMGLRHRSLEVEGVQFHPESILSEQGHQLLANFLQR
uniprot_id:H6Q4A7	wgl:WIGMOR_0029	ncbi-proteinid:AFA40890	up:H6Q4A7	MQKLLIIDNYDSFTWNLYQYFSAMRTHVIVKKNDEISILEIEKMSPDKIIISPGPGTPENSGISLSLILNFYKKIPIFGVCLGHQAIALAFGAKIIRANKIMHGKKSLIIHNNKNLFHNLKNPLYVVRYHSLIIQSNTLPDHFIINAKNYLSHKNDQYEIMAIKHKQFPLYGVQFHPESILSDMGFELLYNFVKN
uniprot_id:D4GCL2	pam:PANA_3656	ncbi-proteinid:ADD78823	up:D4GCL2	MLLLIDNYDSFTWNLYQYFCQLGAQVRVVRNDAITLDEMRTLPLTHLVISPGPCTPDQSGISLQAIRHYAGRLPVLGVCLGHQAIAQVFGAQIVRAREVMHGKTSAVQHNGCGVFRGLNQPLTVTRYHSLIVKTETLPDAFEVTAWSLRNGQPDEIMGIRHKTLALEGVQFHPESILSEQGHQLLANFLHQ
ncbi_protein_id:CCF07782	plf:PANA5342_0389	ncbi-proteinid:CCF07782		MLLLIDNYDSFTWNLYQYFCQLGAQVRVVRNDAITLDEMRTLPLTHLVISPGPCTPDQSGISLQAIRHYAGRLPVLGVCLGHQAIAQVFGAQIVRAREVMHGKTSAVQHNGCGVFRGLNQPLTVTRYHSLIVKTETLPDEFEVTAWSLRNGQPDEIMGIRHKTLALEGVQFHPESILSEQGHQLLANFLHQ
uniprot_id:E1SGB9	pva:Pvag_2923	ncbi-proteinid:ADO11073	up:E1SGB9	MLLLIDNYDSFTWNLYQYFCELGAQVQVVRNDAITLEQMAALPLTHLAISPGPCTPSESGISLAAIRHFAGNVPVLGVCLGHQAIAQAYGAKVVRARQVMHGKTSAIQHTGQGVFRNLNNPLTVTRYHSLIVQRDSLPDAFEVTAWTVRDGEPDEIMGFRHKTLALEGVQFHPESILSEQGHQLLRNFLSQ
ncbi_protein_id:AMG60045	pagg:AL522_21770	ncbi-proteinid:AMG60045		MLLLIDNYDSFTWNLYQYFCELGAQVQVVRNDAITLEQMAALPLTHLVISPGPCTPSESGISLAAIRHFAGNVPVLGVCLGHQTIAQAYGAKVVRARQVMHGKTSTIQHTGQGVFRNLNNPLTVTRYHSLIVQRDSLPDAFEVTAWTVRDGEPDEIMGFRHKTLALEGVQFHPESILSEQGHQLMRNFLAQ
uniprot_id:E6WGX5	pao:Pat9b_3673	ncbi-proteinid:ADU70963	up:E6WGX5	MLLLIDNYDSFTWNLYQYFCQLGADVRVVRNDAITLDEMEALPLTHLVISPGPCTPDQSGISLAAIRHFAGRVPILGVCLGHQAIAQAYGAQVVRARQVMHGKTSAIQHNDRGVFRGLHNPLNVTRYHSLIVARATLPAEFEITAWSLRDGEPDEIMGFRHKTLPLEGVQFHPESILSEQGHQLLANFLNG
ncbi_protein_id:AIR84657	kln:LH22_03955	ncbi-proteinid:AIR84657		MLLLIDNYDSFTWNLYQYFCELGAQVRVVRNDAITLAEMETLPLTHLVISPGPCTPDQSGISLDAIRHFAGRLPVLGVCLGHQAIAQAYGAQIVRARQVMHGKTSVIQHTNQGVFRDLNNPLTVTRYHSLIVARDTLPAEFDVTAWSLRNGEPDEIMGFRHRTLPLEGVQFHPESILSEQGHQLLANFLDT
ncbi_protein_id:AIX52102	pant:PSNIH1_04580	ncbi-proteinid:AIX52102		MLLLLDNYDSFTWNLYQYFCELGAQVRVVRNDAISLAEMAALPLSHLVISPGPCTPDQAGISLDAIRYFAGRLPVLGVCLGHQAIAQAFGGKVVRARQVMHGKTSPVRHTGEGVFRNLANPLTVTRYHSLIVADGSLPDAFEITAWSLRDNQPDEIMGFRHRTLPLEGVQFHPESVLSEQGHQLLKNFLER
ncbi_protein_id:AIX75638	panp:PSNIH2_18985	ncbi-proteinid:AIX75638		MLLLIDNYDSFTWNLYQYFCELDAEVLVRRNDEIALAEMQSLPLTHLVISPGPCTPDESGISLDAIRAFAGKLPVLGVCLGHQALAQVFGARVVRARQVMHGKTSAIAHQQRGVFAGLAQPLTVTRYHSLIVEKETLPETLEVTAWSLRDGEPDEIMGLRHKTLDVEGVQFHPESILSQQGHELLANFLRRRPNL
uniprot_id:U3U927	hhs:HHS_02180	ncbi-proteinid:BAO00188	up:U3U927	MLLLIDNYDSFTWNLYCYFCNLGISVRVVRNDAISIYEMETLSLSHLVISPGPGTPNQAGISISAIRHFSGRIPILGVCLGHQAIAQAYGANIIRARKIMHGKTSPIWHTQKGVFYNLKNPLIATRYHSLIVAHKTLPDEFEVTAWSLHDGKLDEVMALRHRTLPIEGVQFHPESILSEQGYELLQNFLKQI
ncbi_protein_id:AOE39288	pagc:BEE12_05090	ncbi-proteinid:AOE39288		MLLLIDNYDSFTWNLYQYFCELGAQVQVVRNDAITLEQMAALPLTHLVISPGPCTPSESGISLAAIRHFAGQLPVLGVCLGHQAIAQAYGAQVVRARQVMHGKTSAIQHTGQGVFRNLNNPLTVTRYHSLIVQRDSLPDAFEVTAWTVRDGEPDEIMGFRHKTLALEGVQFHPESILSEQGHQLLRNFLEQ
uniprot_id:H3RLC6	pstw:DSJ_00870	ncbi-proteinid:ARF48075	up:H3RLC6	MLLLIDNYDSFTWNLYQYFCQLGANVQVVRNDAITLDEMTALPLTHLVISPGPCTPDQSGISLQAIRHFAGRLPVLGVCLGHQAIAQVFGAQVVRAREVMHGKTSAVQHNGCGVFRGLNQPLTVTRYHSLIVKADTLPDEFDVTAWSLRDGQPDEIMGIRHKTLALEGVQFHPESILSEQGHQLLANFLQQ
uniprot_id:A0A1W6B3B6	palh:B1H58_05830	ncbi-proteinid:ARJ41578	up:A0A1W6B3B6	MLLLIDNYDSFTWNLYQYFCELGAEVLVRRNDEITLAEMHALPLTHLVISPGPCTPDESGISLDAIRTFAGRLPLLGVCLGHQALAQVFGARVIRARQVMHGKTSAIAHQQAGVFAGLAQPLTVTRYHSLIVEKETLPACLEVTAWSLRDGKPDEIMGLRHKTLDVEGVQFHPESILSQQGHALLANFLRRQAAV
ncbi_protein_id:QCP61134	pans:FCN45_17850	ncbi-proteinid:QCP61134		MLLLIDNYDSFTWNLYQYFCELGADVRVVRNDAITLDEMAALPLTHLVISPGPCTPDQSGISLAAIRHFAGRLPILGVCLGHQAIAQAYGAQVVRARQVMHGKTSLIQHTNQGVFRDLNNPLTVTRYHSLIVARDTLPAEFEVTAWSLRDGQPDEIMGFRHRSLPLEGVQFHPESILSEQGHQLLANFLNA
ncbi_protein_id:QGF25685	pey:EE896_01955	ncbi-proteinid:QGF25685		MLLLIDNYDSFTWNLYQYFCELGAQVQVVRNDAITLEQMAALPLTHLAISPGPCTPSESGISLAAIRHFAGQLPVLGVCLGHQAIAQAYGAQVVRARQVMHGKTSAIQHTGQGVFRNLNNPLTVTRYHSLIVQRDTLPEAFEVTAWTMRDGEPDEIMGFRHKTLALEGVQFHPESILSEQGHLLLRNFLEQ
uniprot_id:A0A518XGF3	pdis:D8B20_15985	ncbi-proteinid:QDY43283	up:A0A518XGF3	MLLLIDNYDSFTWNLYQYFCELGADVRVVRNDAITLEEMAALPLSHLVISPGPCTPDQSGISLAAIRHFAGRLPVLGVCLGHQAIAQAFGAQVIRARQVMHGKTSVIQHNNQGVFRQLTNPLTVTRYHSLIVARDTLPAEFEITAWSLRDGEPDEIMGFRHRTLALEGVQFHPESILSEQGHQLLANFLNT
ncbi_protein_id:UZH03400	pano:OJ965_04495	ncbi-proteinid:UZH03400		MLLLIDNYDSFTWNLYQYFCELDAQVKVVRNDAITLEQMAALPLTHLVISPGPCTPSESGISLAAIRHFAGQLPVLGVCLGHQAIAQAYGAQVVRARQVMHGKTSAIQHTGKGVFRNLNNPLTVTRYHSLIVQRETLPDAFEVTAWSLRDGEPDEIMGFRHKTLALEGVQFHPESILSEQGHQLLRNFLTQ
ncbi_protein_id:WBG91235	kpie:N5580_01305	ncbi-proteinid:WBG91235		MLLLIDNYDSFTWNLYQYFCELGAQVRVVRNDAITLEEMAALPLSHLVISPGPCTPDESGISMAAIRHFAGRIPVLGVCLGHQAIAQAYGAKVVRARQAMHGKTSAIAHTQRGVFRNLNQPLTVTRYHSLIVAWDSLPDAFEITAWSLKEGEPDEIMGFRHKALALEGVQFHPESILSEQGHQLLRNFLES
ncbi_protein_id:QZX96037	palf:K6R05_01975	ncbi-proteinid:QZX96037		MLLLIDNYDSFTWNLYQYFCELGAQVQVVRNDAITLEQMAALPLTHLVISPGPCTPSESGISLAAIRHFAGNVPVLGVCLGHQAIAQAYGAQVVRARQVMHGKTSAIQHTGQGVFRNLNNPLTVTRYHSLIVQRDSLPDAFEVTAWTVRDGEPDEIMGFRHKTLALEGVQFHPESILSEQGHHLLRNFLTQ
ncbi_protein_id:QGR08337	ppho:CTZ24_18695	ncbi-proteinid:QGR08337		MLLLIDNYDSFTWNLYQYFCQLGADVRVVRNDAITLDEMEALPLTHLVISPGPCTPDQSGISLAAIRRFAGRLPILGVCLGHQAIAQVYGAQVVRARQVMHGKTSAIRHNDSGVFRGLNNPLNVTRYHSLIVARATLPEEFEITAWSLRDGEPDEIMGFRHKTLPLEGVQFHPESILSEQGHQLLANFLKT
uniprot_id:A0A1X1DG66	pgz:C2E15_01905	ncbi-proteinid:AUX91978	up:A0A1X1DG66	MLLLIDNYDSFTWNLYQYFCELDAEVLVRRNDDITLAEMQSLPLTHLVISPGPCTPDESGISLEAIRAFAGRLPVLGVCLGHQALAQVFGARVVRARQVMHGKTSAVAHQQRGVFAGLAQPLTVTRYHSLIVEKETLPETLEVTAWSLRDGEPDEIMGLRHKTLDVEGVQFHPESILSQQGHQLLANFLRRRAGA
uniprot_id:A0A6P1Q670	mint:C7M51_03874	ncbi-proteinid:QHM73527	up:A0A6P1Q670	MLLLIDNYDSFTWNLYQYFCELGAEVLVRRNDEISLAEMQSLPLTHLVISPGPCSPDESGISLDAIRAFAGKLPVLGVCLGHQALAQVFGARVIRARQVMHGKTSAIKHQQRGLFAGLAQPLTVTRYHSLIVEKETLPDCLEVTAWSLRDDQPDEIMGLRHTTLDVEGVQFHPESILSQQGHQLLANFLLRQPKVAAATGKFI
ncbi_protein_id:QHM77159	mthi:C7M52_03155	ncbi-proteinid:QHM77159		MLLLIDNYDSFTWNLYQYFCELGAEVLVRRNDDITLAEMQALPLTHLVISPGPCTPDESGISPEAIRAFAGRLPVLGVCLGHQALAQVYGARVIRARQVMHGKTSAIQHQQRGLFAGLAQPLTVTRYHSLIVEKETLPDCLEVTAWSLRDGQPDEIMGLRHKTLDVEGVQFHPESILSQQGHQLLANFLQRQPHVAAATVNLI
ncbi_protein_id:UQY44467	mhan:K6958_01800	ncbi-proteinid:UQY44467		MLLLIDNYDSFTWNLYQYFCELGAEVLVRRNDEITLAEMEALPLTHLVISPGPCTPDKSGISLEAIRTFAGRLPLLGVCLGHQALAQVFGARVIRARQVMHGKTSAVAHQQRGVFAGLAQPLTVTRYHSLIVEKETLPACLEVTAWSLRDGQPDEIMGLRHKTLDVEGVQFHPESILSQQGHQLLANFLRRRPGA
uniprot_id:A0A1Y0LFI5	tci:A7K98_00420	ncbi-proteinid:ARU92394	up:A0A1Y0LFI5	MLLLIDNYDSFTWNLCQYFSMAGVTVRVERNDAITLADIEALPVTHLVISPGPCTPEQAGISVAAIRHFAGKIPILGVCLGHQAIAMAFGGHVVRARQPMHGKTSVIRHDGRGVFRQLNNPLTVTRYHSLVAEAETLPDCLEITAWSENNHQFDEIMGIRHKTLPVEGVQFHPESIMSEQGVELLKNFVNQAG
uniprot_id:A0A2X5NEQ3	tpty:NCTC11468_00095	ncbi-proteinid:SQK71691	up:A0A2X5NEQ3	MLLLIDNYDSFTWNLFQYFSLTGVDVRVVRNDAITLEEMCRLPLTHLVISPGPCTPDQSGISMAAIRHFAGKIPILGVCLGHQAIVSVFGGKVVRARQPIHGKTSAIIHRGIGVFRRLNNPLTVTRYHSLIAEQASLPECLEITAWTEVNGEPDEIMAIRHKTLPVEGVQFHPESILSEQGVELLKNFVTQAG
uniprot_id:Q7N9E6	plu:plu0393	ncbi-proteinid:CAE12688	up:Q7N9E6	MLLIIDNYDSFTYNLYQYFCELGTDVLVKRNDELQLEDIERLTPTHLVISPGPCTPNEAGISLSAISHFSDKLPILGVCLGHQAIGQAFGASVVKAREVMHGKTSAIHHNQQGVFKGLNRPLTATRYHSLVIAAETLPASFEVTAWSQHNGNVDEIMGIRHRTLPLEGVQFHPESILSEQGHQLLSNFLRY
uniprot_id:B6VMA4	pay:PAU_00304	ncbi-proteinid:CAQ82397	up:B6VMA4	MFPMLLIIDNYDSFTYNLYQYFCELGTDVLVKRNDELQLEDIERLSPTHLVISPGPCTPNEAGISLAAISHFAGRLPILGVCLGHQAIGQAFGASVVKAREVMHGKTSAIHHNQQGVFKGLNRPLTVTRYHSLVIAAETLPASFEVTAWSQHDGNVDEIMGIRHRTLPLEGVQFHPESILSEQGHQLLSNFLRY
uniprot_id:A0A0F7LIL7	ptt:VY86_06130	ncbi-proteinid:AKH62974	up:A0A0F7LIL7	MLLIIDNYDSFTYNLYQYFCELGTDVLVKRNDELQLEDIERLAPTHLVISPGPCTPNEAGISLAAISHFADKLPILGVCLGHQAIGQAFGASVVKAREVMHGKTSAIHHNQQGVFKGLNRPLTVTRYHSLVIAAETLPAAFEVTAWSQHNGNVDEIMGIRHRTLPLEGVQFHPESILSEQGHQLLSNFLRY
ncbi_protein_id:QXF32055	pakh:B0X70_01860	ncbi-proteinid:QXF32055		MLLIIDNYDSFTYNLYQYFCELGTDVLVKRNDELQLEDIERLMPTHLVISPGPCTPNEAGISLAAISHFSDKLPILGVCLGHQAIGQAFGASVVKAREVMHGKTSAIHHNQQGVFKGLNRPLTATRYHSLVIAAETLPASFEVTAWSQHNGNVDEIMGIRHRTLPLEGVQFHPESILSEQGHQLLSNFLRY
uniprot_id:B4EZ62	pmr:PMI2822	ncbi-proteinid:CAR45563	up:B4EZ62	MLLLIDNYDSFTYNLYQYFCELGAEVVVKRNDEIGLKEIEKMMPSHLVISPGPCTPDEAGISLEAIQRFAGEIPILGVCLGHQAIGQAFGASVIRAREVMHGKNSLIHHNQQGVFKGLNRPLSVTRYHSLVIDATTLPVPFEVTAWSQHDGNVDEIMGIRHRTLPIEGVQFHPESILSEQGHELLNNFLKY
uniprot_id:A0A094TDP0	pvg:CRN77_05490	ncbi-proteinid:ATM99203	up:A0A094TDP0	MLLLIDNYDSFTYNLYQYFCELGAEVVVKRNDEIGLKEIEKMMPAHLVISPGPCTPDEAGISLEAIQRFAGEIPILGVCLGHQAIGQAFGASVIRAREVMHGKNSLIHHNQQGVFKGLNRPLSVTRYHSLVIDATTLPVPFEVTAWSQHDGNVDEIMGIRHRTLPIEGVQFHPESILSEQGHELLNNFLKY
uniprot_id:A0A410X8A7	phau:PH4a_05680	ncbi-proteinid:QAV22862	up:A0A410X8A7	MLLLIDNYDSFTYNLYQYFCELGAEVVVKRNDEIGLKEIEKMMPAHLVISPGPCTPDEAGISLEAIQRFAGEIPILGVCLGHQAIGQAFGASVIRAREVMHGKNSLIHHNQQGVFKGLNRPLNVTRYHSLVIDAATLPVPFEVTAWSQHDGNVDEIMGIRHRTLPIEGVQFHPESILSEQGHELLNNFLKY
ncbi_protein_id:QEZ93642	prot:BTA34_15405	ncbi-proteinid:QEZ93642		MLLLIDNYDSFTYNLYQYFCELGAEVVVKRNDEIGLKEIEKMMPAHLVISPGPCTPDEAGISLEAIQRFAGEIPILGVCLGHQAIGQAFGASVIRAREVMHGKNSLIHHNQQGVFKGLNRPLNVTRYHSLVIDATTLPVPFEVTAWSQHDGNVDEIMGIRHRTLPIEGVQFHPESILSEQGHELLNNFLKY
ncbi_protein_id:QPT32653	ppee:I6G31_10990	ncbi-proteinid:QPT32653		MLLLIDNYDSFTYNLYQYFCELGAEVVVKRNDEIGLKEIEKMMPAHLVISPGPCTPDEAGISLEAIQRFAGEIPILGVCLGHQAIGQAFGASVVRAREVMHGKNSLIHHNQQGVFKGLNRPLSVTRYHSLVIDATTLPVPFEVTAWSQHDGNVDEIMGIRHRTLPIEGVQFHPESILSEQGHELLNNFLKY
uniprot_id:D3V6C3	xbo:XBJ1_4090	ncbi-proteinid:CBJ83202	up:D3V6C3	MLLIIDNYDSFTFNLYQYFCELGTNVLVKRNDELQLEDIEKLAPTHLVISPGPCTPNEAGISLEAIAHFAGKLPILGVCLGHQAIGQAFGASVVKAREVMHGKNSLIHHNQQGVFKGLNRPLTVTRYHSLVIAAETLPASFEVTAWSQHNGNVDEIMGIRHRTLPLEGVQFHPESILSEQGHDLLNNFLRY
uniprot_id:A0A0B6X3K6	xbv:XBW1_0372	ncbi-proteinid:CDM87731	up:A0A0B6X3K6	MLLIIDNYDSFTFNLYQYFCELGTNVLVKRNDELQLEDIEKLAPTHLVISPGPCTPNEAGISLGAISHFAGKLPILGVCLGHQAIGQAFGASVVKAREVMHGKNSLIHHNQQGVFKGLNRPLTVTRYHSLVIAAETLPASFEVTAWSQHNGNVDEIMGIRHRTLPLEGVQFHPESILSEQGHDLLNNFLRY
uniprot_id:D3VEA6	xne:XNC1_4335	ncbi-proteinid:CBJ92357	up:D3VEA6	MLLIIDNYDSFTFNLYQYFCELGTEVLVKRNNELQLEDIEQLSPTHLVISPGPCTPNEAGISLEAISHFAGKLPILGVCLGHQAIGQAFGASIVKAREVMHGKTSLLHHCQQGVFKGLDHPLTVTRYHSLVIAAETLPASFEVTAWSQRDGNVDEIMGIRHRTLPLEGVQFHPESILSEQGHELLNNFLKY
uniprot_id:A0A068QX58	xdo:XDD1_3669	ncbi-proteinid:CDG19354	up:A0A068QX58	MLLIIDNYDSFTFNLYQYFCELGTEVLVKRNDELQLEDIEALAPTHLVISPGPCTPNEAGISLEAISHFAGKLPILGVCLGHQAIGQAFGASIVKAREVMHGKTSLIHHSQQGVFKGLVHPLTVTRYHSLVIAAETLPASFEVTAWSQRNGDVDEIMGIRHRTLPLEGVQFHPESILSEQGHELLNNFLKY
uniprot_id:A0A068R7F7	xpo:XPG1_3200	ncbi-proteinid:CDG22836	up:A0A068R7F7	MLLIIDNYDSFTFNLYQYFCELGTEVLVKRNDELQLEDIENLAPTHLVISPGPCTPNEAGISLQAISHFAGKLPILGVCLGHQAIGQAFGARVVKAREVMHGKTSLLHHSQQGVFKGLDHPLTVTRYHSLVIAAETLPASFEVTAWSQRNGDVDEIMGIRHRTLPLEGVQFHPESILSEQGHELLNNFLKY
uniprot_id:A0A2G0QFM9	xho:A9255_16525	ncbi-proteinid:AOM42023	up:A0A2G0QFM9	MLLMIDNYDSFTFNLYQYFCELGTEVLVKRNDELQLEDIEKLAPTHLVISPGPGTPDGAGISLEAISHFAGKLPILGVCLGHQAIGQAFGASVVKAREVMHGKTSLLHHSQQGVFKGLDHPLTVTRYHSLVIAAETLPASFEVTAWSQCNGDVDEIMGIRHRTLPLEGVQFHPESILSEQGHELLNNFLKY
ncbi_protein_id:QTL40104	xbu:HGO23_01360	ncbi-proteinid:QTL40104		MLLIIDNYDSFTFNLYQYFCELGTNVLVKRNDELQLEDIEKLAPTHLVISPGPCTPDESGISLEAISHFAGKLPILGVCLGHQAIGQAFGASVVKAREVMHGKTCLIHHNQQGVFRGLNRPLTVTRYHSLVIAAETLPASFEVTAWSQHDGNVDEIMGIRHRTLPLEGVQFHPESILSEQGHELLNNFLKY
ncbi_protein_id:WMV72782	xgr:QL128_01560	ncbi-proteinid:WMV72782		MLLIIDNYDSFTFNLYQYFCELGAEVLVKRNDEIQLKDIEDLAPTHLVISPGPCTPNEAGISLEAISHFAGKLPILGVCLGHQAIGQAFGAKVVKAREVMHGKTSLIHHSQQGVFKGLDRPLTVTRYHSLVIAAETLPASFEVTAWSQRNGDVDEIMGIRHRTLPLEGVQFHPESILSEQGHELLNNFLRY
uniprot_id:A0A140NJH1	psi:S70_08785	ncbi-proteinid:AFH93619	up:A0A140NJH1	MLLLIDNYDSFTYNLYQYFCELGAEVLVKRNDEISIEEIELLAPTHLVISPGPCTPDEAGISLEAIKYFAGKIPILGICLGHQAIGQAFGATVVKAREVMHGKTSAIHHNHQGVFKGLNRPLTVTRYHSLVIAAETLPASFDVSAWSLNNGDVDEIMGIRHKTLPIEGVQFHPESILSEQGHELLNNFLKY
uniprot_id:A0A1J0E2K5	prg:RB151_003590	ncbi-proteinid:APC10073	up:A0A1J0E2K5	MLLLIDNYDSFTYNLYQYFCELGAEVVVKRNDEITIEEIEQLSPTHLVISPGPCTPDEAGISLEAIKYFAGKLPILGICLGHQAIGQAFGASVVKARQVMHGKTSAIHHNHQGVFKGLNRPLTVTRYHSLVIAAETLPVSFDVSAWSLNNGDVDEIMGIRHKTLPIEGVQFHPESILSEQGHELLNNFLKY
uniprot_id:A0A9N7EC18	pala:CO695_03130	ncbi-proteinid:ATG15343	up:A0A9N7EC18	MLLLIDNYDSFTYNLYQYFCELGAEVLVKRNDEITIEEIEQLAPTHLVISPGPCTPDEAGISLEAIKYFAGKVPILGICLGHQAIGQAFGASVVKAREVMHGKTSSIHHNHQGVFKGLNRPLTVTRYHSLVIAAETLPASFDVSAWSLNNGDIDEIMGIRHKTLPIEGVQFHPESILSEQGHELLSNFLKY
ncbi_protein_id:SQH11695	phei:NCTC12003_00359	ncbi-proteinid:SQH11695		MLLLIDNYDSFTYNLYQYFCELGAEVVVKRNDEITIEEIELLSPTHLVISPGPCTPDEAGISLEAIKHFAGKLPILGICLGHQAIGQAFGASVVKAREVMHGKTSAIHHNHQGVFKGLHRPLTVTRYHSLVIAAETLPVSFDVSAWSLNNGDVDEIMGIRHKTLPIEGVQFHPESILSEQGHELLNNFLKY
ncbi_protein_id:AXH63130	prq:CYG50_14470	ncbi-proteinid:AXH63130		MLLLIDNYDSFTYNLYQYFCELGTEVVVKRNDEITIEEIEQLSPTHLVISPGPCTPDEAGISLEAIKYFAGKLPILGICLGHQAIGQAFGASVVKAREVMHGKTSAIHHNHQGVFKGLNRPLTVTRYHSLVIAAETLPVSFDVSAWSLNNGDVDEIMGIRHKTLPIEGVQFHPESILSEQGHELLNNFLKY
ncbi_protein_id:VEB63280	prj:NCTC6933_00403	ncbi-proteinid:VEB63280		MLLLIDNYDSFTYNLYQYFCELGAEVVVKRNDEITLEEIEQLAPTHLVISPGPCTPDEAGISLEAIKYFAGKLPILGICLGHQAIGQAFGASVVKAREVMHGKTSSIHHNHQGVFKGLNRPLTVTRYHSLVIAAETLPASFDVSAWSLNNGDIDEIMGIRHKTLPIEGVQFHPESILSEQGHELLNNFLKY
uniprot_id:A0A8E4A851	pvc:G3341_01540	ncbi-proteinid:QIC14468	up:A0A8E4A851	MLLLIDNYDSFTYNLYQYFCELGAEVLVKRNDEISIEEIELLAPTHLVISPGPCTPDEAGISLEAIKYFAGKIPILGICLGHQAIGQAFGATVVKAREVMHGKTSAIHHNHQGVFKGLNRPLTVTRYHSLVIAAETLPASFDVSAWSLNNGDVDEIMGIRHKTLPIEGVQFHPESILSEQGHDLLNNFLKY
ncbi_protein_id:QQO62774	pmag:JI723_01905	ncbi-proteinid:QQO62774		MLLLIDNYDSFTYNLYQYFCELGAEVVVKRNDEISIEEIELLSPTHLVISPGPCTPDEAGISLEAIKYFAGKIPILGICLGHQAIGQAFGATVVKAREVMHGKTSAIHHNHQGVFKGLNRPLTVTRYHSLVIAADTLPASFDVSAWSLNNGDVDEIMGIRHKTLPIEGVQFHPESILSEQGHELLNNFLKY
uniprot_id:A0AA96CHG5	phag:PZ638_01460	ncbi-proteinid:WNK24573	up:A0AA96CHG5	MLLLIDNYDSFTYNLYQYFCELGAEVVVKRNDEITIEEIEQLSPTHLVISPGPCTPDEAGISLEAIKYFAGTLPILGICLGHQAIGQAFGASVVKAREVMHGKTSAIHHNHQGVFKGLNRPLTVTRYHSLVIAAETLPVSFDVSAWSLNNGDVDEIMGIRHKTLPIEGVQFHPESILSEQGHELLNNFLKY
uniprot_id:J7SKF8	mmk:MU9_659	ncbi-proteinid:AGG29705	up:J7SKF8	MLLIIDNYDSFTYNLYQYFCELGADVQVKRNDAVSLSDIEQLSPSHLVISPGPCTPSEAGISLDAVSHFAGEIPILGVCLGHQAIGQAFGAQVVKARKVMHGKTTAIHHNQQGVFKGLNRPLTVTRYHSLVIAPETLPASFEVTAWSLHDGNVDEIMGIRHKTLPIEGVQFHPESILSEQGHELLNNFLKY
uniprot_id:A0A109Q8Q9	asy:AUT07_00278	ncbi-proteinid:AMA64860	up:A0A109Q8Q9	MFLMIDNYDSFTYNIYQYLCELGADVIIKRNDAISIIEIKKLSPSHLIISPGPGTPNQAGISLSVISYFAGKIPILGICLGHQIIAQAFGASIIRAKKIMHGKVSTVYHNKQGIFQKINHPLNVTRYHSLIVEEKTLPKIFEITAWTSNNGNIDEIMGIKHKTLAIEGVQFHPESILSEQGHKLLNTFIMY
uniprot_id:A0A3B1E9S5	aen:ARADI_0200	ncbi-proteinid:VAY02245	up:A0A3B1E9S5	MLLIIDNYDSFTYNLYQYLCELGVDVLVKRNDAITISEIETLAPIYLVISPGPCSPNEAGISLNIISYFSGKIPILGVCLGHQAIAQVFGASIVKAREVMHGKASAIYHNQKGILKGLNCPLQVTRYHSLVIDAVTLPATFEVTAWTLHDGEIDEIMGIRHKKLPIEGVQFHPESILSDQGHQLLNNFLKY
uniprot_id:D2U3K6	ans:ArsFIN_41870	ncbi-proteinid:QBY45576	up:D2U3K6	MLLIIDNYDSFTYNLYQYLCELGVNVVVKRNDAITISEIETLAPTHLVISPGPCTPNEAGVSLDTISYFAGKIPILGVCLGHQAIGQAFGASIVKAREVMHGKVSAIHHNQQGIFKGLNRPLQVTRYHSLVIDAGTLPATFEVTAWTLHDGNIDEIMGIRHKTLPIEGVQFHPESILSEQGHELLNNFLKY
uniprot_id:A0A7D6DIY1	aed:E3U36_09020	ncbi-proteinid:QLK88171	up:A0A7D6DIY1	MLLIIDNYDSFTYNLYQYLCELGVDVVVKRNDAITISEIETLAPTHLVISPGPCTPNEAGVSLNTISYFAGKIPILGVCLGHQAIGQAFGASIVKAREVMHGKVSTIHHNQQGIFKGLNRPLQVTRYHSLVIDAGTLPATFEVTAWTLHDGNIDEIMGIRHKTLPIEGVQFHPESILSEQGHELLNNFLKY
ncbi_protein_id:UBX29019	aet:LDL57_14885	ncbi-proteinid:UBX29019		MLLIIDNYDSFTYNLYQYLCELGVNVVVKRNDAITISEIETLAPTHLVISPGPCTPNQAGVSLETISYFAGKIPILGVCLGHQAIGQAFGASIVKAREVMHGKVSAIHHNQQGIFKGLNRPLQVTRYHSLVIDAGTLPATFEVTAWTLHDGNIDEIMGIRHKTLPIEGVQFHPESILSEQGHELLNNFLKY
ncbi_protein_id:WGO83446	aapc:QG404_14170	ncbi-proteinid:WGO83446		MLLIIDNYDSFTYNLYQYLCELGVNVVVKRNDAITISEIETLAPTHLVISPGPCTPNQAGVSLDTISYFAGKIPILGVCLGHQAIGQAFGASIVKAREVMHGKVSAIHHNQQGIFKGLNSPLQVTRYHSLVIDAGTLPATFEVTAWTLHDGNIDEIMGIRHKTLPIEGVQFHPESILSEQGHELLNNFLKY
ncbi_protein_id:UNH42640	mwi:MNY66_01100	ncbi-proteinid:UNH42640		MLLLIDNYDSFTYNLYQYFCELDVEVVVKRNDEITLVDIEQLAPTHIVISPGPCTPNEAGISLEVIKHFAGEIPILGICLGHQAIGQAFGASVVQAREVMHGKTSAIHHNQQGVFKGLNRPLTVTRYHSLVVAAETLPAAFEVTAWSLNNGDIDEIMGIRHKTLPIEGVQFHPESILSEQGHLLLSNFLKY
uniprot_id:C5BGP3	eic:NT01EI_3612	ncbi-proteinid:ACR70740	up:C5BGP3	MLLLIDNYDSFTYNLYQYFCQLDAEVMVKRNDALTLAEIDAMHPSHVVISPGPGTPDQAGISLAAIRHLAGRIPLLGVCLGHQALGQVFGARVIRARQVMHGKTSAIRHRDRGVFQGLNNPLTVTRYHSLILDKESLPDCLEVTAWSERDGEVDEIMGVRHTGMALEGVQFHPESILSEQGHALLRNFLRQ
ncbi_protein_id:ACY86079	etr:ETAE_3248	ncbi-proteinid:ACY86079		MLLLIDNYDSFTYNLYQYFCQLDAEVMVKRNDALTLAEIDALRPSHVVISPGPGTPDQAGISLAAIRHLAGRVPLLGVCLGHQALGQVFGARVIRARQVMHGKTSAIRHCERGVFQGLNNPLTVTRYHSLILDKESLPDCLEVTAWSERDGAVDEIMGIRHTGMALEGVQFHPESILSEQGHALLRNFLRQ
uniprot_id:A0A076LMM8	ete:ETEE_1477	ncbi-proteinid:AIJ07928	up:A0A076LMM8	MLLLIDNYDSFTYNLYQYFCQLDAEVMVKRNDALTLAQIDALRPSHVVISPGPGTPDQAGISLAAIRHLAGRVPLLGVCLGHQALGQVFGARVIRARQVMHGKTSAIRHRNRGVFQGLNNPLTVTRYHSLILDKESLPDCLEVTAWSERDGAVDEIMGIRHTGMALEGVQFHPESILSEQGHALLRNFLRQ
ncbi_protein_id:AGH75220	etc:ETAC_15495	ncbi-proteinid:AGH75220		MLLLIDNYDSFTYNLYQYFCQLDAEVMVKRNDALTLTEIDALRPSHVVISPGPGTPDQAGISLAAIRHLAGRVPLLGVCLGHQALGQVFGARVIRARQVMHGKTSAIRHCDRGVFQGLNNPLTVTRYHSLILDKESLPDCLEVTAWSERDGAVDEIMGIRHTGMALEGVQFHPESILSEQGHALLRNFLRQ
uniprot_id:A0A376D5W2	eho:A9798_01155	ncbi-proteinid:AOV95692	up:A0A376D5W2	MLLLIDNYDSFTYNLYQYFCQLDAEVLVKRNDELTLAQIDALAPSHVVISPGPGTPDEAGISLAAIRHLAGRIPILGVCLGHQALGQVFGARVIRARQVMHGKTSAIRHNHQGIFHSLNNPLTVTRYHSLILDWESLPPCLAVTAWSERDGQRDEIMGIRHTTLALEGVQFHPESILSEQGHTLLQNFLQQ
uniprot_id:A0A097R731	hav:AT03_20480	ncbi-proteinid:AIU74545	up:A0A097R731	MLLLIDNYDSFTYNLYQYFCELDADVIVRRNDDLTLEQIEALAPSHLVISPGPCTPNDAGISLAAIEHFAGKIPLLGVCLGHQALGQVFGANVVRARQVMHGKTSAIRHTNSGVFHGLNNPLTVTRYHSLILEKETLPDCLEITAWSERNGEPDEIMGVRHRTLNVEGVQFHPESILSEQGHQLLKNFLQR
uniprot_id:A0A2A2MBQ7	hpar:AL518_06080	ncbi-proteinid:AMH17617	up:A0A2A2MBQ7	MLLLIDNYDSFTYNLYQYFCELKADVVVRRNDELTLEHIESLAPSHLVISPGPCTPDEAGISLAAIQHFAGKIPLLGVCLGHQALGQVFGAKVVRARQVMHGKTCVIRHTNSGVFHGLNNPLTVTRYHSLILEKETLPDCLEITAWSENNGEQDEIMGVRHRTLDVEGVQFHPESILSEQGHELLQNFLRRQK
uniprot_id:A0A806YZX1	opo:DSM2777_04960	ncbi-proteinid:AMO80446	up:A0A806YZX1	MLLLIDNYDSFTYNLYQYFCELDADVIVRRNDDLTLEQIEALAPSHLVISPGPCTPNDAGISLAAIEHFAGKIPLLGVCLGHQALGQVFGANVVRARQVMHGKTSAIRHTNSGVFHGLNNPLTVTRYHSLILEKETLPDCLEITAWSERNGEPDEIMGVRHRTLDVEGVQFHPESILSEQGHQLLKNFLQR
uniprot_id:A0A411WIB6	prag:EKN56_05630	ncbi-proteinid:QBH95928	up:A0A411WIB6	MILLIDNYDSFSYNLLDYLCQSYSDVRIVKNDQLQLDEIAALAPAAIILSPGPGTPENAGITLEVIRSFAGAIPLLGVCLGHQAIAQAFGARIVKCPVPTHGKTELITHDGRTLFDHLPSPLQVTRYHSLMVEPSSLPPELEISAITHNGIIMGLRHKQWPIEGVQFHPEAILTESGLKLLQQFVTTYTSEGA
uniprot_id:A0A0G3CS10	pfq:QQ39_11980	ncbi-proteinid:AKJ42713	up:A0A0G3CS10	MILLIDNYDSFSYNLYDYLCQSGAQVEIIKNDQLSLPHIAAMNPAAIIISPGPGTPENAGITLAAIRQFAGKIPMLGVCLGHQAIAQAFGAKIIKSPVPVHGKTEQIKHDNQTLFHNLPNPLQVTRYHSLMVDPSTLSDKFTISAATDDGIIMAIRHHQWPLEGVQFHPEAILTECGLQLLKQFLTTYTHEIA
uniprot_id:A0A2X4XQQ4	lri:NCTC12151_01284	ncbi-proteinid:SQI39024	up:A0A2X4XQQ4	MILLLDNYDSFTYNLYDYLRQSGVQVQVSKNDALSLDDIATLAPSAIVLSPGPGRPEEAGITMSVIERFAGHIPLLGVCLGHQAIASAFGAKIIPCPQPTHGKTALIDHDGQTLFSGLPNPLRVARYHSLTVDVGSLPDTLVVTAKTPDGIVMAIRHVSLPVEGVQFHPEAIQTDGGQRMIHSFLARYTREVA
ncbi_protein_id:WKE65246	gkn:PVT67_16515	ncbi-proteinid:WKE65246		MLLVIDNYDSFTFNLVQYFQELGQEVLVKRNDELDLADIAALTPSHLVISPGPCSPDQAGISLAAIDHFKGRLPMLGVCLGHQAMAQALGGKVVRAPQVMHGKTSAIRHDGSGLFEGLPEPLTVTRYHSLLVERQGLPAELEVNAWTEEGLIMGFRHGDWALHGVQFHPEAILTEAGHQLLANFLAL
uniprot_id:P44339	hin:HI_1171	ncbi-proteinid:AAC22824	up:P44339	MKLLIINNHDSFTFNLVDLIRKLNVPYDVLNVEDLKENTAENYSHILISPGPDIPRAYPQLFSMLEKYYQQKSILGVCLGHQTLCEFFGGTLYNLENVRHGQKRTLKVRSNSPLFFDLPTEFNIGLYHSWGVQEEDFPDCLEITALCDEDVVMAMQHKSLPIYSVQFHPESYMSDFGEKILRNWLAIPPTTNP
uniprot_id:Q4QLC6	hit:NTHI1339	ncbi-proteinid:AAX88171	up:Q4QLC6	MKLLIINNHDSFTFNLVDLIRKLNVPYDVLNVEDLKESTAEKYSHILISPGPDIPRAYPQLFSMLEKYYQQKSILGVCLGHQTLCEFFGGTLYNLENVRHGQKRTLKVRSNSPLFFDLPTEFNIGLYHSWGVQEEDFPDCLEVTALCDEGVVMAMQHKSLPIYSVQFHPESYMSDFGEKILRNWLAIPPSTNP
ncbi_protein_id:ABQ98588	hip:CGSHiEE_06185	ncbi-proteinid:ABQ98588		MKLLIINNHDSFTFNLVDLIRKLNVPYDVLNVEDLKENTAENYSHILISPGPDVPRAYPQLFSMLEKYYQQKSILGVCLGHQTLCEFFGGTLYNLENVRHGQKRTLKVRSNSPLFFDLPTEFNIGLYHSWAVQKEDFPDCLEITALCDEDVVMAMQHKSLPIYGVQFHPESYMSDFGEQILRNWLAIHPTTTP
uniprot_id:A5UIT9	hiq:CGSHiGG_09555	ncbi-proteinid:ABR00695	up:A5UIT9	MKLLIINNHDSFTFNLVDLIRKLNVPYDVLNVEDLKENTAENYSHILISPGPDIPRAYPQLFSMLEKYYQQKSILGVCLGHQTLCEFFGGTLYNLENVRHGQKRTLKVRSNSPLFFDLPTEFNIGLYHSWGVQEEDFPSCLEITALCDEDVVMAMQHKSLPIYSVQFHPESYMSDFGEKILRNWLAIHPTTTP
ncbi_protein_id:CBY81230	hif:HIBPF_11000	ncbi-proteinid:CBY81230		MKLLIINNHDSFTFNLVDLIRKLNVPYDVLNVEDLKENTAENYSHILISPGPDVPRAYPQLFSMLEKYYQQKSILGVCLGHQTLCEFFGGTLYNLENVRHGQKRTLKVRSNSPLFFDLPTEFNIGLYHSWGVQEEDFPSCLEITALCDEDVVMAMQHKSLPIYSVQFHPESYMSDFGEKILRNWLAIHPTTTS
ncbi_protein_id:CBW29515	hiu:HIB_13280	ncbi-proteinid:CBW29515		MKLLIINNHDSFTFNLVDLIRKLNVPYDVLNVEDLKENTAENYSHILISPGPDIPRAYPQLFSMLEKYHQQKSILGVCLGHQTLCEFFGGTLYNLENVRHGQKRTLKVRSNSPLFFDLPTEFNIGLYHSWGVQEEDFPDCLEITALCDEDVVMAMQHKSLPIYSVQFHPESYMSDFGEQILRNWLAIPPTTNP
ncbi_protein_id:ADO96564	hie:R2846_1171	ncbi-proteinid:ADO96564		MKLLIINNHDSFTFNLVDLIRKLNVPYDVLNVEDLKENTAENYSHILISPGPDVPRAYPQLFSMLEKYYQQKSILGVCLGHQTLCEFFGGTLYNLENVRHGQKRTLKVRSNSPLFFDLPTEFNIGLYHSWGVQEEDFPSCLEITALCDEDVVMAMQHKSLPIYSVQFHPESYMSDFGEQILRNWLAIHPTTTP
ncbi_protein_id:ADO81168	hiz:R2866_1230	ncbi-proteinid:ADO81168		MKLLIINNHDSFTFNLVDLIRKLNVPYDVLNVEDLKENTAENYSHILISPGPDIPRAYPQLFSMLEKYYQQKSILGVCLGHQTLCEFFGGTLYNLENVRHGQKQTLKVRSNSPLFFDLPTEFNIGLYHSWAVQKEDFPSCLEITALCDEDVVMAMQHKSLPIYSVQFHPESYMSDFGEKILRNWLAIHPTTTS
ncbi_protein_id:AGV12245	hik:HifGL_001454	ncbi-proteinid:AGV12245		MKLLIINNHDSFTFNLVDLIRKLNVPYDVLNVEDLKENTAEKYSHILISPGPDVPRAYPQLFSMLEKYYQQKSILGVCLGHQTLCEFFGGTLYNLEKVRHGQKRTLKVRSNSPLFFDLSTEFNIGLYHSWGVQKKDFPSCLEITALCDEDVVMAMQHKSLPIYSVQFHPESYMSDFGEKILRNWLAIPAI
ncbi_protein_id:AIB46100	hia:H733_1283	ncbi-proteinid:AIB46100		MKLLIINNHDSFTFNLVDLIRKLNVPYDVLNVEDLKENTAENYSHILISPGPDIPCAYPQLFSMLEKYYQQKSILGVCLGHQTLCEFFGGTLYNLENVRHGQKRTLKVRSNSPLFFDLPTEFNIGLYHSWGVQEEDFPDCLEITALCDEDVVMAMQHKSLPIYSVQFHPESYMSDFGEKILRNWLAIPPTTNP
ncbi_protein_id:AJO90251	hic:NTHIC486_01572	ncbi-proteinid:AJO90251		MKLLIINNHDSFTFNLVDLIRKLNVPYDVLNVEDLKENTAENYSHILISPGPDVPRAYPQLFSMLEKYYQQKSILGVCLGHQTLCEFFGGTLYNLENVRHGQKRTLKVRSNSPLFFDLPTEFNIGLYHSWAVQKEDFPSCLEITALCDEDVVMAMQHKSLPIYSVQFHPESYMSDFGEQILRNWLAIHPTTTP
uniprot_id:G1UBA9	hdu:HD_0406	ncbi-proteinid:AAP95371	up:G1UBA9	MKINQTKLLIIDNHDSFTFNLVDLLRKIKVEMQVVSVEQLDLNHVESFSHILISPGPDTPSVYPNTLAMLARFYQHKSILGVCLGHQTLCEFFGGTLYNLTNVRHGQQRLIQQIAPNPLFDGLPPQFKVGLYHSWAISQISLINTPLIATAVCDQNVLMAFKHNALPIYGVQFHPESFLTEFGQRMLSNWLTVSK
ncbi_protein_id:AVM60459	hay:C3V42_07435	ncbi-proteinid:AVM60459		MKLLIINNHDSFTFNLVDLIRKLNVPYDVLNVEDLKESTAEKYSHILISPGPDVPQVYSQLFSMLEKYHQKKSILGVCLGHQTLCEFFGGTLYNLEKVRHGQKRILKVRSNSPLFFSLPSEFNIGLYHSWGVQKKDFPSCLEVTALCDEGVVMAMQHKSLPIYGVQFHPESYMSDFGEQILRNWLNIPAAINQ
ncbi_protein_id:SNV79396	hpit:NCTC13334_01281	ncbi-proteinid:SNV79396		MKLLVVNNHDSFTYNLVELVRQLNVPYQVVNVEVLTEDTPKDFSHILISPGPDVPSAYPQLFKLLQNTYREKSILGVCLGLQTLGQFFGAHLYNLATPRHGLQNQIKMLVKTRMWQALPEQFKVGLYHSWALSKEDFPTQLQIVAEDDAGVVMAFQHRELPIFAVQFHPESYMSQYGVELLRAWLFHT
uniprot_id:A0A2X4U3B7	hhz:NCTC10839_01124	ncbi-proteinid:SQH97225	up:A0A2X4U3B7	MKLLIINNHDSFTFNLVDLIRKLNVSYDVLNVEDLKESTAEKYSHILISPGPDVPRAYPQLFSMLEKYYQQKSILGVCLGHQTLCEFFGGTLYNLEKVRHGQKRILKVRSNSPLFFSLPSEFNIGLYHSWGVQKKDFPSCLEVTALCDEGVVMAMQHKSLPIYGVQFHPESYMSDFGEQILRNWLNIPAAINQ
ncbi_protein_id:SQH37521	haeg:NCTC8502_01299	ncbi-proteinid:SQH37521		MKLLIINNHDSFTFNLVDLIRKLNVPYDVLNVEDLKENTAENYSHILISPGPDIPRAYPQLFSMLEKYYQQKSILGVCLGHQTLCEFFGGTLYNLENVRHGQKRTLKVRSNSPLFFDLPTEFNIGLYHSWGVQEEDFPSCLEITALCDEDVVMAMQHKSLPIYSVQFHPESYMSDFGEKILRNWLAIHPTTTS
ncbi_protein_id:QEN10349	hpaa:E5Q53_02110	ncbi-proteinid:QEN10349		MKKLLIIDNHDSFTFNLVDLLRPICRELNIPMQIIFSEELDLDEVENFSHILISPGPDVPRAYPNNFAMLERYSQHKSILGVCLGHQTIAEFFGGELYNLAEVRHGQQRPLSQLEENPLFDGLPESFNIGLYHSWAISQNSLEKTPLVATSICDQAVLMAFKHANLPIYGVQFHPESFITEYGREMLSNWLMSE
ncbi_protein_id:UJZ89207	hsem:L3077_05245	ncbi-proteinid:UJZ89207		MKLLIINNHDSFTFNLVDLIRKLNVPYDVLNVEDLKESTAEKYSHILISPGPDVPRAYPQLFSMLEKYYQQKSILGVCLGHQTLCEFFGGTLYNLEKVRHGQKRILKVRSNSPLFFSLPREFNIGLYHSWGVQKKDFPYSLEVTALCDEGVVMAMQHKSLPIYSVQFHPESYMSDFGEQILRNWLTIPTTINQ
uniprot_id:B8F626	hap:HAPS_1169	ncbi-proteinid:ACL32778	up:B8F626	MLLIIDNHDSFTFNLVDLLRKIGVEMQVVSVEELDLDDVERFSHIMISPGPDVPRAYPQLFAMLERYHQHKSILGVCLGHQTLCEFFGGELYNLNQVRHGQQRPLIQQQANPLFKNLPKQFNIGLYHSWAISQKSLENTPLVATATCDKGVLMAVKHRSLAVYGVQFHPESFITEYGEQMLRNWLGH
uniprot_id:A0A806J7D1	hpaz:K756_00790	ncbi-proteinid:AGO15438	up:A0A806J7D1	MLLIIDNHDSFTFNLVDLLRKIGVEMQVVSVEELDLDDVERFSHIMISPGPDVPRAYPQLFAMLERYHQHKSILGVCLGHQTLCEFFGGELYNLNQVRHGQQHPLIQQQANPLFKNLPKQFNIGLYHSWAISQKSLENTPLVATATCDQGVLMAVKHNSLAIYGVQFHPESFITEYGEQMLRNWLGH
uniprot_id:A0A6I5WPL4	hpas:JL26_11525	ncbi-proteinid:AIK18309	up:A0A6I5WPL4	MLLIIDNHDSFTFNLVDLLRKIGVEMQVVSVEELDLDDVERFSHIMISPGPDVPRAYPQLFAMLERYHQHKSILGVCLGHQTLCEFFGGELYNLNQVRHGQQRPLIQQQANPLFKNLPKQFNIGLYHSWAISQKSLENTPLVATATCDQGVLMAVKHRSLAIYGVQFHPESFITEYGEQMLRNWLGH
ncbi_protein_id:AUI66329	gle:CJD39_06890	ncbi-proteinid:AUI66329		MLLIIDNHDSFTFNLVDLLRKIGAEMKVVSVEELDLDEIEQFSHIMISPGPDVPRAYPQLFEMLERYHQHKSILGVCLGHQTLCEFFGGELYNLSNVRHGQQRPLIQQTDNPLFANLPERFHIGLYHSWAISQKSLKNTPLVPTSTCDQGVLMAVKHCSLPIYGVQFHPESFITEYGEQILRNWLYQQKEI
uniprot_id:Q0I0Z4	hso:HS_0130	ncbi-proteinid:ABI24408	up:Q0I0Z4	MNTNLLVINNHDSFTYNLVDLIRRLGTPFKVVNVEDLSLVEIENFSHLLISPGPDVPHAYPQLFDLLEKYHQSKSILGVCLGHQTLCEFFGGKLYNLQNVRHGQAKQLKVRSNSRLFRNLPLTFQIGLYHSWAVSPENFPEDLEITAICDDEVIMAMQHKTLPIYGVQFHPESYISEFGKQIIQNWLSN
ncbi_protein_id:ACA31817	hsm:HSM_2015	ncbi-proteinid:ACA31817		MNTNLLVINNHDSFTYNLVDLIRRLGTPFKVVNVEDLSLVEIENFSHLLISPGPDVPHAYPQLFDLLEKYYQYKSILGVCLGHQTLCEFFGGKLYNLQNVRHGQAKQLKVRSNSRLFRNLPLTFQIGLYHSWAVSPENFPEDLEITAICDDEVIMAMQHKTLPIYGVQFHPESYISEFGKQIIQNWLSN
uniprot_id:Q9CKY7	pmu:PM1463	ncbi-proteinid:AAK03547	up:Q9CKY7	MKRLLIINNQDSFTYNLVDVIRGLAVPFDVVNVQELDVDAVANYSHILISPGPDVPRAYPQLFALLERYHQSKSILGVCLGHQTLCEFFGGELYNLDKVRHGRCQRLQVRSESVLFQGLPPEFQIGLYHSWAIREHNFPATLTITAQCAEEVVMAFQHNHLPIYGVQFHPESFMTEHGERLLRNWLEHRSLPCTPS
ncbi_protein_id:AFF24956	pmv:PMCN06_1728	ncbi-proteinid:AFF24956		MKRLLIINNQDSFTYNLVDMIRRLAVPFDVVNVQELDVDEVANYSHILISPGPDVPRAYPQLFAMLERYHQSKSILGVCLGHQTLCEFFGGELYNLDKVRHGRSQRLQVRSPSVLFRGLPTEFQIGLYHSWAIREHNFPAALTITAHCAEEVVMAFQHNHLPIYGVQFHPESFMTEHGEQLLRNWLEN
ncbi_protein_id:AET16588	pmp:Pmu_17170	ncbi-proteinid:AET16588		MKRLLIINNQDSFTYNLVDMIRRLAVPFDVVNVQELDVDEVANYSHILISPGPDVPRAYPQLFALLERYHQSKSILGVCLGHQTLCEFFGGELYNLDKVRHGRSQRLQVRSPSVLFRGLPTEFQIGLYHSWAIREHNFPAALTITAHCAEEVVMAFQHNHLPIYGVQFHPESFMTEHGEQLLRNWLEN
ncbi_protein_id:SNV81137	pdag:4362423_01771	ncbi-proteinid:SNV81137		MDMKRLLIINNQDSFTYNLVDLIRRLTVPFEVVNVQELDLSKVENYSHILISPGPDVPRAYPQLFAMLAKYYQTKSILGVCLGHQTLCEFFGGELYNLDKVRHGRIQRLKVRSNSPLFEGLPLEFQIGLYHSWAIREQSFPDSLTITAHCSEEVVMAFQHKSLPIYGVQFHPESFMTEYGEQLLRNWLES
ncbi_protein_id:QLB22061	psky:A6B44_02135	ncbi-proteinid:QLB22061		MVLIIDNHDSFTFNLVDLFRKIKVQVEVVSVENLELNKIEKYSHILISPGPDVPSSYPILFEMLQRYSQKKSILGVCLGHQVLCEFFGGQLYNLNRVRHGQKSQLSYINKSPIFKNLPATFNVGLYHSWAILQNSLNKSPLEVTAICDENIVMAVQHQSLLIYGVQFHPESFMTEFGKEIVKNWLDV
ncbi_protein_id:QVE21235	patl:KGI96_02245	ncbi-proteinid:QVE21235		MILIIDNHDSFTFNLVDLFRKIKVQVEVVSVENLELDKIEKYSHILISPGPDVPSAYPILFEILQRYSQTKSILGVCLGHQVLCEFFGGQLYNLNRVRHGQKSQLRYINKSPIFKNLPATFNVGLYHSWAVLQNSLNNSPLEVTAICDENIVMAVQHQNLPIYGVQFHPESFMTEFGRKILQNWLDV
ncbi_protein_id:UEC24323	pcai:K7G93_001722	ncbi-proteinid:UEC24323		MKRLLIINNQDSFTYNLVDLIRRLTVPFEVVNVQELDLSKVENYSHILISPGPDVPRAYPQLFAMLAKYYQTKSILGVCLGHQTLCEFFGGELYNLDKVRHGRIQRLKVRSNSPLFEGLPLEFQIGLYHSWAIREQSFSDSLTITAHCAEEVVMAFQHKFLPIYGVQFHPESFMTEHGEQLLRNWLES
uniprot_id:Q65QF9	msu:MS2194	ncbi-proteinid:AAU38801	up:Q65QF9	MSKRLLIVNNHDSFTYNLVDLIRRLSVPMRVIEVEKLDLDEVEQFSHILLSPGPDVPEAYPEMFALLTRYYRHKAILGVCLGHQTLCRFFGGRLYNLRQVRHGVCGRLKVRSKSAIFSGLPEEFDIGLYHSWAVDSQNFPAELTITAECHEEVVMAFEHKTLPIYGVQFHPESYISEYGEQMLINWLNS
ncbi_protein_id:AGI36013	mht:D648_20100	ncbi-proteinid:AGI36013		MLKKLLIIDNHDSFTFNLVDLLRKLDVPAKVVLVEELDLNEVEHFSHILISPGPDVPRAYLQTFAMLERYHQTKSILGVCLGHQTICEFFGGKLYNLNDVRHGQQRTLTQIEPNPIFKGLPKQLKVGLYHSWGILQNSLQNTPLVPTAVCDQNVLMAFKHQHLPIFGVQFHPESFITEFGQQMLANWLEITQDF
uniprot_id:W0Q6F7	mvr:X781_17150	ncbi-proteinid:AHG73862	up:W0Q6F7	MQKKLLIIDNHDSFTFNLVDLLRKIQVPAKVVLVEELNLDEVEQFSHILISPGPDVPRAYPQTFAMLERYHQSKSILGVCLGHQTICEFFGGTLYNLKDVRHGQQRTLSQIQPNPIFNGLPNTFQVGLYHSWGILQNSLEKTPLVATAVCDQNVLMAFKHQNLPIYGVQFHPESFITEYGLQILQNWLDI
uniprot_id:W0QFX7	mvi:X808_16430	ncbi-proteinid:AHG76163	up:W0QFX7	MQKKLLIIDNHDSFTFNLVDLLRKINVPAEVVLVEDLNLDEVENFSHILISPGPDVPRAYPQTFAMLERYHQTKSILGVCLGHQTICEFFGGTLYNLENVRHGQQRTLTQIEPNSMFNGLPKQFQVGLYHSWGILQNSLENTPLVATAICEQNVLMAFKHKDLPIFGVQFHPESFITEYGKEMLENWLAIEQDF
ncbi_protein_id:AHG78173	mvg:X874_15390	ncbi-proteinid:AHG78173		MQKKLLIIDNHDSFTFNLVDLLRKINVPAEVVLVEDLNLDEVENFSHILISPGPDVPRAYPQTFAMLESYHQTKSILGVCLGHQTICEFFGGTLYNLENVRHGQQRTLTQIEPNPMFNGLPKQFQVGLYHSWGILQNSLENTPLVATAICEQNVLMAFKHKDLPIFGVQFHPESFITEYGKEMLENWLAIEQDF
ncbi_protein_id:AHG79084	mve:X875_4640	ncbi-proteinid:AHG79084		MQKKLLIIDNHDSFTFNLVDLLRKINVPVEVVLVEDLNLDEVENFSHILISPGPDVPRAYPQTFAMLESYHQTKSILGVCLGHQTICEFFGGTLYNLENVRHGQQRTLTQIEPNPMFNGLPKQFQVGLYHSWGILQNSLENTPLVATAICEQNVLMAFKHKDLPIFGVQFHPESFITEYGKEMLENWLAIEQDF
uniprot_id:A0A6G8JFU5	mgra:A4G16_00705	ncbi-proteinid:QIM66001	up:A0A6G8JFU5	MNKKLLIIDNHDSFTFNLVDLLRKINIPTKVVLVEELSLDEVEQFSHILISPGPDVPRAYPQTFAMLERYHQSKSILGVCLGHQTICEFFGGTLYNLQDVRHGQQRTLSQIQPNPIFNGLPNTFQVGLYHSWGILQNSLENTPLVTTAICDQNVLMAFKHRNLPIYGVQFHPESFITEYGLQILQNWLAN
uniprot_id:A0A7H1C2C3	mbos:ICJ55_10355	ncbi-proteinid:QNS15128	up:A0A7H1C2C3	MNKNLLIIDNHDSFTFNLVDLLRKIHIPTKVVLVEELNLDEVEQFSHILISPGPDVPRAYPQTFKMLERYHQSKSILGVCLGHQTICEFFGGTLYNLQNVRHGQQRTLSQIQPNPIFNGLPNTFQVGLYHSWGILQNSLENTPLVATAVCDQNVLMAFKHQNLPIYGVQFHPESFITEYGKQMLENWLAIEQDF
ncbi_protein_id:QLB42275	mpeg:HV560_05355	ncbi-proteinid:QLB42275		MQKKLLIIDNHDSFTFNLVDLLRKINISAKVVLVEELNLDEVESFSHILISPGPDVPKAYPQTFVMLERYHQTKSILGVCLGHQTLCEFFGGTLYNLENVRHGQQRTLTQIEPNPMFNGLPKQFQIGLYHSWGILQNSLENTPLVATAICEQNVLVAFKHKDLPIFGVQFHPESFITEYGKEMLENWLAIEQDF
uniprot_id:A0A857EUE3	mann:GM695_04925	ncbi-proteinid:QHB17419	up:A0A857EUE3	MQKKLLIIDNHDSFTFNLVDLLRKINISAKVVLVEELNLDEVESFSHILISPGPDVPKAYPQTFVMLERYHQTKSILGVCLGHQTLCEFFGGTLYNLENVRHGQQRTLTQIEPNPMFNGLPKQFQIGLYHSWGILQNSLENTPLVATAICEQNVLMAFKHKDLPIFGVQFHPESFITEYGKEMLENWLAIEQDF
uniprot_id:A3N1F1	apl:APL_1147	ncbi-proteinid:ABN74237	up:A3N1F1	MKKATNLLIIDNHDSFTFNLVDLLRKIGVPMKVVLVEQLVLDEVENFSHILISPGPDVPRAYLQTFEMLKRFHQTKSILGVCLGHQTLCEFFGGELYNLNEVRHGQQRPLIQISDNPLFDGLPERFNIGLYHSWAISQKSLQNTPLIATAVCDQDVLMAFKHQHLPIYGVQFHPESFITEYGEQILRNWLQIDY
uniprot_id:B0BQ88	apj:APJL_1167	ncbi-proteinid:ABY69723	up:B0BQ88	MKKATNLLIIDNHDSFTFNLVDLLRKIGVPMKVVLVEQLVLDEVENFSHILISPGPDVPRAYLQTFEMLKRFHQTKSILGVCLGHQTLCEFFGGELYNLNEVRHGQQRPLIQIGDNPIFDGLPERFNIGLYHSWAISQKSLQNTPLVATAVCDQNVLMAFKHQHLPIYGVQFHPESFITEHGEQMLRNWLNIDDKSKLA
uniprot_id:B3GY35	apa:APP7_1206	ncbi-proteinid:ACE61858	up:B3GY35	MQQTMKKATNLLIIDNHDSFTFNLVDLLRKIGVPMKVVLTEQLVLDEVENFSHILISPGPDVPRAYPQTFEMLERFLQTKSILGVCLGHQTLCEFFGGELYNLNEVRHGQQRPLIQISDNPLFDGLPERFNIGLYHSWAISQKSLENTPLVATAVCDQNVLMAFKHQHLPVYGVQFHPESFITEHGEQMLRNWLNIDDKSKLA
uniprot_id:K0FY20	asi:ASU2_06220	ncbi-proteinid:AFU19382	up:K0FY20	MKKSANLLIIDNHDSFTFNLVDLLRKIGVPMKVVLVEQLGLDEVENFSHILISPGPDVPQAYPQTFAMLERFHQTKSILGVCLGHQTLCEFFGGELYNLNEVRHGQQRPLIQISNNPIFNGLPERFKIGLYHSWAISQKSLENTPLVATAVCDQDVLMAFKHQHLPIYGVQFHPESFITEYGEQMLRNWLNA
ncbi_protein_id:AIZ79410	aeu:ACEE_06415	ncbi-proteinid:AIZ79410		MQQTMKKATNLLIIDNHDSFTFNLVDLLRKIGMPMKVVLVEQLVLDEVENFSHILISPGPDVPRAYPQTFEMLKRFHQTKSILGVCLGHQTLCEFFGGELYNLNEVRHGQQRPLIQISDNPIFDGLPERFNIGLYHSWAISQKSLGNTPLVATTVCDQDVLMAFKHQHLPIYGVQFHPESFITEYGEQMLRNWLNA
uniprot_id:A0A2U8FK23	apor:DDU33_04955	ncbi-proteinid:AWI50866	up:A0A2U8FK23	MMTKLLIIDNHDSFTFNLVDLLRPICRTHQIDMQIVKAEDVELDKVAEFSHILISPGPDVPRAYPKTFQMLADYHQSKSILGVCLGHQTIAEFFGGELYNLAEVRHGQQRPLYQIQDNPLFHSLPASFNIGLYHSWAISQDSLKNTPLVATAVCDQNVLMAFKHQTLPIYGVQFHPESFITEYGSMILTHWLVS
uniprot_id:A0A4P7CGH0	aio:EXH44_07735	ncbi-proteinid:QBQ64113	up:A0A4P7CGH0	MLLIIDNHDSFTFNLVDLLRKIGVEMQVVPVEELDLDDVERFSHIMISPGPDVPRAYPQLFAMLERYHQHKSILGVCLGHQTLCEFFGGELYNLNQVRHGQQRPLIQQQANPLFKNLPKQFNIGLYHSWAISQKSLENTPLVATATCDQGVLMAVKHRSLAIYGVQFHPESFITEYGEQMLRNWLNLSD
uniprot_id:A0A448TV50	adp:NCTC12871_01295	ncbi-proteinid:VEJ09808	up:A0A448TV50	MQMKPTSPQPSVFLVNNHDSFTYNLVELLRQCEIPFQVCDVEKVDLALIEPFSHILISPGPDVPSAYPQLFEIYNKFYQSKSILGVCLGHQSLWEFFGGELKQLQAPRHGERKYCHVNAPSLLFAGLPKDFYVGLYHSWAVKDMPSDFPLDVTAQCDDNVVLAYQHKSLPIYGIQFHPESIMSEFGLQIMQNWLAIK
ncbi_protein_id:VEB26693	alig:NCTC10568_01436	ncbi-proteinid:VEB26693		MQQTMKKATNLLIIDNHDSFTFNLVDLLRKIGVPMKVVLVEQLVLDKVENFSHILISPGPDVPRAYPKTFEMLERFQQTKSILGVCLGHQTLCEFFGGELYNLNEVRHGQQRPLIQISDNPIFDGLPERFNIGLYHSWAISQKSLENTPLVATAVCDQNVLMAFKHQHLPIYGVQFHPESFITEYGEQMLRNWLQIDY
ncbi_protein_id:WGE89527	aart:NYR89_00750	ncbi-proteinid:WGE89527		MRQTMKKATNLLIIDNHDSFTFNLVDLLRKIGVPMKVVLVEQLVLDEVENFSHILISPGPDVPRAYPQTFEMLERFQQTKSILGVCLGHQTLCEFFGDELYNLNEVRHGQQRPLIQISNNPIFNGLPERFKIGLYHSWAISQKSLQNTPLVATAVCDQNVLMAFKHQHLPIYGVQFHPESFITEYGEQMLRNWLNA
ncbi_protein_id:WGE90391	agp:NYR63_05975	ncbi-proteinid:WGE90391		MQQTMKKATNLLIIDNHDSFTFNLVDLLRKIGVPMKVVLVEQLVLDEVENFSHILISPGPDVPRAYPQTFEMLKRFHQTKSILGVCLGHQTLCEFFGGELHNLNEVRHGQQRPLIQISDNPIFDGLPERFNIGLYHSWAISQKSLENTPLIATAVCDQDVLMAFKHQHLPIYGVQFHPESFITEHGEQMLRNWLNIDDKSKLA
ncbi_protein_id:WGE31166	agk:NYR60_04640	ncbi-proteinid:WGE31166		MQQIMKKATNLLIIDNHDSFTFNLVDLLRKIGVPMKVVLVEQLVLDEVENFSHILISPGPDVPRAYPQTFAMLERFQQTKSILGVCLGHQTLCEFFGGELYNLHEVRHGQQRPLIQLCDNPIFDGLPEHFKIGLYHSWAISQKSLENTPLVATAVCDQNVLMAFKHQHLPIYGVQFHPESFITEYGEQMLRNWLNA
ncbi_protein_id:ACS97063	aap:NT05HA_0662	ncbi-proteinid:ACS97063		MSLLIINNHDSFTFNLVDLIRCLAVPFQVVNVEELDLNAMEHFSHVLISPGPNVPRAYPQLFDLLTRYHRHKSILGVCLGHQMLCEYFGAALYNLPSPRHGQAKQLWRVQDSLLFNGLPQTFQIGLYHSWAVNEDNFPCQLQITARCDDNVIMAMQHKTLPIYGVQFHPESYISEFGEQILRNWLQLS
ncbi_protein_id:AKU63602	aaz:ADJ80_07540	ncbi-proteinid:AKU63602		MSLLIINNHDSFTFNLVDLIRRLAVPFQVVNVEELDLNAVEHFSHVLISPGPDVPRAYPHLFDLLTRYHRHKSILGVCLGHQMLCEYFGAALYNLPSPRHGQAKQLWCVQDSLLFNGLPQTFQIGLYHSWAVGEDNFPCQLQITARCDDDVIMAMQHKTLPIYGVQFHPESYISEFGEQILRNWLQLS
ncbi_protein_id:ACX82368	aat:D11S_0981	ncbi-proteinid:ACX82368		MSLLIINNHDSFTFNLVDLIRRLAVPFQVVNVEDLDLDAVENFSHLLISPGPDVPRAYPQLFALLERYHRCKSIFGVCLGHQMLCEFFGAALYNLPSPRHGQAKLLYLVSDSPLFKNLPPSFQIGLYHSWAVGEPHCPTQLQITARCSDNIIMAMQHKTLPIYGVQFHPESYISEYGEQILRNWLQAS
ncbi_protein_id:AFI88024	aan:D7S_02329	ncbi-proteinid:AFI88024		MSLLIINNHDSFTFNLVDLIRRLAVPFQVVNVEDLDLDAVENFSHLLISPGPDVPRAYPQLFALLECYHQRRSILGVCLGHQMLCEFFGAALYNLPSPRHGQAKLLHLVSDSPLFKNLPPSFQIGLYHSWAVGEPHFPAQLQITACCSDNIIMAMQHKTLPIYGVQFHPESYISEYGEQILRNWLQAS
uniprot_id:X2JUZ7	aah:CF65_01611	ncbi-proteinid:AHN71927	up:X2JUZ7	MSLLIINNHDSFTFNLVDLIRRLAVPFQVVNVEDLDLDAVENFSHLLISPGPDVPRAYPQLFALLERYHRCKSIFGVCLGHQILCEFFGAALYNLPSPRHGQAKLLYLVSDSPLFKNLPPSFQIGLYHSWAVGEPHCPTQLQITARCSDNIIMAMQHKTLPIYGVQFHPESYISEYGEQILRNWLQAS
ncbi_protein_id:SQH64749	aseg:NCTC10977_01295	ncbi-proteinid:SQH64749		MSLLIINNHDSFTFNLVDLIRRLDVPFQVVNVEELDLDAVGDFSHLLISPGPDVPRAYPQLFELLARYQHSKSILGVCLGHQMLCEFFGAELHNLPSPRHGQAKRLQCVAESLLFKDMPQAFQIGLYHSWAVSELNFPSALQITARCDDNIIMAMQHKTLPIYGVQFHPESYISEYGEQILRNWLQES
ncbi_protein_id:QUC06617	agj:J5A60_04055	ncbi-proteinid:QUC06617		MSLLIINNHDSFTFNLVDLIRRLDVPFQVVNVEELDLDAVGDFSHLLISPGPDVPRAYPQLFELLACYQHSKSILGVCLGHQMLCEFFGAELHNLPSPRHGQAKRLQCVAESLLFKDMPQAFQIGLYHSWAVSEQNFPSALQITARCDDNIIMAMQHKTLPIYGVQFHPESYISEYGEQILRNWLQES
uniprot_id:F4HCX2	gan:UMN179_00554	ncbi-proteinid:AEC16590	up:F4HCX2	MNTNLLIINNHDSFTYNLVDLIRQFDVPFSVVNVEQLNLDEVDNFSHILISPGPDVPSAYPQLFAMLERYQHRKSILGVCLGHQTLCQFFGATLYNLPQVRHGQAKQIRITKPNSLLFSDLPDKFKIGLYHSWAISAENFPSELEITAIDDEGVIMAVQHRNLSIYGVQFHPESYISEYGKVVILNWLKV
ncbi_protein_id:WKS99237	gss:NYR30_10980	ncbi-proteinid:WKS99237		MLLLIDNHDSFTYNLVDLLRKIMPSSEFTVIQHDEIPVTELDRYSHILLSPGPDVPSAYPQLFKLLQQYHQNKVILGVCLGHQTLCQFFGASLYNLPEVRHGRNITLRQTISSPLWKNVPNNSQIGVYHSWAVEKANFPDALEIIAECEQGVIMAIQHRQLPIYGVQFHPESFMTEYGETILRNWLAIQR
ncbi_protein_id:AGH39110	bto:WQG_18330	ncbi-proteinid:AGH39110		MLLIIDNHDSFTFNLVELVRKIGVEMEVVNIEELDLDRVEKFSHIMISPGPDVPSAYPKLFAMLSRYYQCKSILGVCLGHQTICEFFGGKLYNLNMVRHGQQRPLIQLRPNLLFKDLPVQFKIGLYHSWGILQNSLENTPLVVTSLCDQNVVMATQHQCLPIYTVQFHPESFITEYGEQMLRNWLNR
uniprot_id:A0A4V7I7Y5	btre:F542_4250	ncbi-proteinid:AHG81143	up:A0A4V7I7Y5	MLLIIDNHDSFTFNLVELVRKIGVEMEVVNIEELDLDRVEKFSHIMISPGPDVPSAYPKLFAMLSRYYQCKSILGVCLGHQTICEFFGGKLYNLNMVRHGQQRPLIQLRPNLLFNDLPVQFKIGLYHSWGILQNSLENTPLVVTSLCDQNVVMATQHQCLPIYTVQFHPESFITEYGEQMLRNWLNS
uniprot_id:W0R7C4	btra:F544_18110	ncbi-proteinid:AHG87039	up:W0R7C4	MLLIIDNHDSFTFNLVELVRKIGVEMEVVNIEELDLDRVEKFSHIMISPGPDVPSAYPKLFAMLSRYYQCKSILGVCLGHQTICEFFGGKLYNLNMVRHGQQRALIQLRPNLLFNDLPAQFKIGLYHSWGIWQNSLENTPLVVTSLCDQNVVMATQHQCLPIYTVQFHPESFITEYGEQMLRNWLNR
ncbi_protein_id:AZI13513	apag:EIA51_01965	ncbi-proteinid:AZI13513		MNTNLLIINNHDSFTYNLVDLIRQFDVPFSVVNVEQLNLDEVDNFSHILISPGPDVPSAYPQLFAMLERYQHSKSILGVCLGHQTLCQFFGATLYNLPQVRHGQAKQIKVRSNSALFFGLPTQFQIGLYHSWAVSQQHFPPQLEITATCEDDVIMAMQHRHLPIFGVQFHPESYISEQGKALIANWLKT
uniprot_id:A0A447SPG8	avt:NCTC3438_00785	ncbi-proteinid:VEB23043	up:A0A447SPG8	MNTNLLIINNHDSFTYNLVDLIRQFDVPFSVVNVEQLNLDEVDNFSHILISPGPDVPSAYPQLFAMLERYQHRKSILGVCLGHQTLCQFFGATLYNLPQVRHGQAKQIKVRSNSVLFFGLPTQFQIGLYHSWAVSQQHFPPQLEITATCEDDVIMAMQHRHLPIFGVQFHPESYISEQGKALIANWLKT
uniprot_id:A0A1V3KPS3	rhey:FEE42_03350	ncbi-proteinid:QIA76462	up:A0A1V3KPS3	MKLLIINNHDSFTFNLVELIRRLGVPFDVLNVEDLQENTPESYSHILISPGPDVPRAYPQLFAMLEWYHRQKSILGVCLGHQTLCEFFGGTLYNLDQVRHGQKRKLKVRSNSPLFLGFPPEFDIGLYHSWAVQADNFPDELEIIAMCDENVVMAMAHQSLPIYGVQFHPESYMSEYGEQILRNWLNITP
ncbi_protein_id:QPB42277	rhae:IHV77_10280	ncbi-proteinid:QPB42277		MKLLIINNHDSFTFNLVDLIRRLQVPFEVWNVEGLQESTPEFFTHILISPGPDVPRAYPQLFNMLEKYHQKKSILGVCLGHQTLCEFFGGTLYNLAAVRHGQKHCLKVRSNSPLFLGLPKQFEIGLYHSWAVQREDFPEPLEITAVCDENVVMAMQHNYLPIYGVQFHPESYMSEYGEQILQNWLNIVN
ncbi_protein_id:QGM80171	ooi:A6A10_01520	ncbi-proteinid:QGM80171		MLLIIDNHDSFTFNLVDLLRKIEVESTVISVEDLNLDKIEQFSHIMISPGPEVPRAYPILFEMLERYHQTKSILGVCLGHQTICEFFGGKLYNLSTVRHGQQKTLMQAISNPIFANLPDNFKIGLYHSWAILQNSLTNSPLVVTSLCEENVVMAVKHSSLPIYGVQFHPESFITEYGEQMLRNWLSGVKCPLII
ncbi_protein_id:QIM64028	fcl:A4G17_00465	ncbi-proteinid:QIM64028		MLLLIDNHDSFTFNLVDLLRKIGVKTEVISVENLDLDAVENFSHIMISPGPDVPRAYPQLFEMLERYHQTKSILGVCLGHQTICEFFGGELYNLNNVRHGQQRLLTQTSANPLFDALPQTFNIGLYHSWAISQNSLLNTPLVATAFCDQNVLMAVKHPSLRIYGVQFHPESFITEYGEQILRNWLKN
ncbi_protein_id:QLB12364	bhud:A6A11_01445	ncbi-proteinid:QLB12364		MNLLIVNNHDSFTYNLVELVRKLKCPFEVIDVECVDLSLINHFTHILISPGPDVPSAYPQLFSLVEKYYLSKSILGVCLGHQMLCQFFGAVLYNLPKVRHGQSHNIFIKSDSILFQNLLNPFRIGLYHSWAVSKDDFPIDLNIIAECDENIIMAFEHKYLPIYGIQFHPESYISENGLKILKNWLSNS
ncbi_protein_id:AWX14483	msep:CEP49_08060	ncbi-proteinid:AWX14483		MQEIKLLVVDNNDSFTYNLVELLRQLQQELGLEITVCPVGELNLAEVDRYTHILLSPGADVPMAYPQMFALLADYHQTKSILGVCLGHQTLCQFFGGYLYNLGQVRHGRNGRLQQLAPSPLFTGLPSDFEIGLYHSWAISQQDFPQALEITALCNQGIIMAVQHRQYPLYGVQFHPESFITQQGKALLKNWLLITRNR
ncbi_protein_id:VEG71689	paet:NCTC13378_01454	ncbi-proteinid:VEG71689		MPKLLIINNHDSFTYNLVDLVRRLQASFQVINVEDAHSKAVENFSHILISPGPDIPTSYPQLFEILEKYYQTRTFLGVCLGHQTLCQFFGAALYNLAPVRHGQAHCLKVRSKSPLFLQLPEQFQIGLYHSWAVSAQHFPTELEITATCEQDLIMAVQHKTLPLYGVQFHPESYMSEYGKELLANWLKIA
uniprot_id:Q9KNW1	vch:VC_2619	ncbi-proteinid:AAF95760	up:Q9KNW1	MLLMIDNYDSFTYNLYQYFCELGAQVKVVRNDEIDLDGIRALAPTHLVISPGPCTPNEAGISLAAIEAFAGQLPILGVCLGHQAIAQAFGGQVVRARQVMHGKTSPIRHTGQGLFSGLNNPLTVTRYHSLVVKNDTLPECFELTAWTELSDGSIDEIMGFQHKTLALEAVQFHPESIKTEQGHQLLANFLNRT
uniprot_id:A0A0H3AIP4	vco:VC0395_A2196	ncbi-proteinid:ABQ19954	up:A0A0H3AIP4	MLLMIDNYDSFTYNLYQYFCELGAQVKVVRNDEIDLDGIRALAPTHLVISPGPCTPNEAGISLAAIEAFAGQLPILGVCLGHQAIAQAFGGQVVRARQVMHGKTSPIRHKGQGLFSGLNNPLTVTRYHSLVVKNDTLPECFELTAWTELIDGRIDEIMGFQHKTLALEAVQFHPESIKTEQGHQLLANFLNRT
uniprot_id:C3LRT0	vcm:VCM66_2539	ncbi-proteinid:ACP06835	up:C3LRT0	MLLMIDNYDSFTYNLYQYFCELGAQVKVVRNDEIDLDGIRALAPTHLVISPGPCTPNEAGISLAAIEAFAGQLPILGVCLGHQAIAQAFGGQVVRARQVMHGKTSPIRHTGQGLFSGLNNPLTVTRYHSLVVKNDTLPECFELTAWTELSDGRIDEIMGFQHKTLALEAVQFHPESIKTEQGHQLLANFLNRT
ncbi_protein_id:AEA79506	vcl:VCLMA_A2314	ncbi-proteinid:AEA79506		MLLMIDNYDSFTYNLYQYFCELGAQVKVVRNDEIDLDGIRALAPTHLVISPGPCTPNEAGISLAAIEVFAGQLPILGVCLGHQAIAQAFGGQVVRARQVMHGKTSPIRHTGQGLFSGLNNPLTVTRYHSLVVKNDTLPECFELTAWTELSDGRIDEIMGFQHKTLALEAVQFHPESIKTEQGHQLLANFLNRT
uniprot_id:A0A1X1LJI7	vcx:VAA049_279	ncbi-proteinid:AKB04522	up:A0A1X1LJI7	MLLMIDNYDSFTYNLYQYFCELGAQVKVVRNDEIDLDGIRALAPTHLVISPGPCTPNEAGISLAAIEAFAGQLPILGVCLGHQAIAQAFGGQVVRARQVMHGKTSPIRHTGQGLFSGLNNPLTVTRYHSLVVKNDTLPECFELTAWTELSDGSIDEIMGFQHKTLALEAVQFHPESIKTEQGHQLLANFLNRA
uniprot_id:A0A3Q0L3J1	vvu:VV1_1311	ncbi-proteinid:AAO09766	up:A0A3Q0L3J1	MLLIIDNYDSFTYNLYQYFCELGAQVQVVRNDEIDLAGIAQLNPTHLVISPGPCTPNEAGISLAAIEHFAGKLPILGVCLGHQAIAQVFGAKVVRARQVMHGKTSPITHNGRSVFKGLNNPLTVTRYHSLVVENGSLPACFELTAWTTHADGSMDEIMGYQHKTLAIDAVQFHPESIKTEQGHQLLANFLAR
uniprot_id:Q7MH18	vvy:VV3055	ncbi-proteinid:BAC95819	up:Q7MH18	MSCCFPMLLIIDNYDSFTYNLYQYFCELGAQVQVVRNDEIDLAGIAQLNPTHLVISPGPCTPNEAGISLAAIEHFAGKLPILGVCLGHQAIAQVFGAKVVRARQVMHGKTSPITHNGRSVFKGLNNPLTVTRYHSLVVENGSLPACFELTAWTTHVDGSMDEIMGYQHKTLAIDAVQFHPESIKTEQGHQLLANFLAR
ncbi_protein_id:ADV85279	vvm:VVMO6_00257	ncbi-proteinid:ADV85279		MLLIIDNYDSFTYNLYQYFCELGAQVQVVRNDEIDLAGIAQLNPTHLVISPGPCTPNEAGISLAAIEHFADKLPILGVCLGHQAIAQVFGAKVVRARQVMHGKTSPITHNGRSVFKGLNNPLTVTRYHSLVVENGSLPECFELTAWTTHADGSMDEIMGYQHKTLAIDAVQFHPESIKTEQGHQLLANFLAR
uniprot_id:Q87L19	vpa:VP2798	ncbi-proteinid:BAC61061	up:Q87L19	MLLIIDNYDSFTYNLYQYFCELGAQVKVVRNDEIDIQGIEALNPTHLVISPGPCTPNEAGISLQAIEHFAGKLPILGVCLGHQAIAQVFGGEVVRARQVMHGKTSPIRHTGRSVFKNLNNPLTVTRYHSLVVKNGTLPDVFELTAWTELPDGSMDEIMGYQHKTLPIDAVQFHPESIKTEQGHELLANFLARRAI
ncbi_protein_id:AGQ99813	vpk:M636_23485	ncbi-proteinid:AGQ99813		MLLIIDNYDSFTYNLYQYFCELGAQVKVVRNDEIDIQGIEALNPTHLVISPGPCTPNEAGISLQAIEHFAGKLPILGVCLGHQAIAQVFGGEVVRARQVMHGKTSPIRHTGRSVFKNLNNPLTVTRYHSLVVKNGTLPDVFELTAWTELPDGSMDEIMGYQHKNLPIDAVQFHPESIKTEQGHELLANFLARRAI
uniprot_id:A7MZ55	vha:VIBHAR_00080	ncbi-proteinid:ABU69140	up:A7MZ55	MLLIIDNYDSFTYNLYQYFCELGADVKVVRNDEIDIQGIEALNPTHLVISPGPCTPNEAGISLQAIEHFVGKLPILGVCLGHQAIAQVFGGEVVRARQVMHGKTSPIRHNGRSVFKNLNNPLTVTRYHSLVVKNGTLPDVFELTAWTELTDGTMDEIMGYQHKTLPIDAVQFHPESIKTEQGHELLANFLARKTI
uniprot_id:A0A2I3CBJ4	vag:N646_1890	ncbi-proteinid:AGV17717	up:A0A2I3CBJ4	MLLIIDNYDSFTYNLYQYFCELGADVKVVRNDEIDIQGIEALNPTHLVISPGPCTPNEAGISLKAIEHFAGKLPILGVCLGHQAIAQVFGGEVVRARQVMHGKTSPIHHNGRSVFKNLNNPLTVTRYHSLVVKNGTLPDVFELTAWTELPDGSMDEIMGYQHKTLPIDAVQFHPESIKTEQGHELLANFLARKAI
uniprot_id:A0A2L2K6H3	vdb:AL552_22835	ncbi-proteinid:AVF96326	up:A0A2L2K6H3	MLLIIDNYDSFTYNLYQYFCELGASVKVVRNDEIDIQGIEALNPTHLVISPGPCTPNEAGISLQAIEYFAGKLPILGVCLGHQAIAQVFGGEVVRARQVMHGKTSPIRHNGRSVFKNLNNPLTVTRYHSLVVKNGTLPDVFELTAWTELPDGSMDEIMGYQHKTLPIDAVQFHPESIKTEQGHELLANFLARKAI
uniprot_id:A0A454B672	vhr:AL538_08015	ncbi-proteinid:AMF97676	up:A0A454B672	MLLIIDNYDSFTYNLYQYFCELGADVKVVRNDEIDIQGIEALNPTHLVISPGPCTPNEAGISLQAIEYFAGKLPILGVCLGHQAIAQVFGGEVVRARQVMHGKTSPIRHNGRSVFKNLNNPLTVTRYHSLVVKNGTLPDVFELTAWTELPDGAMDEIMGYQHKTLPIDAVQFHPESIKTEQGHELLANFLARKAI
ncbi_protein_id:ALR17101	vna:PN96_14615	ncbi-proteinid:ALR17101		MLLIIDNYDSFTYNLYQYFCELGAEVKVVRNDEIDIQGIEALNPTHLVISPGPCTPNEAGISLQAIKHFAGKLPILGVCLGHQAIAQAFGGNVVRARQVMHGKTSPVRHNGRSVFKNLNNPLTVTRYHSLVVENGTLPDVFELTAWTELPDGSMDEIMGYQHKTLPIDAVQFHPESIKTEQGHELLANFLARELI
ncbi_protein_id:AQW58337	vow:A9237_09730	ncbi-proteinid:AQW58337		MLLIIDNYDSFTYNLYQYFCELGADVKVVRNDEIDIQGIEVLNPTHLVISPGPCTPNEAGISLQAIEYFAGKLPILGVCLGHQAIAQVFGGEVVRARQVMHGKTSPIRHNGRSVFKNLNNPLTVTRYHSLVVKNGTLPDVFELTAWTELPDGAMDEIMGYQHKTLPIDAVQFHPESIKTEQGHELLANFLARKAI
ncbi_protein_id:ASI95254	vro:BSZ04_09375	ncbi-proteinid:ASI95254		MLLIIDNYDSFTYNLYQYFCELGADVKVVRNDEIDIQGIEALNPTHLVISPGPCTPNEAGISLQAIEHFAGKLPILGVCLGHQAIAQVFGGEVVRARQVMHGKTSPIRHNGRSVFKNLNNPLTVTRYHSLVVKNGTLPDVFELTAWTELPDGAMDEIMGYQHKTLPIDAVQFHPESIKTEQGHELLENFLAR
uniprot_id:B7VLI7	vsp:VS_2862	ncbi-proteinid:CAV20155	up:B7VLI7	MHNTAPIYSNHLVFSKRFRPMLLIIDNYDSFTYNLYQYFCELGATVKVVRNDEIDIAGIEALNPSHLVVSPGPCTPDDAGISLQVIEHFVGKLPILGVCLGHQAIAQVFGGEVVRARQVMHGKTSPIRHNGKSVFQGLNNPLTVTRYHSLVVKNGTLPDCFELTSWTEFEDGSMDEIMGYQHKTLPIDAVQFHPESIKTEQGHQLLANFLAR
ncbi_protein_id:ADT85849	vfu:vfu_A00643	ncbi-proteinid:ADT85849		MLLIIDNYDSFTYNLYQYFCELGAEVKVVRNDEITLAQIEALAPSHLVISPGPCTPNEAGISLAAIAHFAGRLPILGVCLGHQAIAQVFGGEVVRARQVMHGKTSSVRHTGRSVFAGLNNPLTVTRYHSLVVKNGTLPDCFELTAWTELPDGMPDEIMGYQHKTLPIDAVQFHPESIKTEQGHELLANFLRR
uniprot_id:U4KA19	vni:VIBNI_A3557	ncbi-proteinid:CCO59532	up:U4KA19	MLLIIDNYDSFTYNLYQYFCELGADVKVVRNDEITIEGIEALAPSHLVISPGPCTPNEAGISLQAIEHFAGKLPILGVCLGHQAIAQVFGGDVIRAKKVMHGKTSPIWHEQQGLFEALNMPLTVTRYHSLTVKAETLPDCFEVTAWTKDADGEFDEIMGFQHNTLPIEGVQFHPESIKTEQGHELLANFLRR
ncbi_protein_id:AEH32156	van:VAA_02646	ncbi-proteinid:AEH32156		MLLIIDNYDSFTYNLYQYFCELGVQVTVVRNDEIDITGIEALSPTHLVISPGPCTPNEAGISLAAIEHFAGKLPILGVCLGHQAIAQVFGGQVVRAKKVMHGKTSPIQHTNRGLFLGLNNPLTVTRYHSLVVKADSLADCFELTAWTQQADGSMDEIMGYQHKTLPIDAVQFHPESIKTEQGHQLLANFLRR
uniprot_id:A0A7Y3YZW3	vcy:IX92_14785	ncbi-proteinid:AIW20217	up:A0A7Y3YZW3	MLLIIDNYDSFTYNLYQYFCELGAEVKVVRNDGTDIAAIEAMKPSHLVISPGPCTPNEAGITLEVIEHFAGKLPILGVCLGHQAIAQVFGGEVVRARQVMHGKTSPIRHNGRSVFAGLNNPLTVTRYHSLVVQNGTLPECFELTAWTELEDGSMDEIMGYQHKTLPIDAVQFHPESIKTEQGHELLANFLRR
ncbi_protein_id:AIU68022	vct:JV59_38020	ncbi-proteinid:AIU68022		MLLIIDNYDSFTYNLYQYFCELGAEVKVVRNDETDIAAIEAMKPSHLVISPGPCTPNEAGITLEVIEHFAGKLPILGVCLGHQAIAQVFGGEVVRARQVMHGKTSPIRHNGRSVFVGLNNPLTVTRYHSLVVQNGTLPECFELTAWTELEDGSMDEIMGYQHKTLLIDAVQFHPESIKTEQGHELLANFLRR
uniprot_id:F9T833	vtu:IX91_01065	ncbi-proteinid:AIW12822	up:F9T833	MLLIIDNYDSFTYNLYQYFCELGAEVKVVRNDEITLEEIEALNPTHLVISPGPCTPNEAGISLSAIEHFAGKLPILGVCLGHQAIAQVFGGEVVRARQVMHGKTSPIRHNDRSVFSTLNNPLTVTRYHSLVVKNGSLPDCFELTAWTELEDGSMDEIMGYQHKTLPIDAVQFHPESIKTEQGHQILANFLARQPL
ncbi_protein_id:QPG36644	veu:IXK98_09730	ncbi-proteinid:QPG36644		MLLIIDNYDSFTYNLYQYFCELGAEVKVVRNDEITLEEIESLNPTHLVISPGPCTPNEAGISLSVIEHFAGKLPILGVCLGHQAIAQVFGGEVVRARQVMHGKTSPIRHNDRSVFSTLNNPLTVTRYHSLVVKNDTLPDCFELTAWTELEDGSMDEIMGYQHKTLPIDAVQFHPESIKTEQGHQILANFLARQPL
ncbi_protein_id:UPQ87792	vsi:MTO69_12440	ncbi-proteinid:UPQ87792		MLLIIDNYDSFTYNLYQYFCELGAEVKVVRNDEIDIAGIEALKPSHLVISPGPCTPNEAGISLAAIEHFAGTLPILGVCLGHQAIAQVFGGEVVRARQVMHGKTSPIRHNNRSVFSGLNNPLTVTRYHSLVVKNGTLPDCFELTAWTELSDGSMDEIMGYQHKTLPIDAVQFHPESIKTEQGHQILANFVARRLL
uniprot_id:A0A0X8LPZ6	vfl:AL536_21880	ncbi-proteinid:AMF95983	up:A0A0X8LPZ6	MLLIIDNYDSFTYNLYQYFCELGATVKVVRNDEVTLEQIEALAPSHLVISPGPCTPNEAGVSLAAIEHFAGRLPILGVCLGHQAIAQVFGGEVVRARQVMHGKTSPVRHTGRSVFAGLNNPLTVTRYHSLVVKNGTLPDCFELTAWTELPDGTPDEIMGYQHKTLPIDAVQFHPESIKTEQGHELLANFLRR
ncbi_protein_id:AMG02984	vmi:AL543_07955	ncbi-proteinid:AMG02984		MLLMIDNYDSFTYNLYQYFCELGTQVKVVRNDEIDLDGIRALAPTHLVISPGPCTPNEAGISLAAIEAFAGQLPILGVCLGHQAIAQAFGGQVVRARQVMHGKTSPIRHTGQGLFFGLNNPITVTRYHSLVVKNDTLPECFELTAWTELSDGSIDEIMGFQHKTLPLEAVQFHPESIKTEQGHQLLANFLRR
uniprot_id:A0A193K994	vbr:A6E01_01125	ncbi-proteinid:ANO31890	up:A0A193K994	MLLIIDNYDSFTYNLYQYFCELGCDTKVVRNDAITIAEIHALQPQAIVISPGPCTPNEAGISLQVIQEFMGQLPLLGVCLGHQAIAQVLGGKVIRADKVMHGKTSPIQHTNTGVFSGLNNPLTVTRYHSLIVEKETLPECLEITAWTLDEKGQQKEIMGYRHKTLPVEAVQFHPESIKTEQGHEILANFLARIPQT
uniprot_id:A0A1B1NKX5	vsc:VSVS12_00448	ncbi-proteinid:ANS84265	up:A0A1B1NKX5	MLLIIDNYDSFTYNLYQYFCELGAEVQVVRNDKIDLAGIESLQPTHLVISPGPCTPNEAGISLAAIEHFAGKLPILGVCLGHQAIAQVFGAEVVRARQVMHGKTSPIRHTGRSVFQGLNNPLTVTRYHSLVVKADSLADCFELTAWTENEDGSMDEIMGYQHKTLPIDAVQFHPESIKTEQGHQLLANFLAR
uniprot_id:A0A1Z2SFW5	vga:BSQ33_10480	ncbi-proteinid:ASA56080	up:A0A1Z2SFW5	MLLIIDNYDSFTYNLYQYFCELGVEVNVVRNDQIDIAGITSLSPSHLVISPGPCTPNEAGISLDVVKHFAGQLPLLGVCLGHQAIAQAFGAKVVRAKQVMHGKVSPICHRGQGLFHGLNHPLTVTRYHSLVVEQQSLPDCFEITAWTETVEGDVEEIMGYQHRTLPIDAVQFHPESIKTEQGHALLANFLRR
ncbi_protein_id:ASI89176	vsh:BSZ05_04800	ncbi-proteinid:ASI89176		MLLIIDNYDSFTFNLFQYFSELGAEVKVVRNDEIDIAGIEALNPSHLVISPGPCTPNEAGISLEVIKHFAGKLPLLGVCLGHQAIAQVFGGKVIRAREVMHGKTSPIRHNNKSVFAGLNNPLTVTRYHSLIVEKESLPDCFEVTAWTELENGDFDEIMGYQHKSLCLHAVQFHPESIKTEQGHELLNNFLSQK
uniprot_id:A0A223N034	vqi:CCZ37_11585	ncbi-proteinid:ASU23184	up:A0A223N034	MLLIIDNYDSFTYNLYQYFCELGVQVTVVRNDEIDIAGIEALSPTHLVISPGPCTPNEAGISLAAIEHFAGKLPILGVCLGHQAIAQVFGGQVVRAKKVMHGKTSPIQHTNRGLFLGLNNPLTVTRYHSLVVKADSLADCFELTAWTQQADGSMDEIMGYQHKTLPIDAVQFHPESIKTEQGHQLLANFLRR
uniprot_id:A0A2N8ZG69	vta:A2953	ncbi-proteinid:SON50919	up:A0A2N8ZG69	MLLIIDNYDSFTYNLYQYFCELGVEVQVMRNDEISIEQIEALNPSHLVISPGPCTPNEAGISLAAIEYFAGKLPILGVCLGHQAIAQVFGAKIVRARQVMHGKTSRITHTNQSVFKALNNQLTVTRYHSLVVKTDTLPDCFEITAWTVLENGEMDEIMGYQHKTLPIDAVQFHPESIKTEQGHELLANFLAR
uniprot_id:A0A347UMN0	vaf:D1115_01405	ncbi-proteinid:AXY00109	up:A0A347UMN0	MLLIIDNYDSFTYNLYQYFCELGANVKVVRNDEIDIQGIEALKPTHLVISPGPCTPNEAGISLQAIAHFAGKLPILGVCLGHQAIAQVFGGEVVRARQVMHGKTSPIRHNGRSVFKNLNNPLTVTRYHSLVVKNGTLPDVFELTAWTELSDGSMDEIMGYQHKTLPIDAVQFHPESIKTEQGHELLANFLSR
ncbi_protein_id:QCO87312	vnl:D3H41_15190	ncbi-proteinid:QCO87312		MLLIIDNYDSFTYNLYQYFCELGADVKVVRNDEIDIQGIEALNPTHLVISPGPCTPNEAGISLKAIEHFAGKLPILGVCLGHQAIAQVFGGEVVRARQVMHGKTSSIHHNGRSVFKNLNNPLTVTRYHSLVVKNGTLPDVFELTAWTELPDGSMDEIMGYQHKALPIDAVQFHPESIKTEQGHELLANFLARKAI
ncbi_protein_id:QCI69786	vcc:FAZ90_01315	ncbi-proteinid:QCI69786		MLLIIDNYDSFTYNLYQYFCELGVTVKVVRNDEIDIAGIESLNPSHLVISPGPCTPNDAGISLQVIEHFVGKLPILGVCLGHQAIAQVFGGEVVRARQVMHGKTSPIRHNGKSVFQGLNNPLTVTRYHSLVVKNGTLPDCFELTSWTEFEDGSMDEIMGYQHKTLPIDAVQFHPESIKTEQGHQLLANFLAR
uniprot_id:A0A7Z2T118	vas:GT360_01520	ncbi-proteinid:QIA62287	up:A0A7Z2T118	MLLIIDNYDSFTFNLYQYFCELGAQVKVVRNDEISIAEIEALAPTHLVISPGPCTPNEAGISLEAIKHFSGKLPILGVCLGHQAIAQAFGGEVIRAKQVMHGKTSPITHTNQSVFAGLNNPLTVTRYHSLVVKADSLPNCFDVTAWTLNEQGEFDEIMGYQHKTLPIHAVQFHPESIKTEQGHALLANFLQ
uniprot_id:A0A5P9CNT0	vaq:FIV01_13480	ncbi-proteinid:QFT27417	up:A0A5P9CNT0	MLLIIDNYDSFTYNLYQYFCELGAEVKVVRNDQISLEEIEALNPTHLVISPGPCTPNEAGISLSAIEHFAGKLPILGVCLGHQAIAQVFGGEVVRARQVMHGKTSAIRHNNRSVFTQLNNPLTVTRYHSLVVKNDSLPNCFELTAWTTREDGSMDEIMGFQHKTLPIEAVQFHPESIKTEQGHELLANFLDRSTIFSSLKT
uniprot_id:A0A1N6M2H1	vsr:Vspart_00328	ncbi-proteinid:QMV13121	up:A0A1N6M2H1	MLLIIDNYDSFTYNLYQYFCELGTKVNVVRNDQIDIAGITSLNPSHLVISPGPCTPNEAGISLDVVKHFAGQLPLLGVCLGHQAIAQAFGAKVVRAKQVMHGKVSSICHSSQGLFQGLNYPLTVTRYHSLVVERQSLPDCFDITAWTETAEGDVDEIMGYQHRTLPIDAVQFHPESIKTEQGHALLANFLRH
uniprot_id:A0A4U1YZ75	vka:BTD91_07670	ncbi-proteinid:QPK03196	up:A0A4U1YZ75	MLLIIDNYDSFTYNLYQYFCELGVTVKVVRNDEIDIAGIESLNPSHLVISPGPCTPDDAGISLQVIEHFVGKLPILGVCLGHQAIAQAFGGEVVRARQVMHGKTSPIRHNGKSVFQGLNNPLTVTRYHSLVVKNGTLPDCFELTSWTEFEDGSMDEIMGYQHKTLPIDAVQFHPESIKTDQGHQLLANFLRR
uniprot_id:A0A6G7CF08	vzi:G5S32_01245	ncbi-proteinid:QIH40684	up:A0A6G7CF08	MLLIIDNYDSFTYNLYQYFCELGAQVKVVRNDEISLEQIEALAPSHLVISPGPCTPNEAGISLAAIQHFAGKLPILGVCLGHQAIAQVFGGEVVRARQVMHGKTSPIKHNGKSVFAGLNNPLTVTRYHSLVVRTDSLPDCFELTAWTELPDGCLDEIMGYQHKSLPIDAVQFHPESIKTEQGHELLANFLRR
ncbi_protein_id:QOD70317	vnv:IF132_16785	ncbi-proteinid:QOD70317		MLLIIDNYDSFTYNLYQYFCELGADVHVVRNDEIDIAGIERLQPTHLVISPGPCTPNEAGISLAAIAHFAGKLPILGVCLGHQAIAQAFGGEVVRARQVMHGKTSAIEHNGKSVFRGLNNPLTVTRYHSLVVKNDTLPADFELTAWTTLADGSIDEIMGYQHKTLPIDAVQFHPESIKTEQGHALLANFLAR
ncbi_protein_id:ULN64024	vgi:MID13_14185	ncbi-proteinid:ULN64024		MLLIIDNYDSFTYNLYQYFCELGVTVKVVRNDEIDIAGIESLNPSHLVISPGPCTPDDAGVSLQVIEHFAGKLPILGVCLGHQAIAQVFGGEVVRARQVMHGKTSPIRHNGKSVFQGLNNPLTVTRYHSLVVKNGTLPDCFELTSWTEFEDGSMDEIMGYQHKTLPIDAVQFHPESIKTEQGHQLLANFLAR
ncbi_protein_id:UOE83334	vsl:LTQ54_10120	ncbi-proteinid:UOE83334		MLLIIDNYDSFTYNLYQYFCELGVTVKVVRNDEIDIAGIEALNPSHLVISPGPCTPDDAGISLQVIEHFVGKLPILGVCLGHQAIAQVFGGEVVRARQVMHGKTSPIRHNGKSVFLGLNNPLTVTRYHSLVVKNGTLPDCFELTSWTEFEDGSMDEIMGYQHKTLPIDAVQFHPESIKTEQGHQLLANFLAR
ncbi_protein_id:UUM30414	vjp:NP165_12115	ncbi-proteinid:UUM30414		MLLIIDNYDSFTYNLFQYFCELGAEVKVVRNDEIDIAGIEALNPSHLVISPGPCTPNEAGISLQAIEYFAGKLPILGVCLGHQAIAQVFGGEVVRARQVMHGKTSPIRHNNRSVFTGLNNPLTVTRYHSLVVKNGTLPDCFELTAWTEFSDGSMDEIMGYQHKTLPIDAVQFHPESIKTEQGHELLANFLRR
ncbi_protein_id:UTT83717	vpg:LZI70_08310	ncbi-proteinid:UTT83717		MLLIIDNYDSFTYNLYQYFCELGAEVKVVRNDEIDIAGIEALKPSHLVISPGPCTPDDAGVSLAAIEYFAGKLPILGVCLGHQAIAQVFGGEVVRARQVMHGKTSPIRHTGKSVFQGLNNPLTVTRYHSLVVKNGTLPDCFELTSWTEFEDGRMDEIMGYQHKTLPIDAVQFHPESIKTEQGHQLLANFLAR
uniprot_id:A0A975UBX0	vos:KNV97_20190	ncbi-proteinid:QXO17639	up:A0A975UBX0	MLLIIDNYDSFTYNLYQYFCELGAKVEVVRNDEISLEQIEAMAPSHLVISPGPCTPNEAGISLAAIAHFAGKLPMLGVCLGHQAIAQVFGGEVVRARQVMHGKTSPIRHTGRSVFAGLNNPLTVTRYHSLVVKNGTLPDCFELTAWTELADGSVDEIMGYQHKTLPIDAVQFHPESIKTEQGHELLANFLKR
uniprot_id:A0A366A1J4	vti:CEQ48_05925	ncbi-proteinid:ASK54365	up:A0A366A1J4	MLLMIDNYDSFTYNLYQYFCELGAQVKVVRNDEIDLDGIRALAPTHLVISPGPCTPNEAGISLAAIEAFAGKLPILGVCLGHQAIAQAFGGQVVRARQVMHGKTSPIRHTGQGLFSGLNNPLTVTRYHSLVVKNDTLPECFELTAWTELSDGRIDEIMGFQHKTLALEAVQFHPESIKTEQGHQLLANFLNRS
ncbi_protein_id:UPR28853	vcra:IS519_11835	ncbi-proteinid:UPR28853		MLLIIDNYDSFTYNLYQYFCELGVTVKVVRNDEIDIAGIEALNPSHLVISPGPCTPDDAGISLQVIEHFVGKLPILGVCLGHQAIAQVFGGEVVRARQVMHGKTSPIRHNGKSVFQGLNNPLTVTRYHSLVVKNGTLPDCFELTSWTEFEDGSMDEIMGYQHKTLPIDAVQFHPESIKTEQGHQLLANFLAR
ncbi_protein_id:QXX07123	vnp:KW548_03365	ncbi-proteinid:QXX07123		MLLIIDNYDSFTYNLYQYFCELGAEVKVVRNDETDIAAIEAMKPSHLVISPGPCTPNQAGVTLEVIEHFAGKLPILGVCLGHQAIAQVFGGEVVRARQVMHGKTSPIRHNGRSVFAGLNNPLTVTRYHSLVVQNGTLPECFELTAWTELEDGSMDEIMGYQHKTLPIDAVQFHPESIKTEQGHELLANFLRR
ncbi_protein_id:WGS61167	vle:ISX51_02555	ncbi-proteinid:WGS61167		MLLIIDNYDSFTYNLYQYFCELGVTVKVVRNDEIDIAGIEALNPSHLVISPGPCTPDDAGISLQVIEHFVGKLPILGVCLGHQAIAQVFGGEVVRARQVMHGKTSPIRHNGKSVFQGLNNPLTVTRYHSLVVKNDTLPDCFELTSWTEFEDGSMDEIMGYQHKTLPIDAVQFHPESIKTEQGHQLLANFLAR
uniprot_id:A0AA34TM59	vsy:K08M4_02570	ncbi-proteinid:ARP37078	up:A0AA34TM59	MLLIIDNYDSFTYNLYQYFCELGVTVKVVRNDEIDIAGIEALNPSHLVISPGPCTPDDAGISLQVIEHFVGKLPILGVCLGHQAIAQVFGGEVVRARQVMHGKTSPIRHNGKSVFQGLNNPLTVTRYHSLVVKNGTLPDCFELTSWTEFEDGSMDEIMGYQHKTLPIDAVQFHPESIKTEQGHQLLANFLER
ncbi_protein_id:WNJ96363	vru:RND59_04495	ncbi-proteinid:WNJ96363		MLLIIDNYDSFTYNLYQYFCELGAEVNVVRNDQIDIVGITSLKPSHLVISPGPCTPNEAGISLDVVKHFAGQLPLLGVCLGHQAIAQAFGAKVVRAKQVMHGKVSSICHTGQGLFHGLNHPLTVTRYHSLVVERQSLPDCFEITAWTETADGDVDEIMGYQHRTLAIDAVQFHPESIKTEQGHALLANFLRR
ncbi_protein_id:WKY93378	vmt:QYQ96_01375	ncbi-proteinid:WKY93378		MLLMIDNYDSFTYNLYQYFCELGAQVKVVRNDEIDLDGIRALAPTHLVISPGPCTPNEAGISLAAIEAFAGQLPILGVCLGHQAIAQAFGGQVVRARQVMHGKTSPIRHTGQGLFSGLNNPLTVTRYHSLVVKNDTLPECFELTAWTELSDGRIDEIMGFQHKTLALEAVQFHPESIKTEQGHQLLANFLRR
uniprot_id:Q5E2G6	vfi:VF_2285	ncbi-proteinid:AAW86780	up:Q5E2G6	MLLMIDNYDSFTYNLYQYFCELGVEVKVVRNDEIDIVGIEALNPSHLVISPGPCTPNEAGISLEAIKYFASKLPILGVCLGHQSIAQVFGGDVVRAKKVMHGKTSAITHTSRSVFKGLNNPLTVTRYHSLIVKKETLPECFEVTAWTETESGDMDEIMGFCHKSLPIEGVQFHPESILTEQGHEILRNFIQK
uniprot_id:B5FBM5	vfm:VFMJ11_2397	ncbi-proteinid:ACH66611	up:B5FBM5	MLLMIDNYDSFTYNLYQYFCELGVEVKVVRNDEIDIVGIEALNPSHLVISPGPCTPNEAGISLQAIKYFADKLPILGVCLGHQSIAQVFGGDVVRAKKVMHGKTSAIVHTSRSVFKGLNNPLTVTRYHSLIVKKETLPECFEVTAWTETESGDMDEIMGFCHKSLPIEGVQFHPESILTEQGHEILRNFIQK
uniprot_id:B6EM50	vsa:VSAL_I2729	ncbi-proteinid:CAQ80413	up:B6EM50	MLLMIDNYDSFTYNLYQYFCELGIEVKVIRNDEIDIKGIEALNPSHLVISPGPCTPNEAGISLEAITYFSDKLPILGVCLGHQAIAQVFGGDVVRARKVMHGKTSLITHTNCSVFTGLNNPLTVTRYHSLVVKADTLPACFDITAWTENDEGEMDEIMGFRHKTLPIEAVQFHPESIMTEQGHEILSNFINK
uniprot_id:A0A090IQ35	awd:AWOD_I_0315	ncbi-proteinid:CED70410	up:A0A090IQ35	MLLMIDNYDSFTYNLYQYFCELGAEVKVVRNDEIDIAGIEALNPSHLVISPGPCTPNEAGISLQAIEYFAGKLPILGVCLGHQAIAQVFGGDVVRAKKVMHGKTSPIIHTNQSVFKDLNNPLTVTRYHSLIVKAETLPSCFEVTAWTETEAGTMSEIMGFCHKTLPIEAVQFHPESIMTEQGHDILANFINK
uniprot_id:Q6LVE8	ppr:PBPRA0288	ncbi-proteinid:CAG18727	up:Q6LVE8	MLLIIDNYDSFTYNLYQYFCELGAEVTVIRNDEIDIAGIAALNPSHLVISPGPCTPDDAGISLQAIEHFSGKLPILGVCLGHQSIAQVFGAQVVRARQVMHGKTSPIMHTDASVFRTLNNPLTVTRYHSLVVKADTLPECFEVTAWTERDGEFDEIMGISHKTLPIEGVQFHPESILTEQGHQLLANFLARR
uniprot_id:A0A0C5WLY0	pgb:H744_2c0546	ncbi-proteinid:AJR07282	up:A0A0C5WLY0	MLLMIDNYDSFTYNLYQYFCELGAEVKVVRNDDIDIAGIEALAPSHLVISPGPCTPNEAGISLAAIRHFAGKLPILGVCLGHQSIAQVFGGDVVRARQVMHGKTSPVIHTDRSVFAGLNNPLTVTRYHSLVVKAETLPDCFEVTAWTEKDGVRDEIMGIRHKTLPIEGVQFHPESVLTEQGHQLLANFLRR
uniprot_id:A0A1X9U3L0	pds:CAY62_13095	ncbi-proteinid:ARR50363	up:A0A1X9U3L0	MLLIIDNYDSFTYNLYQYFCQLGAEVKVVRNDEIDLAGIEALNPTHLVISPGPCTPNEAGISLAAIQHFAGKLPILGVCLGHQAMAQAFGATIVRAKQAMHGKTSPIIHTDQSVFHGLNNPLTVTRYHSLVVQADTLPSEFMVTAWTTTSDGKRDEIMGICHKELALEGVQFHPESILTQQGHQLLANFLRRKA
ncbi_protein_id:QSV14308	pgh:FH974_01125	ncbi-proteinid:QSV14308		MLLMIDNYDSFTYNLYQYFCELGAEVKVVRNDEIDIAGIEALAPTHLVISPGPCTPNEAGISLAAIHHFAGQLPILGVCLGHQSIAQVFGGDVVRARQVMHGKTSPVVHTNRSVFAGLNNPLTVTRYHSLVVKAETLPDCFEITAWTERDGQRDEIMGIAHKSLPIEGVQFHPESILTEQGHQLLANFLSRKV
ncbi_protein_id:AMG32137	gho:AL542_08325	ncbi-proteinid:AMG32137		MLLIIDNYDSFTYNLYQYFCQLGVNVDVHRNDTITIADIEAMAPSHLVISPGPCTPDDAGISLEAIPHFAGKLPILGVCLGHQALAQVFGAKVVRAREVMHGKTSPVKHNNGGVFHGLKNPLTVTRYHSLVVQADSLPACFEITAWTERDGQFDEIMGIRHKTLALEGVQFHPESILTEQGHQLLQNFLSRY
ncbi_protein_id:USH04037	gkd:K6Q96_01060	ncbi-proteinid:USH04037		MLLIIDNYDSFTYNLYQYFCQLGVEVEVHRNDAITLADIEALAPSHLVISPGPCTPDDAGISLQAIEYFAGKLPILGVCLGHQALAQVFGGKVIRAKQVMHGKTSPVVHRDCGVFQSLNNPLTVTRYHSLVVEANSLPDCFEITAWTEVDGGFDEIMGIRHKTLDLEGVQFHPESILTEQGHQLLQNFLTRN
uniprot_id:A0A220VCF7	pmai:CF386_02630	ncbi-proteinid:ASK78019	up:A0A220VCF7	MILIIDNYDSFTYNIYQYICELGYIVEVHKNDRITIPDIKRLDPSHIIISPGPGRPEDSGISVEVIKKLSGLIPILGVCLGHQVIGHVFGADIINADDIMHGKISVIEHDSKGVFDGLKTHLKVVRYHSLVIDEHSLSEDFVITAWTKSSLGRKVIMGISHKSLPIEGVQFHPESIMSEEGLNLLNNFIKKV
ncbi_protein_id:QCF36884	saly:E8E00_12355	ncbi-proteinid:QCF36884		MLLIIDNYDSFTYNLYQYFCQLGVDVCVKRNDELAIADIEAMEPSHLVISPGPCTPNEAGISLEVIRHFAGQIPILGVCLGHQSIAQVFGASVIRANAVMHGKTSLVEHDHQGVFNRLPSPFTVTRYHSLVVDPQTLPDCLTVTATTTEPDGRQIIMGLKHRTLPIEGVQFHPESILTEHGHDLLANFLQQ
ncbi_protein_id:QCP01154	sks:FCN78_01295	ncbi-proteinid:QCP01154		MLLIIDNYDSFTYNLYQYFCELGASVCVKRNDAISLAEIDAMAPTHIVVSPGPCTPDEAGISLAVIEHFAGKVPLLGVCLGYQALAQVFGAKVIRAKAVMHGKTSPVDHKEQGIFAHLPSPLTVTRYHSLVVDPHSLPACLMVTATTTEADGREIIMGLKHRELAVEGVQFHPESILTQEGHALLANFLQQ
uniprot_id:A0A291B8I7	elux:BTN50_0791	ncbi-proteinid:ATF09302	up:A0A291B8I7	MTCYENNVIGIFVLLIIDNYDSFTYNLYQYFCQLGAKVEVHRNNTISLADIEAKAPTHLVISPGPCTPNDAGLSLAAIQHFAKKLPILGVCLGHQALAQVFGANIVRARQVMHGKICSVEHTNEGVFYGLNNPLTVTRYHSLVVDHESLSHDFDITAWTACNGEFDEIMGIRHHYLPLEGVQFHPESILTEQGHQLLANFLSVSCYMPATVNINPLIPNEK
ncbi_protein_id:QGX39076	pagr:E2H98_05125	ncbi-proteinid:QGX39076		MILLIDNYDSFTWNLAQYFGELGADVLVRRNDAITVKEIEALQPSHLVISPGPCTPNEAGVSLAAIEYFLERLPMLGVCLGHQAIAQVLGGKVVRANQVMHGKTSAIHHRQQGIFRDLPNPFAATRYHSLIVDSASLPASLDVTAWTERAAGEREYIMGFRHRELPVEGVQFHPEAILTEHGHQLLSNFVNQESATTRTA
uniprot_id:Q8EJ59	son:SO_0613	ncbi-proteinid:AAN53691	up:Q8EJ59	MLLMIDNYDSFTFNLVQYFQQLGQEIVVKRNDEISLEGIEALAPSHLVISPGPCSPNEAGISLAAIEHFATRLPILGVCLGHQAMAQVFGAKVVRAQRVMHGKVSAIAHTGERLFKGLNQPLTVTRYHSLLVDTVPKDFVLDAWFDDPTHGREIMAMSHKELPLFGVQFHPESILTEQGHELLANFLSQST
uniprot_id:Q12JA4	sdn:Sden_3196	ncbi-proteinid:ABE56472	up:Q12JA4	MLLMIDNYDSFTFNLVQYFQQLGQEILVKRNDEISIEDISDLKPTHLVISPGPCSPDEAGVSLEAIEYFAGKLPILGVCLGHQAIAQVFGAKVIRAKRVMHGKTSMITHQGKGLFEALSLPLQVTRYHSLIVDDLPEGFVLDAWYDDPVHGREIMAMSHAKLKLYGVQFHPESILTLQGHELLANFLKQN
uniprot_id:Q07XX6	sfr:Sfri_3302	ncbi-proteinid:ABI73138	up:Q07XX6	MLLMIDNYDSFTFNLVQYFQALGQEILVKRNDEISIEQIEALAPTHLIISPGPCTPNEAGISLAAIKHFAGKIPILGVCLGHQAIAQVFGVDVVRAKRVMHGKTSLIEHNQQGLFRQLALPLQVTRYHSLLINHVPHGFSLDAWFDDPIYGREIMAMSHDALRIYSVQFHPESILTQQGHELLDNFLYL
uniprot_id:A1SA11	saz:Sama_3015	ncbi-proteinid:ABM01218	up:A1SA11	MIRRPLCARIRGLFCLDFNARTNKSMLLMIDNYDSFTFNLVQYFQQLGEEVVVRRHDDITLEEIAALAPDYLVISPGPCTPDDAGVSLDAITHFAGKLPILGVCLGHQAMAQVFGAKVIRAGRVMHGKTSDISHNNQRLFRGLNNPLRVTRYHSLLVESVPEGFVMDAWFDDPVHGREIMAISHKSLPLYGVQFHPESILTEQGLELLGNFLKIPV
uniprot_id:A3D033	sbl:Sbal_0567	ncbi-proteinid:ABN60096	up:A3D033	MLLMIDNYDSFTFNLVQYFQQLGQEIVVKRNDEISIAEIEALAPTHLVISPGPCTPNEAGVSLAAIKHFATRMPILGVCLGHQAMAQVFGANVVRAERVMHGKVSAIAHTGQRLFEGLNQPLTVTRYHSLLVDAVPEGFVLDAWFDDPIHGREIMAMSHQDLPLYGVQFHPESILTEQGLELLANFLAQSAVPV
ncbi_protein_id:ABS09882	sbm:Shew185_3758	ncbi-proteinid:ABS09882		MLLMIDNYDSFTFNLVQYFQQLGQEIVVKRNDEISIAEIEALAPTHLVISPGPCTPNEAGISLAAIEHFATRMPILGVCLGHQAMAQVFGANVVRAERVMHGKVSAIAHTGQRLFEGLNQPLTVTRYHSLLVDAVPEGFVLDAWFDDPLHGREIMAMSHQDLPLYGVQFHPESILTEQGLELLANFLAQSAVPV
uniprot_id:B8EBC8	sbp:Sbal223_3701	ncbi-proteinid:ACK48179	up:B8EBC8	MLLMIDNYDSFTFNLVQYFQQLGQEIVVKRNDEISIAEIEALAPTHLVISPGPCTPNEAGISLAAIEHFATRMPILGVCLGHQAMAQVFGANVVRAERVMHGKVSAIAHTGQRLFEGLNQPLTVTRYHSLLVDAVPEGFVLDAWFDAPIHGREIMAMSHQDLPLYGVQFHPESILTEQGLELLANFLAQSAVPV
uniprot_id:G0B1P3	sbb:Sbal175_3679	ncbi-proteinid:AEG12905	up:G0B1P3	MLLMIDNYDSFTFNLVQYFQQLGQEIVVKRNDEISIADIEALAPTHLVISPGPCTPNEAGISLAAIEHFATRMPILGVCLGHQAMAQVFGANVVRAERVMHGKVSAIAHTGQRLFEGLNQPLTVTRYHSLLVDAVPKGFVLDAWFDDPIHGREIMAMSHQDLPLYGVQFHPESILTEQGLELLANFLAQSAVPV
uniprot_id:A3QAE9	slo:Shew_0575	ncbi-proteinid:ABO22447	up:A3QAE9	MILMIDNYDSFTFNLVQYFQQLGEEIVVRRNDELSLADIQALAPSRLVISPGPCSPNEAGISLEAIKAFAGKLPILGVCLGHQAIAQAFGAQVVRAKRVMHGKTSAIAHAGKGLFTGLNQPLTVTRYHSLLVEQLPKDFTLDAWFDDPVHGREIMAMSRPELGLFGVQFHPESILTEQGLELLANFVKQSIPSSN
uniprot_id:A4Y338	spc:Sputcn32_0641	ncbi-proteinid:ABP74371	up:A4Y338	MLLMIDNYDSFTFNLVQYFQQLGQKIVVKRNDEISLDEIEALAPSHLVISPGPCSPNEAGISLAAIKHFSTHLPILGVCLGHQAMAQVFGANVVRAERVMHGKVSEIEHSGERLFTGLNHPLTVTRYHSLLVDAVPEGFVLDAWFDDPIYGREIMAMSHQHLPLYGVQFHPESILTEQGLDLLANFLSLSPS
uniprot_id:A8FRE4	sse:Ssed_0806	ncbi-proteinid:ABV35417	up:A8FRE4	MLLMIDNYDSFTFNLVQYFQQLGQEVVVKRNDEITIEQIASLKPTHLVISPGPCSPNEVGISLSAIEYFAGKLPILGVCLGHQAIAQVFGANVIRAKRVMHGKTSAIEHLGNGLFSKLNNPLTVTRYHSLLVDSVPEQFKLDAWYDDPVHGMEIMAMRHKTLPIYGVQFHPESVLTEQGHELLQNFLSAGGTGYRIS
uniprot_id:A8H8E5	spl:Spea_3519	ncbi-proteinid:ABV88832	up:A8H8E5	MILMIDNYDSFTFNLVQYFQQLGQEIIVKRNDEISLEDIESLAPSHLVISPGPCTPNEAGMSLSFIEHFAGKLPILGVCLGHQAIAQVFGANVVRAKRVMHGKTSQIIHTGGGLFGGLNNPLTVTRYHSLLVDAIPDGFIMDAWFDDPVHGREIMAMSMPAKKIYGVQFHPESILTEQGHELLANFIKLT
ncbi_protein_id:ABI37687	she:Shewmr4_0607	ncbi-proteinid:ABI37687		MLLMIDNYDSFTFNLVQYFQQLGQEIVVKRNDEISLAEIEALAPSHLVISPGPCSPNEAGISLAAIEHFATRLPILGVCLGHQAMAQVFGAKVVRAQRVMHGKVSAIGHTGERLFKGLNQPLTVTRYHSLLVDAVPEGFVLDAWFDDPTHGREIMAMSHKQLPLFGVQFHPESILTEQGHELLANFLSQSALTCGHKSSSSFE
uniprot_id:Q0HR51	shm:Shewmr7_3423	ncbi-proteinid:ABI44404	up:Q0HR51	MLLMIDNYDSFTFNLVQYFQQLGQEIVVKRNDEISLAQIEALAPSHLVISPGPCSPNEAGISLAAIEHFATRLPILGVCLGHQAMAQVFGAKVVRAQRVMHGKVSAIGHTGERLFKGLNQPLTVTRYHSLLVDAVPEGFVLDAWFDDPTHGREIMAMSHKQLPLFGVQFHPESILTEQGHELLANFLSQSALTCGN
uniprot_id:A0KSS6	shn:Shewana3_0606	ncbi-proteinid:ABK46845	up:A0KSS6	MLLMIDNYDSFTFNLVQYFQQLGQEIVVKRNDEISLAEIEALAPSHLVISPGPCSPNEAGISLAAIEHFADRLPILGVCLGHQAMAQVFGAKVVRAQRVMHGKVSTIGHTGERLFKGLNQPLTVTRYHSLLVDAIPEGFVLDAWFDDPTHGREIMAMSHKQLPLFGVQFHPESILTEQGHELLANFLSQSA
uniprot_id:B0TU43	shl:Shal_3613	ncbi-proteinid:ABZ78154	up:B0TU43	MILMIDNYDSFTFNLVQYFQQLGQEIVVKRNDEISLQDIEALAPSHLVISPGPCTPNEAGLSLSIIEHFVGQLPILGVCLGHQAIAQVFGANVIRAKRVMHGKTSAIAHTDSGLFRGLNNPLTVTRYHSLLVDSVPEGFALDAWFDDPVYGREIMAMSMPAKKIYGVQFHPESILTEQGHELLANFIQIT
uniprot_id:B1KHT8	swd:Swoo_4160	ncbi-proteinid:ACA88416	up:B1KHT8	MLLMIDNYDSFTFNLVQYFQQLGQEVVVKRNDEITLVDIEKLAPSHIIISPGPRSPNEAGISLAAIEHFAGKLPILGVCLGHQAIAQVFGAQVIRAKRVMHGKTSCINHLGKRLFKELKDPLTVTRYHSLLVGSLPKDFILDAWFDDEHCGREIMAMSHKHLPIYGVQFHPESVLTEQGHELLQNFLSLS
uniprot_id:B8CIY5	swp:swp_0798	ncbi-proteinid:ACJ27611	up:B8CIY5	MIDNYDSFTYNLVQYFQQLQQSVVVKRNDELTLVDIESIKPTHIVISPGPCTPNEAGLSLAIIKHFAGKLPILGVCLGHQAIAQVFGSEVVKAKRVMHGKTSKIVHNGEGLFDGLNNPLTVTRYHSLLVDEVPAGFGLDAWYDDPIHGQEIMAMSCQAKKIYSVQFHPESILTEQGHNLLANFIDIT
uniprot_id:D4ZFL6	svo:SVI_0494	ncbi-proteinid:BAJ00465	up:D4ZFL6	MLLMIDNYDSFTFNLVQYFQQLGQEILVKRNDEITLEEIEALNPAYLVISPGPCTPKEAGISLAAIEHFSGQLPILGVCLGHQAIAQVFGAKVIRAQRVMHGKTSLINHTDTRLFSSLNSPLTVTRYHSLIVEALPEDFILDAWFDDPVHGREIMAISHKSLPILGVQFHPESVLTEQGLELLQNFLDLGTRTKSN
ncbi_protein_id:ASF15815	shf:CEQ32_13045	ncbi-proteinid:ASF15815		MLLMIDNYDSFTFNLVQYFQQLGQEIVVKRNDEISLAEIEVLSPSHLVISPGPCSPNEAGISLAAIEHFATRLPILGVCLGHQAMAQVFGAKVVRAQRVMHGKVSEITHTGERLFKGLNQPLTVTRYHSLLVDTIPDGFVLDAWFDDPSHGREIMAMSHKELPLFGVQFHPESILTEQGHELLANFLSQSA
ncbi_protein_id:ARD23807	sja:SJ2017_3558	ncbi-proteinid:ARD23807		MLLMIDNYDSFTFNLVQYFQQLGYDIIVKRNDEVTISDIEVINPSHLIISPGPCSPNESGISLAAIEYFAGKLPILGVCLGHQAIAQVFGAKVIKAARVMHGKTSAITHSETGLFTKLNQPLTVTRYHSLLVESLPESFELDAWYDDPVHGREIMGMSHKTLPIYGVQFHPEAILTEQGHELLDNFLTLS
uniprot_id:A0A1S6HX67	spsw:Sps_05071	ncbi-proteinid:AQS40143	up:A0A1S6HX67	MLLMIDNYDSFTFNLVQYFQQLGQEILVKRNDEITLEEIEALNPSYLVISPGPCTPNEAGISLEAIEYFSGKLPILGVCLGHQAIAQVFGANVIRAQRVMHGKTSLINHTDSRLFSSLNEPLTVTRYHSLIVESLPEDFILDAWFDDAVHGREIMAMSHKTLPILGVQFHPESVLTEQGLELLQNFLDLGIKL
uniprot_id:A0A220UQT0	sbj:CF168_17795	ncbi-proteinid:ASK70567	up:A0A220UQT0	MLLMIDNYDSFTFNLVQYFQQLGQEIVVKRNDEISLAEIEALAPSHLVISPGPCSPNEAGISLAAIEHFATRLPILGVCLGHQAMAQVFGAKVVRAQRVMHGKVSAIGHTGERLFKGLNQPLTVTRYHSLLVDAVPEGFVLDAWFDDPIHGREIMAMSHKQLPLFGVQFHPESILTEQGHELLANFLSQSALA
ncbi_protein_id:ASJ95600	smav:CFF01_02820	ncbi-proteinid:ASJ95600		MILMIDNYDSFTFNLVQYFQQLGEEIVVRRNDEVTLEEIEALAPSLLVISPGPCSPNEAGISLAAISHFAGKLPILGVCLGHQAIAQAFGVKVIRAKRVMHGKTSAITHSNCRLFQDLNQPLTVTRYHSLLVDEVPEGFELDAWFDDPVHGREIMGMSHPSLGLYGVQFHPESILTEQGLELLANMVKLAQRPLS
uniprot_id:A0A2R3ER76	shew:CKQ84_04485	ncbi-proteinid:AVI65200	up:A0A2R3ER76	MLLMIDNYDSFTFNLVQYFQQLGQEIVVKRNDEISLADIEALAPSHLVISPGPCTPNEAGISLAAIEHFATCMPILGVCLGHQAMAQVFGANVVRAERVMHGKVSAITHTGQRLFKGLNQPLTVTRYHSLLVDAVPEGFVLDAWFDDAIHGREIMAMSHQDLPLYGVQFHPESILTEQGLELLANFLAQPAVPV
ncbi_protein_id:AXQ14686	salg:BS332_10660	ncbi-proteinid:AXQ14686		MLLMIDNYDSFTFNLVQYFQQLGQQPVIKRNDEIGLDEIRELAPDYLVISPGPCSPDQAGISLAVIEYFAGKLPILGVCLGHQSLAQVFGAKVVRAKRVMHGKTSAISHNGRGLFQGLANPLTVTRYHSLLIDSMPEGFSLDAWYDDPVHGREIMAISHAQKRLYGVQFHPESILTQQGLELLNNFLRLA
uniprot_id:A0A3G8LYC1	slj:EGC82_18825	ncbi-proteinid:AZG74621	up:A0A3G8LYC1	MLLMIDNYDSFTFNLVQYFQTLGQEILVKRNDEITIEQIEALAPTHLIISPGPCTPNEAGISLAAITHFAGKLPILGVCLGHQAIAQAFGVDVVRAKRVMHGKTSLIEHNQQGLFRQLALPLQVTRYHSLLINDVPEGFTLDAWFDDPVHGREIMAMSHLDLGLYSVQFHPESILTLQGHELLDNFLHL
uniprot_id:A0A411PFZ8	smai:EXU30_06490	ncbi-proteinid:QBF82384	up:A0A411PFZ8	MLLIIDNYDSFTFNLVQYFQTLGQEVVVKRNDEVSIDYIESLAPSHLVISPGPCSPNEAGISLDAIHHFAGKLPILGVCLGHQAIAQVYGANVIRAKRVMHGKTSLIDHNAEGLFNKLKQPLSVTRYHSLLVDAVPPDFVLDAWFDDPIHGREIMAMHHQSLPIFSVQFHPESILTEQGHDLLANFLRTC
uniprot_id:A0A4Y5YJ84	spol:FH971_17140	ncbi-proteinid:QDE32533	up:A0A4Y5YJ84	MLLMIDNYDSFTFNLVQYFQTLGQEVLVKRNDEITIEQIEKLAPTHLIISPGPCTPNEAGISLAAIKYFSGKIPILGVCLGHQAIAQVYGVEVVRAKRVMHGKTSLIEHNQQGLFTQLALPLQVTRYHSLLVHQVPNEFTLDAWFDDPIHGREIMAMSHNKLRIFSVQFHPESILTQQGHELLDNFLHL
uniprot_id:A0A330LYW8	sbk:SHEWBE_1162	ncbi-proteinid:SQH75131	up:A0A330LYW8	MLLMIDNYDSFTFNLVQYFQQLGQEILVKRNDEITLEEIEALQPAYLVISPGPCTPNEAGISLAAIEHFSGKLPILGVCLGHQAIAQVFGAKIIRAQRVMHGKTSQINHTDTRLFASLNDPLTVTRYHSLIVETIPEDFILDAWFDDPVHGREIMAISHKILPLFGVQFHPESVLTEQGLELLQNFLDLGTQTKTR
uniprot_id:A0A3S9L924	skh:STH12_02927	ncbi-proteinid:AZQ11996	up:A0A3S9L924	MLAFAANQTKRKIGRVIATMLLMIDNYDSFTFNLVQYFQQLGQEVVVRRHDDINLAQIETLAPDHLVISPGPCTPDDAGISLAAIEHFAGKLPILGVCLGHQAMAQVFGAKVIRAGRVMHGKTSDIDHNQQRLFHGLDNPLRVTRYHSLLVESVPQGFELDAWFDDPVHGREIMAISHQTLPLFGVQFHPESILTAQGHELLDNFLKQPR
uniprot_id:A0A6G9QGF5	saes:HBH39_03150	ncbi-proteinid:QIR13624	up:A0A6G9QGF5	MLLMIDNYDSFTFNLVQYFQTLGQEIVVKRNDDITVADIELLAPSHLIISPGPCSPNEAGISLEAIKHFAGKIPILGVCLGHQAIAQVFGAKVIRAKRVMHGKISKIEHNGKGLFENLNNPLTVARYHSLLIDQVPKYFQLDAWFDDPVHGREIMAMSHESLPIYSVQFHPEAILTEQGHDLLANFLKK
ncbi_protein_id:QRH01242	slit:JQC75_15480	ncbi-proteinid:QRH01242		MLLMIDNYDSFTFNLVQYFQQLGEEVVVRRHDDIQIDEISALAPDYLVISPGPCTPDDAGISLEAIAHFAGKLPILGVCLGHQAMAQVFGAKVIRAGRVMHGKTSDIRHNNQRLFRGLSNPLRVTRYHSLLVESVPEGFVMDAWFDDPVHGREIMAISHQSLPLYGVQFHPESILTEQGLELLGNFLKISA
ncbi_protein_id:BCV67919	scaa:TUM17387_32780	ncbi-proteinid:BCV67919		MLLMIDNYDSFTFNLVQYFQQLGQQPVIKRNDEIGLDEIRELAPDYLVISPGPCSPDQAGISLAAIEHFAGELPILGVCLGHQSLAQVFGAKVVRAKRVMHGKTSAISHHGHGLFQGLANPLTVTRYHSLLIDSVPQGFTLDAWYDDPLHGREIMAISHAEKRLYGVQFHPESILTQQGLELLNNFLRLA
ncbi_protein_id:QDO82510	spsh:FM037_03715	ncbi-proteinid:QDO82510		MLLMIDNYDSFTFNLVQYFQQLGQEILVKRNDEITLEEIEALNPSYLVISPGPCTPNEAGISLAAIEYFSGKLPILGVCLGHQAIAQVFGAKVIRAQRVMHGKTSLINHTNTRLFSSLNDPLTVTRYHSLIVETIPADFILDAWFDDPVHGREIMAMSHKSLPILGVQFHPESVLTQQGLELLQNFLDLGTQTRTC
uniprot_id:A0A550A221	seur:FM038_021225	ncbi-proteinid:QPG59617	up:A0A550A221	MLLMIDNYDSFTFNLVQYFQQLGQEILVKRNDEITIEEIEALAPNYLVISPGPCTPNEAGISLAAIKHFSGKMPILGVCLGHQAIAQVFGSQVIRAKRVMHGKTSAICHNEKRLFSLLANPLTVTRYHSLLVDDIPTDFLLDAWFDDPVHGHEIMAMSHKTLPIYGVQFHPESVLTQQGHELLQNFLDLA
ncbi_protein_id:QUN05321	syk:KDN34_14130	ncbi-proteinid:QUN05321		MLLVIDNYDSFTYNLVQYFQQLGTSPVVHRNDALTVAEVLALQPERLVISPGPCTPDDAGISLALIEQLAGKIPILGVCLGHQAIAQAFGAKVIRAQRVMHGKTSLISHRGERLFHGLQNPLNVTRYHSLLVEALPEDFVLDAWFDDPQFGREIMAISQPALALFGVQFHPESIMSQQGHELLANFLKASIPAASATR
uniprot_id:A0A974XP02	scyp:JYB88_14850	ncbi-proteinid:QSX31940	up:A0A974XP02	MLLMIDNYDSFTFNLVQYFQQLGQEIIVKRNDELTIGDIEALKPTHLVISPGPCSPNEAGISLAAIAHFADKLPILGVCLGHQAMAQAFGAKVVRAKRVMHGKTSDISHCGERLFQGLAQPLRVTRYHSLLVESLPSEFTLDAWYDDPVHGREIMAMSHKRLPLYGVQFHPESILTQQGHELLANFLGH
ncbi_protein_id:QSX34343	savi:JYB87_03580	ncbi-proteinid:QSX34343		MLLIIDNYDSFTYNLVQYFQQLGQQPLVLRNDELSVEQIAKLNPSHLVISPGPCTPNEAGISLAAIEAYAGKLPILGVCLGHQAIAQVFGAEVIRAQRVMHGKTSAISHNSQRLFADLPNPLTVTRYHSLLVDSVPNGFIEDAWFDDPVHGHEIMALSHPALQLYGVQFHPESILTQSGHALLQNFLAQ
ncbi_protein_id:QSX39152	ssem:JYB85_15310	ncbi-proteinid:QSX39152		MLLMIDNYDSFTFNLVQYFQQLGQEIIVKRNDELTIGDIEALAPTHLVISPGPCSPNEAGISLAAISHFADKLPILGVCLGHQAMAQAFGAKVVRAKRVMHGKTSDISHCGERLFHGLAQPLRVTRYHSLLVESLPSEFILDAWYDDPVHGREIMAMSHKRLPLYGVQFHPESILTQQGHELLANFLGH
ncbi_protein_id:UCX05934	sgla:FJ709_16435	ncbi-proteinid:UCX05934		MLLMIDNYDSFTFNLVQYLQALGEDIVVKRNDEITLADIESISPTHIVISPGPCSPNEAGVSLDVVRHFAGKLPILGVCLGHQVIAQVFGANVVRAKRVMHGKTSAIKHTGKGLFQGLNQPLTVARYHSLLVDVLPEGFVLDAWFDDPIHGREIMGMSHLNMPLYSVQFHPEAILTEQGHELLANFLRQ
ncbi_protein_id:UAL44352	sinv:K8B83_05770	ncbi-proteinid:UAL44352		MLLMIDNYDSFTFNLVQYFQTLEQEIIVKRNDEITIEQIESLAPSHLVISPGPCTPNEAGISLAAIAHFAGKIPILGVCLGHQAIAQVFGANVIRAKRVMHGKTSLIQHHQQGLFTGLALPLQVTRYHSLLIDDIPPGFELDAWFDDPQHGKEIMAMSHRDLRIYSVQFHPESILTQQGHELLANFLQQ
ncbi_protein_id:UML93282	sxm:MKD32_17940	ncbi-proteinid:UML93282		MLLMIDNYDSFTFNLVQYFQQLGQEIVVKRNDEISLAEIEALSPSHLVISPGPCSPNEAGISLAAIEHFSTRLPILGVCLGHQAMAQVFGAKVVRAQRVMHGKVSEITHTGERLFKGLNQPLTVTRYHSLLVDTIPDGFVLDAWFDDPSHGREIMAMSHKELPLFGVQFHPESILTEQGHELLANFLSQSA
ncbi_protein_id:UJL42559	svm:KDH10_003764	ncbi-proteinid:UJL42559		MLLMIDNYDSFTFNLVQYFQTLGQEILVKRNDEITIEQIEALAPTHLIISPGPCTPKEAGISLAAIEYFAGRLPILGVCLGHQAIAQVFGVDVVRAKRVMHGKTSLIEHNQQGLFSQLALPLQVTRYHSLLINDVPKNFTLDAWFDDPVHGREIMAMSYADLRIYSVQFHPESILTQQGHELLNNFLQL
uniprot_id:A0A9Q8S541	shej:MZ182_02865	ncbi-proteinid:UPO31801	up:A0A9Q8S541	MLLMIDNYDSFTFNLVQYFQQLGQKIVVKRNDEISLDEIEALAPSHLVISPGPCSPNEAGISLAAIKHFSTHLPILGVCLGHQAMAQVFGANVVRAERVMHGKVSEIEHSGERLFTRLNHPLTVTRYHSLLVDAVPEGFVLDAWFDDPIYGREIMAMSHQHLPLYGVQFHPESILTEQGLDLLANFLSLSPS
uniprot_id:A0A9Q9MXE2	sseh:N7V09_20450	ncbi-proteinid:UXM81990	up:A0A9Q9MXE2	MLLMIDNYDSFTFNLVQYFQQLGQEIVVKRNDEISLAEIEALAPSHLVISPGPCSPNEAGISLVAIEHFATRLPILGVCLGHQAMAQVFGAKVVRAQRVMHGKVSAIGHTGERLFKGLNQPLTVTRYHSLLVDAVPEGFVLDAWFDDPTHGREIMAMSHKQLPLFGVQFHPESILTEQGHELLANFLSQSALA
uniprot_id:A0A6G7LNN7	schk:GII14_03575	ncbi-proteinid:QIJ03350	up:A0A6G7LNN7	MLLMIDNYDSFTFNLVQYFQQLGQQPVIKRNDEIGLDEIRELAPDYLVISPGPCSPDQAGISLAAIEHFAGKLPILGVCLGHQSLAQVFGAKVVRAKRVMHGKTSAISHNDRGLFQGLANPLTVTRYHSLLIDSVPEGFSLDAWYDDPVYGREIMAISHAEKRLYGVQFHPESILTQQGLELLNNFLRLA
ncbi_protein_id:QYJ79310	sach:K0H61_02350	ncbi-proteinid:QYJ79310		MLLIIDNYDSFTFNLVQYFQQLGQEVMVKRNDEITIAEIESLAPSHLVISPGPCTPNEAGISLEAIKYFASRLPILGVCLGHQAMAQVFGANVVRAKRVMHGKVSQIEHSGEGVFKALNHPLTVTRYHSLLVDVLPDGFVLDAWFDDPIHGREIMAMRHRNLPLFGVQFHPESILTEQGLELLGNFIAQTTV
ncbi_protein_id:QYJ82994	saeg:K0H80_02925	ncbi-proteinid:QYJ82994		MILMIDNYDSFTFNLVQYFQQLGEEIVVRRNDELSLADIQALAPSRLVISPGPCSPNEAGISLEAIKAFAGKLPILGVCLGHQAIAQAFGAQVVRAKRVMHGKTSAIAHTGKGLFTGLNQPLTVTRYHSLLVEQLPEDFTLDAWFDDPVHGREIMAMSRPELGLFGVQFHPESILTEQGLELLANFVKQSIPSCN
uniprot_id:A0A5B8QTF3	sdeo:D0436_04235	ncbi-proteinid:QDZ89743	up:A0A5B8QTF3	MLLMIDNYDSFTFNLVQYFQQLGQEIVVKRNDEISLAEIEALAPSHLVISPGPCSPNEAGISLAAIEHFADRLPILGVCLGHQAMAQVFGARVVRAQRVMHGKVSAITHTGERLFKGLNQPLTVTRYHSLLVDAVPEGFVLDAWFDDPTHGREIMAMSHKQLPLFGVQFHPESILTEQGHELLANFLSQSALA
ncbi_protein_id:QYJ86766	smes:K0I73_03175	ncbi-proteinid:QYJ86766		MILMIDNYDSFTFNLVQYFQQLGQEIVVKRNDEITLDQIEALSPTLLVISPGPCSPNEAGISLAAIKHFAGRLPILGVCLGHQAIAQVFGANVVRAKRVMHGKTSSIAHRSIGLFTNLNQPLKVTRYHSLLVDKVPEEFELDAWYDDPVHGREIMAMSHRSLPIYGVQFHPESILTEQGLELLKNFVEQSR
ncbi_protein_id:QYJ90580	shao:K0H81_03000	ncbi-proteinid:QYJ90580		MILMIDNYDSFTFNLVQYFQQLGEEIVVRRNDEFSLADIQELAPSRLVISPGPCSPNEAGISLEAIKAFAGKLPILGVCLGHQAIAQAFGAKVVRAKQVMHGKTSAIAHTGKGLFVGLNQPLTVTRYHSLLVEQLPKDFTLDAWFDDPVHGREIMAMSRPELGLFGVQFHPESILTEQGLELLANFVKQSIPSGK
ncbi_protein_id:QYK04645	szh:K0H63_16525	ncbi-proteinid:QYK04645		MLLMIDNYDSFTFNLVQYFQQLGEEVAVRRHDDITLAEIAALAPDYLVISPGPCTPDDAGISLDAITHFAGKLPILGVCLGHQAMAQVFGAKVIRAGRVMHGKTSDISHNNQRLFRGLNNPLRVTRYHSLLVESVPEGFVMDAWYDDPVHGREIMAISHNSLRLYGVQFHPESILTEQGLELLGNFLQIPA
ncbi_protein_id:QYJ94361	sspa:K0I31_02940	ncbi-proteinid:QYJ94361		MILMIDNYDSFTFNLVQYFQQLGEEIVVRRNDELSLADIQTLAPSRLVISPGPCSPNEAGISLEAIKAFAGKLPILGVCLGHQAIAQAFGAQVVCAKRVMHGKTSAITHTGKGLFTGLNQPLTVTRYHSLLVEQLPKDFTLDAWFDDPVHGREIMAMSRLELGLFGVQFHPESILTEQGLELLANFVKQSIPSSN
ncbi_protein_id:QYJ98215	shns:K0J45_02945	ncbi-proteinid:QYJ98215		MILMIDNYDSFTFNLVQYFQQLGEEIVVRRNDELSLADIQALAPTRLVISPGPCSPNEAGISLEAIKAFAGKLPILGVCLGHQAIAQAFGAQVVRAKRVMHGKTSAIAHTGKGLFTGLSQPLTVTRYHSLLVEQLPKDFTLDAWFDDPVHGREIMAMSRPELGLFGVQFHPESILTEQGLELLANFVKQSIPSSN
ncbi_protein_id:QYK13489	srhs:K0I63_02940	ncbi-proteinid:QYK13489		MILMIDNYDSFTFNLVQYFQQLGEEIVVRRNDELSLADIQALAPSRLVISPGPCSPNEAGISLEAIKAFAGKLPILGVCLGHQAIAQAFGAQVVRAKRVMHGKTSAIAHTGKGLFAGLNQPLTVTRYHSLLVEQLPKDFTLDAWFDDPVHGREIMAMSRPELGLYGVQFHPESILTEQGLELLANFVKQSIPSSN
ncbi_protein_id:QYK01933	spsj:K0I62_02850	ncbi-proteinid:QYK01933		MILMIDNYDSFTFNLVQYFQQLGQKIVVKRNDEITLDQIEALAPTLLVISPGPCSPNEAGISLAAIKYFAGKLPILGVCLGHQAIAQAFGARVVRAKRVMHGKTSAITHRNLGLFTNLNQPLTVTRYHSLLVDKIPENFELDAWFDDPQHGREIMAMSHRSLPIYGVQFHPESILTEQGLALLKNFVNKSC
ncbi_protein_id:QYK09750	smay:K0H60_03340	ncbi-proteinid:QYK09750		MLLMIDNYDSFTFNLVQYFQQLGQDIVIKRNDEISLAEIEALAPSHLVISPGPCSPNEAGISLAAIEHFADRLPILGVCLGHQAMAQVFGAKVVRAQRVMHGKVSAITHTGERLFKGLNQPLTVTRYHSLLVDAIPEGFVLDAWFDDPTHGREIMAMSHQLLPLFGVQFHPESILTEQGHELLANFLSQSALA
uniprot_id:A0AA50Q651	sog:RA178_18960	ncbi-proteinid:WMB72475	up:A0AA50Q651	MLLMIDNYDSFTFNLVQYFQQLGQEIVVKRNDEISLADIEALAPSHLVISPGPCTPNEAGISLAAIEHFAARMPILGVCLGHQAMAQVFGANVVRAERVMHGKVSVIAHTGQRLFKGLNQPLTVTRYHSLLVDAVPEGFVLDAWFDDAIHGREIMAMSHQDLPLYGVQFHPESILTEQGLELLANFLAQPAVSV
ncbi_protein_id:AZG34931	spsr:EGC80_08345	ncbi-proteinid:AZG34931		MLLMIDNYDSFTFNLVQYFQALGQQILVKRNDDITIEQIEALAPTHLIISPGPCTPNEAGISLAAIKHFAGKIPILGVCLGHQAIAQVFGVDVIRAKRVMHGKTSLIEHNQQGLFFQLALPLQVTRYHSLLINHVPNGFRLDAWFDDPIYGREIMAMSHADLGIYSVQFHPESILTQQGHELLDNFLHL
uniprot_id:Q5QVY1	ilo:IL2321	ncbi-proteinid:AAV83153	up:Q5QVY1	MIVLIDNFDSFTHNLARYFRELGEDVSVFRNNELTLTDIEQLAPQALVISPGPCTPNESGISLAAIEHFQTKLPILGVCLGHQALAQVFGANVVRAEKVMHGKTSVIKHSGEGLFRQLNNPLEVTRYHSLVVSPESLSTDFVIDADTGTEKGQREIMAIRHRHLPLFGVQFHPESVMTAQGHNLLANFLRYIR
ncbi_protein_id:ASG64909	ipi:CEW91_01475	ncbi-proteinid:ASG64909		MIVLIDNFDSFTHNLARYFCELGESVEVFRNNEISVADIERLNPEALVISPGPCTPDESGVSLEAIAAFKDRLPILGVCLGHQALAQVFGSTVVRAERVMHGKVSSLMHTGQGLFEGLPTPMDVTRYHSLVVAPNTLSQAFIVDAETKSVTGQREIMAIRHKTLPLFGVQFHPESVMTKQGHNLLANFLRYIR
ncbi_protein_id:ATZ73480	idi:CWC33_07085	ncbi-proteinid:ATZ73480		MIVLIDNFDSFTHNLARYFCELGESVEVFRNNEISVADIERLNPEALVISPGPCTPDESGVSLEAIAAFKDRLPILGVCLGHQALAQVFGSTVVRAERVMHGKVSSLMHTGQGLFEGLPTPMNVTRYHSLVVAPDTLSQAFTVDAETKSVTGLQEIMAIRHKALPLFGVQFHPESVMTKQGHNLLANFLRYIR
uniprot_id:A0A2S0IN54	idt:C5610_12115	ncbi-proteinid:AVJ56958	up:A0A2S0IN54	MLVLIDNYDSFSHNLARYFRELGEQVVVYRNDQVTVSQLQNLAMTALVISPGPCTPNDSGVSLAAIEAFAGKLPILGVCLGHQALAQVFGAEVVRAKRVMHGKTSRVTHTSKGLFNNLPAPLTVTRYHSLVVEPSSLPSCFSVDAWVDSMQFGQEIMAIRHTELPLYGVQFHPESVMTEAGHQLLQNFLETRN
ncbi_protein_id:QZN90666	iab:K5X84_11030	ncbi-proteinid:QZN90666		MIVLIDNFDSFTHNLARYFRELGEDVVVFRNNEITVPGIEELSPKALVISPGPCTPNESGVSLAAIQHFGKKLPILGVCLGHQALAQVFGAKVVRAEKVMHGKTSVIRHNGNGLFQQLDNPLEVTRYHSLVVCPASLPTDFLIDADTESERGVMEIMAIRHKDLPLFGVQFHPESVMTAQGHNLLANFLRYIR
uniprot_id:Q488X6	cps:CPS_0638	ncbi-proteinid:AAZ24848	up:Q488X6	MLLMIDNYDSFTFNLVHYFQALGQEVVVYRNNEISLKEIEQLTPQYIVISPGPCDPDSAGISLDVVKEFAGKIPLLGVCLGHQCIAQHFGASVVKAKKVMHGKTSKISHNQQGLFAELNHPLQVTRYHSLIVDKQSLPAELTMTAWSQNEQGEVDEIMALEHKTLPISSVQFHPESILTEQGQCLLANFIKQFKNYPIS
uniprot_id:A0A0S2JCJ2	com:CMT41_02580	ncbi-proteinid:ALO33722	up:A0A0S2JCJ2	MLLMIDNYDSFTFNLVHYFQALGQEVVVYRNNEISLTEIEQLKPQYIVISPGPCDPDSAGISLAVIAQFAGKIPLLGVCLGHQCIAQHFGAKVEKAKKVMHGKTSKITHNQQGLFRDLNQPLQVTRYHSLIVNKQSLPNELTVTAWSQNEQGELDEIMALEHKSLAISSVQFHPESILTEQGQNLLANFIKQFKNHPIS
uniprot_id:A0A1D8RX14	coz:A3Q34_12775	ncbi-proteinid:AOW77647	up:A0A1D8RX14	MLLMLDNYDSFTFNLVHYFQALGQEVVVARNDRITLAEIRVLSPQYIVISPGPCSPNEAGLSLEIVKHFAGKVPILGVCLGHQCIAQHFGASIEKALVVMHGKTSRIKHNESGLFHQLNNPLTVTRYHSLIVNKDTLPDCLEVTAWSKDEQGKNNEIMALAHKTLPIVGVQFHPESILTEQGMMLLKNFITHCK
ncbi_protein_id:ARD44076	colw:A3Q33_06950	ncbi-proteinid:ARD44076		MLLMIDNYDSFTFNLVHYFQALGQQVKVCRNDEISLDAIEALAPQYIVISPGPCDPDAAGLSLAIIERFKGRIAILGVCLGHQCIAQHFGAKVIKAKKVMHGKTSIINHNEQGLFAALKQPLTVTRYHSLIVDINSLPDELEITAWVTENGQQEIMALQHKQLAIASVQFHPESVLTEQGHQLLQNFIDQYANQIDDNNSA
uniprot_id:A0A2S0V4K1	cola:DBO93_17310	ncbi-proteinid:AWB59144	up:A0A2S0V4K1	MLLMIDNYDSFTFNLVHYFQALGQDVKVCRNDEISLAEIESLAPQYIVISPGPCDPNAAGLSLAIIEKFKGRIAILGVCLGHQCIAQHFGAKVIKANKVMHGKTSLISHNEQGLFSALKQPLTVTRYHSLIVDKHSLPDVLEITAWVTENNQQEIMALRHKTLAIASVQFHPESVLTEQGHQLLQNFIDQYADQIDDKISPNDIHQ
uniprot_id:A0A3S9QAF2	cov:EKO29_19025	ncbi-proteinid:AZQ85903	up:A0A3S9QAF2	MLLMIDNYDSFTFNLVHYFQALGQEVKVCRNDEISLADIEALAPQYIVISPGPCDPDAAGLSLAIIEKFKGRIAILGVCLGHQCIAQHFGAKVIKAKQVMHGKTSAISHNGQGLFASLKHPLTVTRYHSLIVDENTLPDELTVTAWLTKNGQQEIMALQHKTLAIASVQFHPESVLTEQGHQLLANFINQYSNQIGDNIN
uniprot_id:A0A222G7E6	cber:B5D82_07060	ncbi-proteinid:ASP47533	up:A0A222G7E6	MLLMIDNYDSFTFNLVHYFQALGQQVKVCRNDEISLAAIEALAPQYIVISPGPCDPDAAGLSLAIIERFKGRIAILGVCLGHQCIAQHFGARVIKAKKVMHGKTSIINHNEQGLFAALKQPLTVTRYHSLIVDIDSLPDELEITAWVTENGQQEIMALQHKQLAIASVQFHPESVLTEQGHQLLQNFIDQYAIQIDDNKSA
uniprot_id:A0A4P6P5N6	lsd:EMK97_14055	ncbi-proteinid:QBG36764	up:A0A4P6P5N6	MILMIDNYDSFTFNLVHYFQALGEEVYVYRNDEISIKEIISLAPSYLVISPGPCDPDSAGISLDVVKHFAGKIPLLGVCLGHQCIAQYFGATVEKAKQVMHGKTSAIEHTEKGLFANLPKPLTVTRYHSLVVNSATLPDELEISAWSLDNEGQFDEIMALQHKHLPISSVQFHPESILTEQGAQLLQNFIKENQDFPINLKNL
uniprot_id:A0A4P7JLN3	tht:E2K93_05745	ncbi-proteinid:QBY03914	up:A0A4P7JLN3	MLLMIDNYDSFTYNLVHYFQHLNEEVVVARNDEITIDDISAMQPQKIVISPGPCDPDKAGLSLQIIASFAGKIPILGVCLGHQCIAQHFGGVVEKAKQVMHGKTSLIQHNQRNLFADLNLPLQVTRYHSLVVNKSSLPECLSITAWTEDAQGNFDEIMAIEHNTLAIMGVQFHPESILTEQGHQLLANFINKY
ncbi_protein_id:WDE11488	that:H3N35_25290	ncbi-proteinid:WDE11488		MLLMIDNYDSFTFNLVHYFQSLGQEVVVKRNDELSLKDIADLAPDYIVISPGPCTPDDAGISLELVARYGGKIPLLGVCLGHQCIAQHFGANVEKAAEVMHGKTSKIAHNNRELFKGLKNPLQVTRYHSLTVNPDTLPECLEVSAWYDNQDTNKREIMALQHKALAISSVQFHPESVLTEQGHSLLENFLKRY
ncbi_protein_id:WDD98721	tact:SG35_026360	ncbi-proteinid:WDD98721		MLLMIDNYDSFTFNLVHYFQSLGQEVLVRRNDDLSLNDIAKLAPRYIVISPGPCTPDDAGISLEVVARYGGKVPLLGVCLGHQCIAQHFGAKVEKAAQVMHGKTSKIGHNNRGLFQGLKNPLQVTRYHSLIVNPDSLPECLEISAWYDNPDTDKREIMALQHKELAIASVQFHPESILTEQGHTLLENFLNRY
ncbi_protein_id:WDE05749	tvd:SG34_002090	ncbi-proteinid:WDE05749		MLLMIDNYDSFTFNLVHYFQSLGQEVLVRRNDDLGLNKIAELAPRYIVISPGPCTPDDAGISLEVVARYGGKIPLLGVCLGHQCIAQHFGAKVEKAARVMHGKTSKISHNNRGLFKGLNNPLEVTRYHSLIVNPQTLPPCLEVSAWHHSPESNKSEIMALQHKTLAISSVQFHPESVLTEQGHALLNNFLNQD
uniprot_id:Q3IFU1	pha:PSHAa0192	ncbi-proteinid:CAI85295	up:Q3IFU1	MLLMIDNYDSFTYNLVQYFQRLDQEVLVKRNDQITLSQIKQLNPQHIVISPGPKSPSEAGISLSIVEQLKGQYPILGICLGHQTIAQALGAKVVRAKKVMHGKTSPIYHSDQGVFKGLAKPLTVCRYHSLIVEAQSLPKELQVTAWTQTQQGEFDEIMGLLHTDLALEGVQFHPEAILTEQGLALLDNFLTRF
ncbi_protein_id:ADT67167	psm:PSM_A0210	ncbi-proteinid:ADT67167		MLLMIDNYDSFTYNLVQYFQRLDQDVLVKRNDQITLSEIKQLNPDHIVISPGPKNPTEAGVSLSVVEQFKGVYPILGICLGHQTIAQVLGGKVVRAKQVMHGKTSPIYHQHQGMFKGLPNPLTVCRYHSLIVEAHSLPKELEVTAWTQSIAGQRDEIMGLLHNELALEGVQFHPEAILTEQGLALLDNFLTRF
uniprot_id:A0A0S2K505	pphe:PP2015_2989	ncbi-proteinid:ALO43472	up:A0A0S2K505	MLLMIDNYDSFTYNLVQYFQRLDQDVVVKRNDELSIADIQALNPEHIVISPGPCSPNEAGISLSVVEQLKGQFPILGICLGHQTIAQALGAKVVRARAVMHGKTSQIRHINKGMFQGLPDPLTVCRYHSLVVDKESIPAELELTAWTENEAQQVDEIMGLCHTEMALEGVQFHPEAILTEQGLALLNNFIRRFSK
uniprot_id:A0A1Q2GY35	paln:B0W48_09485	ncbi-proteinid:AQP99996	up:A0A1Q2GY35	MLLMIDNYDSFTYNLVQYFQRLDQDVLVKRNDELSIAQIKQLNPQHIVLSPGPCTPDEAGISLSVVEQLKGQYPILGICLGHQTIAQALGGDVVRAKKIMHGKTSPIIHTNKGVFKDLVNPLTVCRYHSLVVKAQSLPRELEVTAWTQTQQGEFDEIMGLLHKELAIEGVQFHPEAILTEQGLQLLDNFLTRF
ncbi_protein_id:ATC96013	ptu:PTUN_a3735	ncbi-proteinid:ATC96013		MLLMIDNYDSFTYNLVQYFQRLDQEVVVRRNDKLDLATITQLNPDHIVISPGPKSPTQAGVSLDVVTHLKEYFPILGICLGHQTIAQALGGKVIRAKEVMHGKTSIIKHNNQGVFKGLVNDLTVCRYHSLVVAEQSLPEQLTVTAWTEDAQGQIDAIMGLKHRFLPLEGVQFHPEAILTQSGLELLANFIKSY
ncbi_protein_id:AXV66577	pdj:D0907_15395	ncbi-proteinid:AXV66577		MLLMIDNYDSFTYNLVQYFQRLDQEVLVKRNDEISVADIKQLKPEHIVISPGPCSPNEAGISLQVVEEFKGQLPILGICLGHQTIAQALGGEVVRARQVMHGKTSLVHHTNQGVFKGLVNPLTVCRYHSLVVDKQSLPSELSITAWTEHNTHFDEIMGIMHKDLALEGVQFHPEAILTQQGLELLANFLTRF
ncbi_protein_id:QTL36722	pvb:J5X90_06730	ncbi-proteinid:QTL36722		MLLMIDNYDSFTFNLVQYFQRLDQEVVVHRNDALSVSDIRALNPDHIVISPGPCSPNEAGISLSVVDAFQGQIPILGICLGHQTIAQVLGAKVVRARQVMHGKTSTLVHNHSGSFNGLPGQFEVCRYHSLVVQPDTLPDALKVTAWTQNSAGELDEIMGLCHTERALEGVQFHPEAILTEHGLQLLDNFISRF
uniprot_id:A0A5H2XZJ6	psaz:PA25_29890	ncbi-proteinid:BBN83004	up:A0A5H2XZJ6	MEISMLLMIDNYDSFTYNLVQYFQRLDQEVLVKRNDAISLAEIKALNPEHIVISPGPCSPNEAGISLSVIEQFKGVIPILGICLGHQAIAQALGAKVIRAHTVMHGKTSQIKHTAKGVFEGLPDPLTVCRYHSLVVDKQTLPECLEVTAWTQTSASNVDEIMGMCHTDLALEGVQFHPEAILTQHGLNLLDNFIRRF
uniprot_id:A0A975DDI0	psym:J1N51_06920	ncbi-proteinid:QTH65162	up:A0A975DDI0	MLLMIDNYDSFTFTLVNYLESLGQEVLVKRNDELSISQITALNPDKIVLSPGPCSPNEAGISLQAVQHFYTKTPILGVCLGHQVIAQQFGANVVRANKVMHGKTSSITHNQTGLFANLPNPMTVTRYHSLIVEEQSLPEFIEPTAWVDQTLPKEQHGLMALSLKDYPVAGVQFHPESIMSEQGLKLLSNFLTL
uniprot_id:F2G6I3	amc:MADE_1002520	ncbi-proteinid:AEA96653	up:F2G6I3	MLLLIDNFDSFTHNLARYFTELGANVEVVRNNALTIDDIERLAPSQLVISPGPCTPNEAGISLSAISHFPGKLPILGVCLGHQAIGQVFGADVVGAQEIKHGKVSTLKHKQTGLFKTLPKAFNVTRYHSLVLNPTTMPRSLQVDAWCETAQGRKEIMAISHTQHPIWGVQYHPESLLTEHGHSVLDAFLRFKMP
uniprot_id:S5ABS6	amh:I633_02245	ncbi-proteinid:AGP76764	up:S5ABS6	MLLLIDNFDSFTHNLARYFTELGANVEVVRNNALTIDDIERLAPSQLVISPGPCTPNEAGISLSAISHFAGKLPILGVCLGHQAIGQVFGADVVGAQEIKHGKVSTLKHKQTGLFKTLPKAFNVTRYHSLVLNPTTMPRSLQVDAWCETAQGRKEIMAISHTQHPIWGVQYHPESLLTEHGHSVLDAFLRFKMP
ncbi_protein_id:AGP84256	amal:I607_02230	ncbi-proteinid:AGP84256		MLLLIDNFDSFTHNLARYFTELGANVEVVRNNALTIDDIERLAPSQLVISPGPCTPNEAGISLSAISHFAGKLPILGVCLGHQAIGQVFGADVVGAQEIKHGKVSTLKHKQTGLFKTLPKAFNVTRYHSLVLDPTTMPRSLQVDAWCETAQGRKEIMAISHTHHPIWGVQYHPESLLTEHGHSVLDAFLRFKIP
ncbi_protein_id:AGP80431	amag:I533_02180	ncbi-proteinid:AGP80431		MLLLIDNFDSFTHNLARYFTELGANVEVVRNNALTIDDIERLAPSQLVISPGPCTPNEAGISLSAISHFAGKLPILGVCLGHQAIGQVFGADVVGAQEIKHGKVSTLKHKQTGLFKTLPKAFNVTRYHSLVLDPTTMPRSLQVDAWCETAQGRKEIMAISHTHHPIWGVQYHPESLLTEHGHSVLDAFLRFKMP
ncbi_protein_id:AFS35901	amac:MASE_01660	ncbi-proteinid:AFS35901		MLLLIDNFDSFTHNLARYFTELSVDVEVVRNNALTLDDISRLAPSQLVISPGPCTPNEAGISLSAIEHFAGKIPILGVCLGHQAIGQVFGAKVVGAQEIKHGKVSPLTHRNSGLFKGLPNPFNVTRYHSLVLDPASLPASLSVDAWCETAKGTKEIMAISHNHHPIWGVQYHPESLLTEHGHSVLDAFLQFKSI
ncbi_protein_id:AFT93865	amb:AMBAS45_01915	ncbi-proteinid:AFT93865		MLLLIDNFDSFTHNLARYFTELSVDVEVVRNNALTLDDISRLMPSQLVISPGPCTPNEAGISLSAIEHFAGKIPILGVCLGHQAIGQVFGAKVVGAQEIKHGKVSPLTHRNSGLFKGLPNPFNVTRYHSLVLDPASLPASLSVDAWCETAKGTKEIMAISHNHHPIWGVQYHPESLLTEHGHSVLDAFLQFKSI
ncbi_protein_id:AFT73051	amg:AMEC673_01725	ncbi-proteinid:AFT73051		MLLLIDNFDSFTHNLARYFTELSVDVEVVRNNALTLDDISRLAPSQLVISPGPCTPNEAGISLSAIEHFAGKIPILGVCLGHQAIGQVFGAKVVGAQEIKHGKISPLTHRNSGLFKGLPNPFNVTRYHSLVLDPASLPASLSVDAWCETAKGTKEIMAISHNHHPIWGVQYHPESLLTEHGHSVLDAFLQFKSI
ncbi_protein_id:AFT76985	amk:AMBLS11_01965	ncbi-proteinid:AFT76985		MLLLIDNFDSFTHNLARYFTELGANVEVVRNNALTLDDISRLAPSQLVISPGPCTPNEAGISLSAIEHFAGKIPILGVCLGHQAIGQVFGAKVVGAQEIKHGKVSALSHRNSGLFKDLPNPFNVTRYHSLVLDPTSLPSSINVDAWCETAQGTKEIMAISHASYPVWGVQYHPESLLTEHGHSVLEAFLRSKTV
uniprot_id:F5Z5A7	alt:ambt_16230	ncbi-proteinid:AEF04753	up:F5Z5A7	MLLLIDNFDSFTHNLARYLTELGACVKVVRNNALSIADIEALSPSHLVISPGPCTPNESGISVEAIKHFAGKIPLLGVCLGHQAIGQVFGASVIGAKEIKHGKTSALFHKNRGLFNGFEQGYAVTRYHSLVLDENHFPNVLNIDAWCVTDDGEKEIMGISHNALPIWGVQFHPESLLTEYGHDILNAFLNA
uniprot_id:A0A075NSR7	aal:EP13_02195	ncbi-proteinid:AIF97599	up:A0A075NSR7	MLLLIDNFDSFTHNLARYFRELGIDVKVERNNALNLADIEALSPSHIVISPGPCTPNESGISLDVIAHFQGRTPILGVCLGHQAIGQVFGATVTGAKEIKHGKVSRLYHRQTGLFKGLPGDFSVTRYHSLVLAPGTFPDCLSVDAWCLTEDGEREIMALSHKTLPIWGVQYHPESLLTEYGHAVLKHFLEAT
uniprot_id:A0A0S1YNW0	asp:AOR13_3111	ncbi-proteinid:ALM92112	up:A0A0S1YNW0	MLLLIDNFDSFTHNLARYLTELGACVKVVRNNALTIADIEALSPSHLVISPGPCTPNESGISLEAIKHFAGKIPLLGVCLGHQAIGQVFGASVIGAKEIKHGKTSALFHKNRGLFSGFEQGYAVTRYHSLVLDESHFPESLNIDAWCVTDDGEKEIMGISHKALPIWGVQFHPESLLTEYGHDILCAFLNA
uniprot_id:A0A385MZ61	alr:DS731_18855	ncbi-proteinid:AYA65907	up:A0A385MZ61	MLLLIDNFDSFTHNLARYFTELGQQVKVVRNDEISLEQIAALAPQYLVLSPGPCTPDEAGITLSAIEHFAGKIPMLGVCLGHQSIGQVFGGKVTRADKVRHGKTSVLYHNNTGMFSDLPDGYTVTRYHSLVLEPETLPDSLSVEAWCINESGQREIMAIAHRTLPLWGVQFHPESLLTEHGHAILQRFITLADA
uniprot_id:A0A6M4MDB7	apel:CA267_007140	ncbi-proteinid:QJR80565	up:A0A6M4MDB7	MLLLIDNFDSFTHNLARYFVELGAQVEVVRNNQISLSDIEHLAPAQLVISPGPCTPTDAGISLAAIKHFAGTVPLLGVCLGHQAIGQAFGGKVIGAKEIRHGKVSQIVHRQQQLFKALPTPFNATRYHSLVVEPTTLPSCFKVDAWCEHQHGYQEIMAISHCDFPLWGVQFHPESLLTEHGHGLLENFLLLSDSYNAARV
uniprot_id:A0A346NI31	salm:D0Y50_01655	ncbi-proteinid:AXR05188	up:A0A346NI31	MLLLIDNFDSFTHNLARYFTELGQHVEVVRNNQLSLADIEAIAPRQVVISPGPCTPDEAGISLAAIRHLAGRIPLLGVCLGHQAIGQVFGGRITGAKHILHGKVSVVNHRSTGLFYNIPSPFNATRYHSLVVAPDTLPATLQVDAWYAEQDGYQEIMAMSHRTLPVWGIQFHPESLLTEHGHAMLNNFITLSERWYQSIAN
uniprot_id:A0A5B7YGU7	salk:FBQ74_15660	ncbi-proteinid:QCZ94814	up:A0A5B7YGU7	MLLLIDNFDSFTHNLARYFVELGEDVKVIRNNQLSLDEIETLAPQKIVISPGPCTPDQSGVSLEVIRYAAGRIPLLGVCLGHQAIGQVFGATVTNARHILHGKVSSVEHANSGLFSNLPTRFNATRYHSLVIEPSTLPDTFNVDAWVEDDSGYREIMAISHQTYPVWGIQFHPESLLTEHGHTMLNNFLLSAKSSIKSV
ncbi_protein_id:AEE21682	gag:Glaag_0719	ncbi-proteinid:AEE21682		MLLIIDNYDSFTHNLARYFVTLGQAVKVVRNDQVTCVQIAELAPDYLVFSPGPCTPNESGVTLDAIKQFAGVIPMLGVCLGHQAIAQVFGASIVRARNIKHGKTSHVTHNHSDLFHRISTPFIATRYHSLLVDEQSLPDTLQVTAWCEESPSEREIMAIEHRSLAIYGVQFHPESLLSTSGLQILANFLTVSADKIILA
uniprot_id:G4QFI7	gni:GNIT_0458	ncbi-proteinid:AEP28612	up:G4QFI7	MVLIIDNYDSFTFNLARYFEELGATVKVVKNDELSIIELQSLEFTHLVISPGPCSPNESGVCLDAIATFAGKVPLLGVCLGHQAIGQVFGAKVIRAKNIKHGKTSEVQVKQTKGIFKGIKDTFTATRYHSLLLELETLPSLLEITAVCSESDDIEIMGIQHATLPIFGVQFHPESLLTQEGHRILDNFLKTEYRCRETT
uniprot_id:K7AFD6	gps:C427_5048	ncbi-proteinid:AGH47147	up:K7AFD6	MLLLIDNYDSFTYNLARYFEELGQEVSVVRNDEIDCDKIGTLNPDFLVFSPGPCTPDSSGITLEAIKIFAGLIPMLGVCLGHQAIGQVFGANVIKAQQIKHGKTSQIYHSHSALFKDVPMPFVATRYHSLILDGVSIPDDFKVTAWCSDNANGKNKVSDNNKTELREVMAIEHNTLPIFGVQFHPESLLTEFGHRILNNFLKSQHISEAR
uniprot_id:A0A857JJC1	pmes:FX988_01931	ncbi-proteinid:QHJ11696	up:A0A857JJC1	MKCFTIRQIFNLSLKKSGSRFRLSIVLLLIIDNYDSFTHNLARYFVTLGQVVKVVRNDHITCEQIAELAPDYLVFSPGPCTPNESGVTLGAIEQFSGVIPMLGVCLGHQAIAQVFGANIIRARNIKHGKTSYVTHDNSGLFNAIPTPFIATRYHSLLVEEQGLPESLKVTAWCDEIPGEREIMAIEHRSLAVYGVQFHPESLLSTCGMQILANFLTVSADKIILA
uniprot_id:A0A9J9ERL2	pat:Patl_0653	ncbi-proteinid:ABG39182	up:A0A9J9ERL2	MLLIIDNYDSFTHNLARYFVTLGQDVKVVRNNELTCEDITALAPDYLVLSPGPCTPNESGITLDAIKQFSGVIPMLGVCLGHQAIAQVFGAKIVRANNIKHGKTSYITHNGSALFNDVDTPFIATRYHSLLVDNESLPEEIIVTAWCEETAHEEKGLRGKEREESTGQHEIMAIEHRTLAIYGVQFHPESLLSTSGLQILANFLTESADKLTKA
uniprot_id:A0A0U2RRH7	lal:AT746_17860	ncbi-proteinid:ALS99946	up:A0A0U2RRH7	MLLLIDNYDSFTHNLARYFSELGQQVEVVRNDQLGLEDIASLTPEYLVFSPGPCTPDQAGITLAAIECFTGQIPILGVCLGYQAIGQVYGAQVVRANKVMHGKTSEVHHSGSALFTGVSNPFIATRYHSLVLEQRSIPDEFVISAWTEQQGQTEAVMAIEHKTLPLCGVQFHPESVLTDAGHQILKNFLNQC
uniprot_id:A0A2S0VMR9	cate:C2869_03310	ncbi-proteinid:AWB65521	up:A0A2S0VMR9	MLLLIDNYDSFTFNLAHYFQSLDVEVKVVRNDEWDLATIKRAKAKHIVISPGPCTPNESGVSLDVITELAGDIPILGVCLGHQSIAQVYGAEIVRAPVIMHGKNSVVSHSGHAMFKCIPSNFSVTRYHSLMIQPNTLSRDFTVTATTQDNDQQTIMAIAHQSLPLWGVQYHPESVTSEYGYQLLENFLSL
uniprot_id:A0A2S2E6A8	salh:HMF8227_02722	ncbi-proteinid:AWL13173	up:A0A2S2E6A8	MMLLIDNYDSFTFNLARYFRELGEDVQVVRNDAITLPEIAHLQPDRLVISPGPCSPDEAGISLSAIEHFAGRLPILGVCLGYQAMGQVFGAKVVRARQVMHGKTSEVFHQANPLFEGIASPFTATRYHSLVLAPDSLPDEIEVLAWTQNEEALDEIMAIRHRQLPMFGVQFHPESVLTQSGHQILKNFLTLTT
ncbi_protein_id:UAA38549	paew:KIH87_18075	ncbi-proteinid:UAA38549		MVLLIDNYDSFTFNLARYFEEIGEQVVVVRNDDIDLQGIAELAPDCLVFSPGPCTPDSSGVTLEAIREFHHHIPMLGVCLGHQAIAQVFGATVERASKVMHGKVSRISHNNQGVFKDLPPTYQVTRYHSLVVAADSLPECFNITAWVKKDGDNAQEQHQEIMAIEHKTLPIFGVQFHPESLLTEHGHQLLENFIAIAKANSRQ
ncbi_protein_id:UPW19164	agz:M0C34_02485	ncbi-proteinid:UPW19164		MLLIIDNYDSFTYNLYQYFSELNIEVEVRRNDHITLQQIKQMAPSHLVISPGPCSPNEAGISLEVIAEFAGKLPILGVCLGHQCIAQHFGAQVVRAAQPMHGKVRPVYHQQQSVFIGLNNPMMVTRYHSLVVQTDSLPDCLEVTAWSHDNKGDNHEIMGLKHKSLPIHAVQFHPESILTQQGLQLLANFVDSKI
ncbi_protein_id:UQN45223	agq:LQZ07_03980	ncbi-proteinid:UQN45223		MLLIIDNYDSFTYNLYQYFSQLGIQVEVRRNDQITLEQIEQLAPSHLVISPGPCSPNEAGISLDVIDRFAQRLPILGVCLGHQCIAQHFGAQVVRAAQAMHGKVRPIYHQQQSVFKGLANPQMVTRYHSLVVAKDSLPECLEVTAWSQDNEGEAHEIMGLKHRDLPIHAVQFHPESILTQQGLQLLANFVDSTK
ncbi_protein_id:WAJ69708	catt:OLW01_11155	ncbi-proteinid:WAJ69708		MLLIIDNYDSFTYNLAHYFQELNIKVKVVRNDAISLDEIEQLKPSHICISPGPCTPNESGISLAVIKHFTGKLPILGVCLGHQCIAQVFGAKVVKANKVMHGKTSLVEHNSQGLFKGIDRDFLVTRYHSLTIQPDSLPSFLKPTAWSNEISDKLIMGIEHIQYPVFGVQFHPESVMSEFGHHILRNFLNS
ncbi_protein_id:WJG10002	alii:QR722_02895	ncbi-proteinid:WJG10002		MLLLIDNYDSFTHNLARYFRELGATVKVVRNDKLSCTEISRLAPQQLVFSPGPCTPNDAGITLEAIDKFAGKIPMLGVCLGHQAIGQVFGAKVEVAENIMHGKTSNVNHSGSALFDNVNNPFEATRYHSLILEKNSIPSEFSMTAWCNGKFGVEPMAIEHKEMPVMGVQFHPESLLTRSGHQILSNFLYLSNTWVMRWTLPNTASMRQNSSS
uniprot_id:A1T0N3	pin:Ping_3615	ncbi-proteinid:ABM05298	up:A1T0N3	MLLMIDNYDSFTYNLVQYFGQLKQEVIVKRNDQVSLQEITDLNPDQIVISPGPCTPDAAGISLKTIERFAGQIPLLGVCLGHQSIGQVFGAKVVRASKVMHGKNSLIEHDTKGVFRGLNNPLNITRYHSLILDPGSLPSCLEVTATVLNSNEIMAIRHKTLALEGVQFHPESIMSEQGLKLLNNFIDQSLGFKK
uniprot_id:M4UBH2	psy:PCNPT3_12905	ncbi-proteinid:AGH82517	up:M4UBH2	MLLMLDNYDSFTYNLVQYFAQLNVEVLVKRNDKISLAEVASLAPEHIVISPGPCTPNEAGLSLALIERFAGQIPLLGVCLGHQSIAQVFGGRIVRAQQVMHGKNSLIDHDGKGVFKGLKNPLNVTRYHSLLIDPLSVPDCFDVSARVQGSDEIMAIRHKTLALEGVQFHPESIMSEQGLKLLENFIKLT
uniprot_id:E1SM97	fbl:Fbal_3408	ncbi-proteinid:ADN77606	up:E1SM97	MLLMIDNYDSFTFNLVQYFQQLGQEVVVRRHDEIDLDGIAALQPDHLVISPGPKSPDEAGISLAAVARFAGEVPILGVCLGHQTLAQHFGADVVRAERVMHGKTSAIEHRNQGVFHGLPQPLTVTRYHSLVVDPDSVPDCLEVTAWCQAPSGAIEIMGLRHRELPVQGVQFHPESILTEQGLQLLDNFLSGC
uniprot_id:A0A6H1UFL1	fes:HER31_13560	ncbi-proteinid:QIZ77834	up:A0A6H1UFL1	MLLMLDNYDSFTFNLVQYFQQLGQQVVVRRNDQTSIVEINALQPDYIVISPGPKDPNQAGLSLEVIAHFAGVVPILGVCLGHQAIAQHFGASVIRADAPMHGKTSDISHNNVGVFQHLAQPLRVTRYHSLIVDAATLPACLEITASHTSPAGQQQIMGLRHKTLPIEGVQFHPESILTEQGLELLNNFLNQQR
uniprot_id:A0A090I9D8	mvs:MVIS_0287	ncbi-proteinid:CED58321	up:A0A090I9D8	MLLIIDNYDSFTFNLFQYFSELGQDVVVKRNDEISLEQISTLSPDYLVISPGPCTPSDAGISLSVIKQFAGKIPILGVCLGHQSIAQVFGGNVIKAKKMMHGKTSKIQHKGKGVFTGLNNPLTVTRYHSLIVETLTLSDEFEITAWTEDDKGEFDEIMAFKHKSLALEGVQFHPESILTEQGKELLNNFLLRN
uniprot_id:A0A330LT27	mya:MORIYA_2655	ncbi-proteinid:SQD79131	up:A0A330LT27	MLLIIDNYDSFTFNLFQYFSELGQDVVVKRNDEISLAQIASLSPDYLVISPGPCTPNDAGISLSVIQQFAGEIPILGVCLGHQSIAQVFGANVIKAKKVMHGKTSKIQHTGKGVFTGLKNPLTVTRYHSLIVETSTLNDEFEITAWTEDNDGEFDEIMAFKHKELALEGVQFHPESILTEQGKELLNNFLINNS
uniprot_id:A0A5J6WPC0	mmaa:FR932_16105	ncbi-proteinid:QFI39264	up:A0A5J6WPC0	MLLIIDNYDSFTFNLFQYFSELGQEVVVKRNDEISLEKISSLSPDYLVISPGPCTPNDAGISLSVIEAFSGKIPILGVCLGHQAIAQVFGANVIKAKKVMHGKTSEIKHKGKGVFTGLNNPLTVTRYHSLIVETLTLNEAFEITAWTENCAGEFDEIMAFKHKSLALEGVQFHPESILTEQGKELLNNFLMRNL
ncbi_protein_id:QUM91022	moq:HWV03_20625	ncbi-proteinid:QUM91022		MLLIIDNYDSFTFNLFQYFSELGQEVVVRRNDEISLEQISILSPDYLVISPGPCTPNDAGISLSVIEQFAGKIPILGVCLGHQSIAQVFGANVIKAKKVMHGKTSKIQHKGKGVFAGLNNPLTVTRYHSLIVETLTLSDEFEITAWTEDDKGEFDEIMAFKHKDFALEGVQFHPESILTEQGKELLNNFLLKNQFISRD
uniprot_id:A0A9J7AAP2	gil:NHM04_15455	ncbi-proteinid:UTF59847	up:A0A9J7AAP2	MLLMIDNYDSFTYNLVHYLEDLGVEVLVRRNDCLGLADIERLAPDYLVISPGPGRPADAGICVQAVREFSGKIPILGVCLGHQCIAEAFGGRVIRAHRVMHGKTCPVQHNNTGVFRGLANPLTVTRYHSLVVEPQSLPESFEETGWSFAADGQRDLMGFKHSRLPLEGVQFHPESIKTEQGHQLLQNFLQQPAQQ
uniprot_id:Q820B1	cbu:CBU_1871	ncbi-proteinid:NP_820848	up:Q820B1	MLLMIDNYDSFTYNLARYFEELGAAVSVYFNDKISLADIAALNPKQIVISPGPGRPEEAGITLPMIKAFSGKIPLLGICLGHQAIAQAFGAKIVLAEKIMHGKTSIIHHSGKGVFNGINDSFVATRYHSLIIERESLPAEFEITAWTNPNQEIMGIRHAHHSLEGVQFHPESVLTQHGHRLLKNFLNPISQRGHHLCLKSH
uniprot_id:A9KB89	cbd:CBUD_0101	ncbi-proteinid:ABS77314	up:A9KB89	MLLMIDNYDSFTYNLARYFEELGAAVSVYFNDKISLADIAALNPKQIVISPGPGRPEEAGITLPMIKAFSGKIPLLGICLGHQAIAQAFGAKIVLAEKIMHGKTSIIHHSGKGVFNGINDSFVATRYHSLIIERESLPAEFEITAWTNPNQEIMGIRHAHHSLEGVQFHPESVLTQHGHRLLKNFLNPISQRGHHLCVKSH
ncbi_protein_id:AKQ33439	cey:CleRT_05330	ncbi-proteinid:AKQ33439		MILLIDNYDSFVYNLGRYFEILGHPILIYRHDKITLTEIETLKPSHIVISPGPGGPTQTGISLNVIKRFSPHIPLLGVCLGHQAIGYAFGAQVCRAHYPMHGKASRIHHNQQSLFFKIRNPFSAGRYHSLIISKNQIPDCLEIMAESQEGEIMAIRHRVYLTFGVQFHPESILTEQGLQLIDNFITLSYEDSNKQQY
uniprot_id:A0A0A8E8N2	cea:Z664_01135	ncbi-proteinid:AJC50344	up:A0A0A8E8N2	MILLIDHYDSFVYNLGRYFEVLGCKTLIYRHDKITLPEIEKLKPSHIVISPGPGTPKQTGISINIIKYFSSRIPILGVCLGHQTIGYTFGAKVCHADHPMHGKASKIYHNQHALFIKIPNPFSAGRYHSLIISKNQFPDCLTIIAENKEGEIMAICHRVYPIFGVQFHPESIMTEQGLQLLSNFVEIDHANTCK
uniprot_id:A0A6P1LE72	cend:EGQ50_01115	ncbi-proteinid:QHG92372	up:A0A6P1LE72	MILLIDNYDSFVYNLGRYFEMLGYTILIHRHDRITLSEIETLQPSHIVISPGPGTPEQAGISIDVIGRFSSHVPILGVCLGHQAIGYAFGAKIRRADRPMHGKASQIYHNEQSLFLKVPNPFFAGRYHSLIINKTQFPNCLEITAESPEGEIMAICHRVYPIFGVQFHPESVLTRQGLQLLNNFVTRDYENFGKQQRCLDGFACNS
ncbi_protein_id:QTS84214	ceno:CEAn_00724	ncbi-proteinid:QTS84214		MDADMLLIIDNYDSFTYNLVQYFEELGSSVTVYFNDKISITDIQILNPKNIVISPGPGRPEEAGVTMEVIKTFSGKIPLLGVCLGHQAIAKAFGAEIVLAQRVMHGKTSPIYHNGKGMFRYLKNPFKATRYHSLLIDLQSLPAVFEITAWTEPENEIMGIRHKDYLLEGVQFHPESVLTERGYQLLKNFLDPISKCGHHFCMESH
ncbi_protein_id:QBS10728	lib:E4T55_13315	ncbi-proteinid:QBS10728		MIVLIDNYDSFTYNLVQYFQCLGQKITVYKNDAISNKDIEQLNPQYIVISPGPKTPDDAGISLDVIKTFHNKIPILGICLGHQCLAQAFGGKIIQAPEIIHGKTSSIQHNYQKLFHGIPNLFEATRYHSLAADVTTLPSCFNIDAWSGETIMAISHRVYPLFGLQFHPEAILSEHGLTLLSHFLQQKPNISTNSKIFSD
uniprot_id:A0A5E8RDG8	lgt:E4T54_05260	ncbi-proteinid:QBS12199	up:A0A5E8RDG8	MILLIDNYDSFVHNLARLIRECGFQTDVRRNDALSLDAIAAMQPSHIVLSPGPCTPDDAGITLDVIRRFSGCIPLLGVCLGHQAIAQAFGARIKRATPPMHGRASLIMHDGQGIFRNIPTPFKAARYHSLAVSRDDLPDCLTISATSMDGEIMGLQHRELPVTGVQFHPESILTSHGHALLQNFLEVRPQSSV
ncbi_protein_id:BDZ72575	mmaf:GCM100_02940	ncbi-proteinid:BDZ72575		MLLMIDNYDSFTYNLVQYFAELGEDVAVHRNDKITIADIEAMNPDKIVLSPGPCTPNEAGISMEVIKHFAGKKPMLGVCLGHQAIGQVFGGEVIHASQIMHGKTSKVYHNNTSVFRGLNNPLEATRYHSLVVSKYNLPDCFNITAWTQTEDGELDEIMGIEHKTLPIEGVQFHPESILTEQGHELLNNFLQR
ncbi_protein_id:WVI86609	mtha:VSX76_08350	ncbi-proteinid:WVI86609		MLLMIDNYDSFTYNLVQYFAELGEEVAVHRNDKITIAEIEAMNPDKIVLSPGPCTPNEAGISMEVIKHFAGKKPMLGVCLGHQAIGQVFGGEVIHASQIMHGKTSKVYHNNTSVFKGLNNPLEATRYHSLVVSKYNLPDCFNITAWTQTDDGELDEIMGIEHKTLPIEGVQFHPESILTEQGHELLNNFLQR
uniprot_id:A0A4P6VSW1	rhh:E0Z06_11850	ncbi-proteinid:QBL10161	up:A0A4P6VSW1	MLLLIDNYDSFTYNLMQYFAALGQQVMVRRNDDISLTQIAQLAPEFLVISPGPKTPDEAGISLQAIEAFAGKLPILGVCLGHQAIAQVFGAKVVRARQVMHGKNSLVTHNNKSVFNGLSNPLDVTRYHSLVVQLDSIPTELELTAWTTNADNSLNEVMGLAHSSLGIHGVQFHPEAILSQQGKDLLANFLQSRV
ncbi_protein_id:ALZ77270	rhei:ATY27_16900	ncbi-proteinid:ALZ77270		MLLLIDNYDSFTWNLVQYFAELGQQVVVKRHDEIDLAGIATLKPDYLVISPGPCSPDQAGISLAAITEFAGKLPILGVCLGHQALAQAFGAKIVRARQVVHGKNSLIRHDNSSVFSGLNNPLSVTRYHSLIVDKTSLPAAFRLTAWTETADGDIDEIMGIAHRHLPLHGVQFHPEAILTEQGHQLLANFLAEHRR
ncbi_protein_id:ULG69983	msec:LN244_04005	ncbi-proteinid:ULG69983		MLVMIDNFDSFTWNLVRYFEELGTEVQVFRNNAITLEQIEALSPSHLVISPGPCTPNEAGISISAIEYFAGKLPILGVCLGHQSIGQALGAEVVRARQVMHGKTSLIEHAGVGVFQGLDHPLEVTRYHSLVLRADTLPDCLEITAWTTNDRGEMDEIMAIRHRELAIQGVQFHPESVLTRQGHQLLDNFLQQA
uniprot_id:A0KN21	aha:AHA_3181	ncbi-proteinid:ABK38366	up:A0KN21	MLLLIDNYDSFTWNLVQYFGALGQEVVVKRNDELTLDAIARLSPRYLVISPGPCTPNEAGISLAAISHFAGQLPILGVCLGHQSLAQAFGARVVRARQVMHGKTSLIRHRGEGVFKGLNDPLRVTRYHSLIVERDTLPDCLEITAWSEHADGSPDEIMGLRHKQLNIEGVQFHPESILSEQGHQLLANFLANP
ncbi_protein_id:AGM45179	ahy:AHML_17055	ncbi-proteinid:AGM45179		MLLLIDNYDSFTWNLVQYFGALGQEVVVKRNDELTLDAIARLSPRYLVISPGPCTPNEAGISLAAISRFAGQLPILGVCLGHQSLAQAFGAQVVRARQMMHGKTSLIRHRGEGVFKGLNDPLRVTRYHSLIVERDTLPDCLEITAWSEHADGSPDEIMGLRHKQLNIEGVQFHPESILSEQGHQLLANFLANP
ncbi_protein_id:AHV34288	ahd:AI20_03435	ncbi-proteinid:AHV34288		MLLLIDNYDSFTWNLVQYFGALGQEVVVKRNDELTLDAIARLSPRYLVISPGPCTPNEAGISLAAISRFAGQLPILGVCLGHQSLAQAFGARVVRARQVMHGKTSLIRHRGEGVFKGLNDPLRVTRYHSLIVERDTLPDCLEITAWSEHADGSPDEIMGLRHKQLNIEGVQFHPESILSEQGHQLLANFLANS
ncbi_protein_id:AJQ55585	ahh:RY45_16410	ncbi-proteinid:AJQ55585		MLLLIDNYDSFTWNLVQYFGALGQEVVVKRNDELTLDAIARLSPRYLVISPGPCTPNEAGISLAAIARFAGQLPILGVCLGHQSLAQAFGARVVRARQVMHGKTSLIRHRGEGVFKGLNDPLRVTRYHSLIVERDTLPDCLEITAWSEHADGSPDEIMGLRHKQLNIEGVQFHPESILSEQGHQLLANFLANP
uniprot_id:A0A3T0ZU69	ahi:VU14_05750	ncbi-proteinid:AKA16403	up:A0A3T0ZU69	MLLLIDNYDSFTWNLVQYFGALGQEVVVKRNDELTLDAIARLSPRYLVISPGPCTPNEAGISLAAISRFAGQLPILGVCLGHQSLAQAFGARVVRARQVMHGKTSLIRHRGEGVFKGLNDPLRVTRYHSLIVERDTLPDCLEITAWSEHADGSPDEIMGLRHKQLNIEGVQFHPESILSEQGHQLLANFLANP
uniprot_id:A4SK32	asa:ASA_1133	ncbi-proteinid:ABO89254	up:A4SK32	MLLLIDNYDSFTWNLVQYFGALGQEVVVKRNDELTLDTIAQLAPRYLVISPGPCTPNEAGISLSAINRFAGQLPILGVCLGHQSLAQAFGARVVRARQVMHGKTSLIRHQGGGVFKALNNPLRVTRYHSLIVELETLPDCFEVTAWSEHADGSFDEIMGLRHKQLNIEGVQFHPESILSEQGHQLLANFLTSS
uniprot_id:A0A1Z1NK35	aeo:O23A_p0306	ncbi-proteinid:ARW81058	up:A0A1Z1NK35	MLLLIDNYDSFTWNLVQYFGALGQEVVVKRNDELTLDTIAQLAPRYLVISPGPCTPNEAGISLSAISRFAGQLPILGVCLGHQSLAQAFGARVVRARQVMHGKTSLIRHQGEGVFKELNNPLRVTRYHSLIVERETLPDCFEVTAWSEHADGSFDEIMGLRHKQLNIEGVQFHPESILSEQGHQLLANFLTSS
ncbi_protein_id:AEB49013	avr:B565_0978	ncbi-proteinid:AEB49013		MLLLIDNYDSFTWNLVQYFGALGQEVVVKRNDELTLDAIAQLSPRFLVISPGPCTPNEAGISLDAISHFAGKLPILGVCLGHQSLAQAFGARVVRARQVMHGKTSLIRHRHEGVFKGLNNPLRVTRYHSLVVERDTLPDCFDITAWSEHADGSFDEIMGLRHKTLPVEGVQFHPESILSEQGHQLLANFLARS
ncbi_protein_id:AMQ42077	avo:AMS64_06635	ncbi-proteinid:AMQ42077		MLLLIDNYDSFTWNLVQYFGALGQEVVVKRNDELTLDAIAQLSPRFLVISPGPCTPNEAGISLDAISHFAGKLPILGVCLGHQSLAQAFGARVIRARQVMHGKTSLIRHRNEGVFKGLNNPLRVTRYHSLVVERDTLPDCFEVTAWSEHADGSFDEIMGLRHKTLPVEGVQFHPESILSEQGHQLLANFLARS
ncbi_protein_id:AHX59998	amed:B224_1016	ncbi-proteinid:AHX59998		MLLLIDNYDSFTWNLVQYFGALGQEVVVRRNDELSLEEIARLAPSHLVISPGPCTPNEAGISLAAISRFAGEIPILGVCLGHQSLAQAFGAQVVRARQVMHGKTSLIRHTGEGVFKGLKDPLRVTRYHSLIVAHDSLPDCFEITAWSEHDDGSMDEIMGLRHKTLALEGVQFHPESILSEQGHQLLANFLAVS
uniprot_id:A0A0S2SGD4	asr:WL1483_1346	ncbi-proteinid:ALP40765	up:A0A0S2SGD4	MLLLIDNYDSFTWNLVQYFGALGSEVVVRRNDEITLEGIAALAPDQLVISPGPCTPNEAGISLEAIRHFAGQLPILGVCLGHQSLAQVFGARVVRARRVMHGKTSSIRHTGEGVFRGLADPLTVTRYHSLVVEWDSLPDALAVTAWSLDEEGRPGEIMGLRHQSLNIEGVQFHPESILSQQGLDLLANFVRPSR
ncbi_protein_id:ASX11064	adh:CK627_09825	ncbi-proteinid:ASX11064		MLLLIDNYDSFTWNLVQYFGALGQEVVVKRNDELTLDAIARLSPRYLVISPGPCTPNEAGISLAAISRFAGQLPILGVCLGHQSLAQAFGARVVRARQVMHGKTSLIRHRGEGVFKGLNDPLRVTRYHSLIVERDTLPDCLEITAWSEHADGSPDEIMGLRHKQLNIEGVQFHPESILSDQGHQLLANFLANS
uniprot_id:A0A291TJX5	aem:CK911_12005	ncbi-proteinid:ATL93459	up:A0A291TJX5	MLLLIDNYDSFTWNLVQYFGALGQEVVVKRNDELTLDSIAQLSPRFLVISPGPCTPNEAGISLDAISHFAGKLPILGVCLGHQSLAQAFGARVVRARQVMHGKTSLIRHRGEGVFKGLNNPLRVTRYHSLVVERESLPDCFDITAWSEHADGSFDEIMGLRHKTLPIEGVQFHPESILSEQGHQLLANFLARS
uniprot_id:A0A2I8QZZ7	aea:C2U39_05880	ncbi-proteinid:AUV11751	up:A0A2I8QZZ7	MLLLIDNYDSFTWNLVQYFGALGQEVVVRRNDELSLEEIARLAPRHLVISPGPCTPNEAGISLAAISRFAGEIPILGVCLGHQSLAQAFGARVVRARQVMHGKTSLIRHKGEGVFKGLNNPLRVTRYHSLVVEAASLPDCFEVTAWSEHADGSQDEIMGLRHKTLALEGVQFHPESILSEQGHQLLANFLAVS
ncbi_protein_id:AVP95104	arv:C7N77_19280	ncbi-proteinid:AVP95104		MLLLIDNYDSFTWNLVQYFGALGQEVQVRRNDELSLDEIARLAPSHLVISPGPCTPNEAGISLAAISRFAGELPILGVCLGHQSLAQAFGARVVRARQVMHGKTSLIRHRGEGVFKGLKDPLRVTRYHSLIVERETLPDCFEITAWSEHADGSMDEIMGLRHKTLALEGVQFHPESILSEQGHQLLANFLAVS
uniprot_id:A0A3S4T2I0	ael:NCTC12917_01138	ncbi-proteinid:VEG95602	up:A0A3S4T2I0	MLLLIDNYDSFTWNLVQYFGALGQEVVVKRNDELSLDAIARLAPRYLVISPGPCTPNEAGISLAAISRFAGQLPILGVCLGHQSLAQAFGARVVRARQVMHGKTSLIRHRGEGVFKGLKDPLRVTRYHSLVVERESLPDCFEVTAWSEHADCSVDEIMGLRHKHLPLEGVQFHPESILSEQGHQLLANFLVGS
uniprot_id:A0A5J6WRA6	asim:FE240_02340	ncbi-proteinid:QFI53646	up:A0A5J6WRA6	MLLLIDNYDSFTWNLVQYFGALGAEVAVRRNDAITLAEIEAMGPDHLVISPGPCTPNEAGISLAAIEHLAGRLPILGVCLGHQSLAQVFGAKVVRARQVMHGKTSAIRHNGGGVFRGLADPLTVTRYHSLVVERDSLPDCLEVTAWSVDEQGRFDEIMGLRHRVLDVEGVQFHPESILSQQGHELLANFLSR
uniprot_id:A0A0T6TWW6	aall:I6G90_10585	ncbi-proteinid:QPR52933	up:A0A0T6TWW6	MLLLIDNYDSFTWNLVQYFGALGQEVVVRRNDELTLDTIAQLSPRYLVISPGPCTPNEAGISLDAIRHFAGKLPILGVCLGHQSLAQAFGARVVRARQVMHGKTSLIRHRDEGVFKGLNNPLRVTRYHSLVVERDTLPECFEITAWSEHADGAFDEIMGLRHKTLPVEGVQFHPESILSEQGHQLLANFLART
ncbi_protein_id:QQB19062	ajd:I6H43_16175	ncbi-proteinid:QQB19062		MLLLIDNYDSFTWNLVQYFGALGQEVEVRRNDELTLTDIERLSPRFLVISPGPCTPNEAGISLDAITHFAGKLPILGVCLGHQSLAQSFGARVVRARQVMHGKTSLIRHRGEGVFCGLKDPLRVTRYHSLVVERETLPDCFEITAWSEHADGSFDEIMGLRHKTLNIEGVQFHPESILSEQGHLLLANFLTCS
ncbi_protein_id:UBO73206	ariv:KYK33_15365	ncbi-proteinid:UBO73206		MLLLIDNYDSFTWNLVQYFGALGEKVVVKRNDELTLADIEAMAPDRLVISPGPCTPNEAGISLAAIAHFAGRLPILGVCLGHQSLAQVFGAEVVRARRVMHGKTSLIRHQGEGVFAGLNNPLRVTRYHSLVVKAQTLPDCLAVTAWSEHEDGSVDEIMGLRHKTLAVEGVQFHPESVLSEQGHELLANFLARR
ncbi_protein_id:QXW30677	asaa:KXJ75_06095	ncbi-proteinid:QXW30677		MLLLIDNYDSFTWNLVQYFGALGQEVLVKRNDELSLEEIARLAPRHLVISPGPCTPNEAGISLAAIRRFAGEIPILGVCLGHQSLAQAFGAQVVRARQMMHGKTSLIRHRGEGVFRGLKDPLRVTRYHSLVVERDSLPDCFEVTAWSEHADGSMDEIMGLRHKTLALEGVQFHPESILSEQGHQLLANFLAVS
ncbi_protein_id:QJT15288	aej:E5E97_21845	ncbi-proteinid:QJT15288		MLLLIDNYDSFTWNLVQYFGALGQEVVVKRNDELTLDAIARLSPRYLVISPGPCTPNEAGISLAAISRFAGQLPILGVCLGHQSLAQAFGASVVRARQVMHGKTSLIRHRGEGVFKGLNDPLRVTRYHSLIVERDTLPDCLEITAWSEHADGSQDEIMGLRHKQLNIEGVQFHPESILSEQGHQLLANFLANP
ncbi_protein_id:WDL83665	abes:IU367_05555	ncbi-proteinid:WDL83665		MLLLIDNYDSFTWNLVQYFGALGQEVVVKRNDELTLDAIAQLSPRYLVISPGPCTPNEAGISLAAISRFAGQLPILGVCLGHQSLAQAFGARVVRARQVMHGKTSLIRHQGQGIFRGLNDPLRVTRYHSLIVDQGTLPDCFEITAWSEHADGSFDEIMGLRHKQLNIEGVQFHPESILSEQGHQLLANFLASS
uniprot_id:C4LBS3	tau:Tola_2754	ncbi-proteinid:ACQ94347	up:C4LBS3	MILLIDNYDSFTYNLVQYFGQLGAQVDVRRNDAVTIPDISALRPSHLVISPGPCTPNEAGISLDAIRMFAGKIPILGVCLGHQAIAQAFGGTVIRARQVMHGKTSLIGHDGKGVFRGLNNPLTVTRYHSLLVEESSLPAEFEVSAWTLPEAGVAREIMGLRHRSLPVEGVQFHPESILSEQGLELLANFLQQ
uniprot_id:H2FTX8	oce:GU3_14260	ncbi-proteinid:AEY02605	up:H2FTX8	MLLMIDNYDSFTWNLVQYFGELGQEVVVRRNDEIGLDEIAALRPSGLVISPGPCTPNEAGVSLAAIERFAGEVPLLGVCLGHQAIAQAFGGRVIRARRVMHGKTSAIRHTGTGLFASLPDPLTVTRYHSLVVEDDSLPACFEVTAWSEQAQGERDEIMAMQHRTLPVHSVQFHPESILTEGGHRLLQNYLDLL
uniprot_id:A0AA50KN55	ope:PU634_02405	ncbi-proteinid:WMC11236	up:A0AA50KN55	MLLMIDNYDSFTWNLVQYFGELGQEVVVRRNDDIGLDEIAALAPAGLIISPGPCTPNEAGVSLAAIERFTGELPILGVCLGHQAIAQAFGGRVVRARQVMHGKTSAIRHSGTGLFAQLPDPLTVTRYHSLVVEAGSLPACFEITAWSEQKPGERDEIMGMQHQSLPVHSVQFHPESILTEGGHQLLRNFLTLL
uniprot_id:A0A1Y0D065	ocm:CBP12_13115	ncbi-proteinid:ART80978	up:A0A1Y0D065	MLLMLDNYDSFTYNLVQYFAELGQEVMVRRNDEISVAEIAQLQPAGLVISPGPCTPNEAGISLAAIKEFAPQLPILGVCLGHQAIAQAFGGKVVRARQVMHGKTSAIAHCHQGLFKGLPCPLTVTRYHSLIVEAESLPECFSVTAWSQTDKGERDEIMAMQHKTLPIHSVQFHPESIMSECGHQLLANFLSLLAAPASALASL
uniprot_id:A0A1Y0D327	opf:CBP31_04230	ncbi-proteinid:ART81933	up:A0A1Y0D327	MLLMIDNYDSFTYNLVQYFGELGQEVMVRRNDEITVNEIAQLKLAGLVISPGPRTPTEAGISLAAIKEFAGQLPILGVCLGHQAIAQAFGGNVVRAQKVMHGKTSRICHTGQGLFQDLPEPLTVTRYHSLVVEAASLPSCFSVTAWSQTEESARDEIMGMQHNSLPIHSVQFHPESIMTECGHQLLGNFLRLLAR
uniprot_id:A0A291HS69	zdf:AN401_15030	ncbi-proteinid:ATG75013	up:A0A291HS69	MLLMIDNYDSFTWNLVQYFGELGQEVVVRRNDEIALDEIAALAPRGLVISPGPCTPNEAGVSLAAITRFAGVIPILGVCLGHQAIAQAFGGRVVRARRVMHGKTSPIRHTGRGLFKGLPDPLTVTRYHSLVVEPESLPDGFELTAWTETGEGRVDEIMAMQHRRLPLYSVQFHPESILTQGGHLLLQNFLELI
uniprot_id:C7R6Q7	kko:Kkor_0152	ncbi-proteinid:ACV25573	up:C7R6Q7	MRKVWWVLVTLVVAAFIGHYITDQAAIDQCLDSGGSYFYDQHYCSETESYTGSTNYIANHLGFIILLILSIVFAVGAYFIKAPKPMVGKHKRLLMIDNYDSFTYNLVQYFADLGLDVLVKRNDELTVKEAKEINPDYIVISPGPATPNESGISLAVIEELAHDYPILGVCLGHQAMAQVFGGKIVRAKQVMHGKTSEIHHTDKGVFKDLPNPLEATRYHSLIVDNKSLPKEFEVTAWTEDEEGELEYIMGIKHRSLKLEGVQFHPESIMSQHGHQMLKNFIVEYRD
uniprot_id:A0A2K9ABC3	kpd:CW740_00505	ncbi-proteinid:AUD80020	up:A0A2K9ABC3	MVGKHKRLLMIDNYDSFTYNLVQYFADLGLDVLVKRNDELTVKEAQEINPDYIVISPGPATPNESGISLAVIEELAHDYPILGVCLGHQAMAQVFGGKIVRAKQVMHGKTSEIHHANKGVFKDLPNPIEATRYHSLVVDNDSLPQEFEVTAWTEDEEGELEYIMGIKHRSLKLEGVQFHPESIMSQHGHQMLKNFVLEYRN
ncbi_protein_id:WQG86505	kam:SR900_01325	ncbi-proteinid:WQG86505		MVGKHKRLLMIDNYDSFTYNLVQYFADLGLDVLVKRNDELTVKEAKEINPDYIVISPGPATPNESGISLAVIEELAEDYPILGVCLGHQAMAQVFGGRIIRAKQVMHGKTSEIHHANKGVFKDLPNPIEATRYHSLVVDNDSLPQEFEVTAWTEDEEGELEYIMGIKHKSLKLEGVQFHPESIMSQHGHQMLKNFILEYRN
uniprot_id:A5EXL8	dno:DNO_1127	ncbi-proteinid:ABQ14292	up:A5EXL8	MRFRINAISQLKWLVSLISIWERLCYDSVSFFRTIVGKTVLLIIDNYDSFTYNLAQYFMELGEQILVEKNDAITPVDIENLAPTAIVISPGPCSPKEAGISNAVIAHFAGVIPIFGVCLGHQCIAEVFGGKVVGAHQVCHGKVSPVCHHHGGVFRHLPNPLTVARYHSLVVDKDSLPKAFEITAWIEDDRENVIMGIRHKTLPIEGVQFHPESFLSEAGHDLLKNFLMDVQVFNRENV
ncbi_protein_id:UJF25210	sutr:L0B52_03410	ncbi-proteinid:UJF25210		MKVLLIDNYDSFVFNLYQYIGELLEEQGGGEVLVRRNDALSLDDVASLAPDRIVISPGPGSPDDPAYFGICASVIREFAPTIPMLGVCLGMQGMVHVYGGQIVRDERPMHGKTSAIVHNGEGVFQGLPQGVEIMRYHSLCAARPLPDCLEITAVVGDGEQGFAAAARGNSSIMGLRHRDYPMQGVQFHPESFATEGAKVMLGHFLTQNR
ncbi_protein_id:UJF23712	sutr:L0B52_04975	ncbi-proteinid:UJF23712		MLLMIDNHDSFTYNLVRYFSELGQTVRVCSREAISVADVVALNPDYIVISPGPCSPNEAGMSNTIIRHFAGIVPILGVCLGHQCIAQVFGATIERVPPMHGKISRIRHNDHGVFHGLPNPLHVTRYHSLAVSRQNFPAEFDITACSDDENQTIMGIRHKKMALEGVQFHPESFLSEYGQPMLKQFLANKGR
ncbi_protein_id:WHR55891	wcn:PE074_02745	ncbi-proteinid:WHR55891		MICLIDNYDSFTYNVVAYLHQLGHPPVVYKNDQITIEALEQLPIDAFILSPGPGTPQDSGITLELIRQFAGRIPILGICLGHECIAEVYGASIVHAERVMHGKTSLIDHDGMGVFSGVPNPIKVARYHSLIVDDATLPDCLAVSASYTTAHGKREIMGIRHKLYDVEGVQFHPESILTDYGHLMLANFLRRCFC
ncbi_protein_id:AHN25116	gap:GAPWK_0539	ncbi-proteinid:AHN25116		MGAKVQVIKNDEMTIEQIKELTFSKIIISPGPGTPDNAGISLTVIAEFANCCPILGICLGHQTIAQYYGYSICKAPMPMHGKIDEIIHDGQGLFRGIKNPLSVVRYHSLIADDNLSQTKSPLIVTARNKQGLIMGLRHKTLPIESVQFHPEAIKTESGLQMIHNFIYE
ncbi_protein_id:WLT06309	gaq:RAM11_10665	ncbi-proteinid:WLT06309		MILLIDNYDSFTFNIYDYLCRAGAEVMVIKNDEKSIDELKQLSFSKMVISPGPGTPDNAGISLSAINCFAKHCPILGICLGHQAIAQYFGYSIVKAPVPMHGKSDEITHDEQGLFVGIKNPLSVVRYHSLIAQTNLPSNESPLIVTAKNKQGLIMGLRHKTRPIESVQFHPEAIKTEFGLKIISNFVNGN
uniprot_id:A0A0A7S056	fpp:FPB0191_01070	ncbi-proteinid:AJA44894	up:A0A0A7S056	MILLIDNYDSFTYNIYDYVKRLGEEIQVIKNDQLTINQIKRLYFDKIILSPGPGNPDSAGISLEIVDKYHQQISILGICLGHQIIAQYFGYQIVKAPCPMHGKIDTIWHDNKGIYTNLINPLKVVRYHSLIVKESSTHRLHVTSRNKDNIIMGLRHPEFPIESVQFHPEAIKTDSGIEMIANFINGTI
ncbi_protein_id:CAG9298232	cdiz:CEDIAZO_03427	ncbi-proteinid:CAG9298232		MLLIIDNYDSFTYNLYQYFAKLGEQVCVYRHDEITIAEIEQLAPNYLVISPGPKAPQQAGISLSVIQQFAGKIPILGVCLGHQCIAEYFGATIVRAPQLMHGKTSPLHHDGQGVFATLPSPFSVTRYHSLMVDAEHLPECFEVTAWTYDECDSTQATIMGIRHKTMAIEGVQFHPESILSEHGLAMLHTFLESNKSN
uniprot_id:Q1LST5	bci:BCI_0549	ncbi-proteinid:ABF14005	up:Q1LST5	MSKLLIIDNYDSFTWNLYQYFCELGQQVEVRRHDRINIREIEQLAPHKLVISPGPGTPDQAGISLSAIHYFSGKLPILGVCLGHQAIGQAFGAKVVRAHQVMHGKISYIRHSRTGLFAGLIQPLKVIRYNSLVLDPTSIPSCLEVTAWSLHPGRKKEEIMAISHRSLAITGVQFHPESIMSEQGHQLLANFLQLSS
uniprot_id:A0A088N2B5	bcib:IM45_1213	ncbi-proteinid:AIN47471	up:A0A088N2B5	MSKLLIIDNYDSFTWNLYQYFSELGAQVEVRRHDNINIMEIKQLAPQQLVISPGPGTPDEAGISLHAIRYFAGKLPILGVCLGHQAIGQVFGAKVVQAHKVMHGKISLIQHQREGLFAGLAQPLKVIRYNSLVLDPTSIPPCLEVTAWSLRAGEKDEIMAIQHRSLALKGVQFHPESIMSEQGHKLLENFLRLRC
uniprot_id:A0A077AU35	paca:ID47_08215	ncbi-proteinid:AIK96707	up:A0A077AU35	MILMIDNYDSFVYNLIRYGRELGAEMEVARNDAITISHIKTLAPSHIIISPGPCSPTQAGISLDVIYYFGCHIPILGVCLGHQAIGQVFGGQVVRALKPVHGKVHKIKHNGTGLFAGAPQPLSVTRYHSLIVERASLPACLDITATTDEGEIMALRHRQLPIAGVQFHPEAVLTDFGHGLLKNFFEGNL
uniprot_id:A0A2N9W1L5	pht:BLM14_08095	ncbi-proteinid:ATU91593	up:A0A2N9W1L5	MIVIIDNYDSFVFTVARYFAELGVDTRVIRNDAISVAEVEQLAPEAIVLSPGPCGPYEAGQSMNIIGTLSGKIPMLGICLGHQCIGEVFGGKVVRAREPMHGRASAINHDGSGIFKGLPSPFRAGRYHSLIVESIKDNGDLKVTARSEAGEVMGVSHVSHPTYGVQFHPESVLTEYGHAMLGNFLRLSRRFNQQKNLS
uniprot_id:A7HTE9	pla:Plav_1563	ncbi-proteinid:ABS63182	up:A7HTE9	MILVIDNFDSFVHNLARYVGELGYQRRTIRTDEIGVAEALALKPEAIILSPGPCGPEEAGISIPLVTAAAEHEIPLLGVCLGHQAIAAAFGGRIHRAPKPVHGKPSRILHEGGDIFSGLPSPFTAGRYHSLIAEIAEKGPLRETARTEDGIPMALAHQSLPIFGVQFHPESVLTEHGHALLANFLKLAGATPGEVRRTA
ncbi_protein_id:QJD73945	pmob:HG718_00130	ncbi-proteinid:QJD73945		MILIIDNYDSFVHNLARYFRELDQDVTIYRNDVLTVSDAMAMGADAIVVSPGPCTPAEAGISTALAAEAIRTRTPFLGVCLGHQCLVTACGGTISRAARPVHGQASPITHAGTGLFKSLPDPLTVGRYHSLIAGGTLPRPLAATAQLANDPATIMAIEHREAPAYGVQFHPESVLTDHGHALLENFLTLSARHQAGRKGAAA
uniprot_id:A0A2Z4UMT4	rbs:RHODOSMS8_02706	ncbi-proteinid:AWZ02221	up:A0A2Z4UMT4	MILLIDNYDSFVYNLARYVGELGCERQVVRNDATSIEELLQRSPQAIILSPGPCTPAEAGISKDLVRAAAEHKIPLLGICLGHQCIAEVFGGKTVQATQPRHGKTSMIGHENHPLFQGLPNPFGAARYHSLVAELGATSPLIPIASAQDDGHLMGLAHQRLPIFGVQFHPESVLTDHGHQLLANFLDLAGIPRRDVPQQTDMSA
uniprot_id:L0EWR0	lcc:B488_10810	ncbi-proteinid:AGA65073	up:L0EWR0	MNTGLTLRTMHIKNGIAEVRVGATLLSDSNPDKEETETELKASALLSAIRNDIPKSNMNSETHKPGKGLRILFIDHEDSFVHTLANYFRQTGAEVLTIRTPISQEILNIFSPHLSVLSPGPGMPDDFNCKTTINMLRQNKIPIFGVCLGLQAIAEAYGSKLRYLPEPIHGKPSTIYVQNPGIVFAGLNNKITVGRYHSICIDPDTLPKEFIVTAKSEDGTIMGIEHINEPISAVQFHPESIMTLGDNAGMLMIRNIVSNITIKNTYPDSL
uniprot_id:Q89TD5	bja:bll2091	ncbi-proteinid:BAC47356	up:Q89TD5	MFNIARYFHKLSEATEVIRNDAISISELVGLNPRAVVISPGPCTPTEAGISTAVVRELSGRVPILGICLGHQCIASVFGGRVARARRPMHGRRSYVAHDGRGLFKGLPTPLDVGRYHSLIVALDQSCAQNLVVTARSEEGEIMALTHGYYPTYGVQFHPESILTSQGHVLLKNFLRLAQDFRNRAEQ
ncbi_protein_id:BAL13009	bju:BJ6T_77640	ncbi-proteinid:BAL13009		MIVIVDNYDSFVFNIARYFHKLSEATEVIRNDAISISELVGLNPRAVVISPGPCTPTEAGISTAVVRELSGRVPILGICLGHQCIASVFGGRVARARRPMHGRRSYVAHDGRGLFKGLPTPLDVGRYHSLIVALDQSCAQNLVVTARSEEGEIMALTHGYYPTYGVQFHPESILTSQGHVLLKNFLRLAQDFRNRAEQ
uniprot_id:A0A1B1UKQ5	bic:LMTR13_27375	ncbi-proteinid:ANW03308	up:A0A1B1UKQ5	MIVIIDNYDSFVFNIARYFRKLGAATAVIRNDAVSVGDLACLKPRAVVLSPGPCTPLQAGISTAVIRELSGCVPILGICLGHQCIGSVFGGRVARARRPMHGRSSYVTHDGRGLFKGLASPLCVGRYHSLVVELDESCALQLTVTARSDEGEIMALAHRSHPTYGVQFHPESILTQQGQVLLMNFLRLAETCRS
ncbi_protein_id:QOZ66792	barh:WN72_11045	ncbi-proteinid:QOZ66792		MIIIIDNYDSFVFNIARYFHKLGEATEVIRNDAISIGELVGLKPRAVVISPGPCTPTEAGISRAVVRELSGRVPILGICLGHQCIASAFGGRVARAQRPMHGRRSYVAHDGRGLFKGLPTPLDVGRYHSLIVEFEQSCAQNLIVTARSEEGEIMALTHRYHLTCGVQFHPESILTSQGDVLLMNFLRLAEDLRNHADE
uniprot_id:A0A2U3Q8Y3	bvz:BRAD3257_7037	ncbi-proteinid:SPP97885	up:A0A2U3Q8Y3	MIAIIDNYDSFVFNIARYFRKLSEATEVIRNDAISISELVGLKPRAVVISPGPCTPREAGISTAAVREFSGRVPILGICLGHQCIASVFGGRVARAHRPMHGRRSYVAHDGRGLFKALPTPLDVGRYHSLIVELDRSCGQNLAVTARSEEGEIMALAHRDHPTYGVQFHPESILTSQGHVLLMNFLRLAEDFRNHAEE
ncbi_protein_id:BBC02414	bel:BE61_78770	ncbi-proteinid:BBC02414		MEAGISTAVVRELSGHIPILGICLGHQCIGSVFGGRVVRARCPMHGRASDIAHDGRGLFKELPSPLSVGRYHSLAIELGEADASPLAVTARSNEGEIMALSHRHHPTHGLQFHPESVLTDQGDALLMNFLRLAESFRA
uniprot_id:A0A939MDF8	bban:J4G43_043525	ncbi-proteinid:UEM11347	up:A0A939MDF8	MIVIVDNYDSFVFNIARYFHKLSEATEVIRNDAISISELVGLNPRAVVISPGPCTPTEAGISTAVVRELSGRVPILGICLGHQCIASVFGGRVARARRPMHGRRSYVAHDGRGLFKGLPTPLDVGRYHSLIVALDQSCAQNLVVTARSEEGEIMALTHGYYPTYGVQFHPESILTSQGHVLLKNFLRLAEDFRNRAEQ
ncbi_protein_id:UFW43157	bcan:BcanWSM471_08730	ncbi-proteinid:UFW43157		MIVIIDNYDSFVFNIARYFRKLGEATEVIRNDAVGLSDIINLKPRAIVISPGPCTPTEAGLSTTVVRQFSGHIPILGICLGHQCIGSVFGGRVVRARRPMHGRSSYVTHVGRGLFNEIPSPVCVGRYHSLVVELDGASDPQLAVTARSEEGEIMAIAHRHHLTFGVQFHPESILTHQGHTVLMNFLRLAERSV
ncbi_protein_id:WFU31508	baut:QA635_34070	ncbi-proteinid:WFU31508		MIVIIDNYDSFVFNIARYFRKLGADTEVIRNDAISFGELGALKPRAIVISPGPCTPTEAGISTATVHEFSGRVPILGVCLGHQCIASAFGGRIVRARCPMHGRASHITHDGRDLFKQLPSPLSVGRYHSLAVELDEPDIPHLQVTARSSEGEIMALAHRHHPTYGVQFHPESVLSEQGDVLLKNFLRLADSFRA
ncbi_protein_id:WFU62688	bbra:QA636_35450	ncbi-proteinid:WFU62688		MILIIDNYDSFVFNVARYFRKLGAGTEVVRNDAIRCADLVALKPRAIVISPGPRTPAEAGVSTAAIRELSGRIPILGICLGHQCIGSVFGGGVARARHPMHGRASPITHDGRGLFKGLPSPFYVGRYHSLTIELDESDASPLMVTARSNQGEIMALSHRHHPTYGVQFHPESVLTEHGLGLLMNFLQLAASFRA
ncbi_protein_id:WFU54817	bpah:QA639_35475	ncbi-proteinid:WFU54817		MIVIIDNYDSFVFNIARHFRKLGEATEVIRNDAHSLTEIVGLRPRAVVISPGPCTPLEAGISTALVRELSGRIPILGICLGHQCIGSVFGGRVVRARRPMHGRSSCITHDRHGLFSELPSPLCVGRYHSLVVELDEASSQHLKVTAHSDETEVMALAHRCHPTYGVQFHPESILTQYGSMLLMSFLQIANAFASRRIDAREPLPTTLSKDASEPPSRI
ncbi_protein_id:WBL78016	bxn:I3J27_34470	ncbi-proteinid:WBL78016		MIVIIDNYDSFVFNIARYFRNLGEATEVVRNDEISVRDLVGLKPRAVVISPGPCTPLEAGISTAVVRELSGRVPLLGICLGHQCIGSAFGGGVARARRPMHGRSSYVTHDGRGLFKELPSPLRVGRYHSLVVELDEARAPHLAVTARSDEGEVMALAHRFQPTFGLQFHPESILTEQGHVLLMNFLRLTEASWAKIEPPAGPV
ncbi_protein_id:UQR61724	braz:LRP30_33685	ncbi-proteinid:UQR61724		MIFIVDNYDSFVFNIARYFRELGEETQVVRNDAISFTDLVALQARAIVISPGPCTPMEAGISTTVVRELSGRVPILGICLGHQCIGSVFGGRVARARCPMHGRASHITHDGRGLFKELPSPLPVGRYHSLAVELEESDAQHLVVTARSIEGEIMALAHRHHPTYGVQFHPESVLTQQGHVLLMNFLQLAATFKA
ncbi_protein_id:UQR64846	braz:LRP30_05955	ncbi-proteinid:UQR64846		MIVIIDNYDSFVFNIARYFHKLGEATEVFRNDVVSVSELVDLKPRAVVISPGPCTPNEAGVSTAVVRELSGRVPILGICLGHQCIGSVFGGRVARARCPMHGRSSYVTHDGRGLFRQLPSPLCVGRYHSLVVELDESCAPHLTVSARSDEGEIMALAHRYQPTFGVQFHPESILTQDGQLVLKNFLRLAESYRAQQAKTKT
uniprot_id:A0A858WRM0	star:G3545_00350	ncbi-proteinid:QJP12243	up:A0A858WRM0	MILVIDNYDSFVFNVARYLKELGEDVEVIRNDSLDVAGIAARGAQALVISPGPCSPNEAGVSLDVIRELSGRLPILGICLGHQCIGQAFGGRVVRAKTPMHGRASRIRHDGTDVFVGLPSPFPAGRYHSLAVELDGDEPLVATAWSEDGEIMGLAHVEHPTYGVQFHPESVLTEHGYALLENFLRLARGLSTPSPQWGEGWEGTESPMAKAPHPALRADLSPTGKGKESGLP
uniprot_id:A0A5C1WPS7	lne:FZC33_31655	ncbi-proteinid:QEN90582	up:A0A5C1WPS7	MILIVDNYDSFVFNVSRYFEEAGAKTRVMRNDAVSADDVVGLGATALVFSPGPKAPRDAGASLDLIKLFSGKLPILGICLGHQCIGEVFGGRTAHARTPMHGRASRIEHQGGGLFAGLPRPFEAARYHSLIVEIDEAGPLEVTARSDEGEIMALTHRQHPTFGVQFHPESILTPQGHQIIRAFLDRVQ
uniprot_id:D7A2B4	sno:Snov_2282	ncbi-proteinid:ADH89577	up:D7A2B4	MILLIDNYDSFVFNVARYLAELGEKVEVARNDALDIAEIEARRPEALIISPGPCSPNEAGVSLEAVRALSGRLPILGICLGHQCIGQAFGGRVVRAKEPMHGRASQVRHVGSDVFEGLPSPFPAGRYHSLAVELDEGSPLVATAWAEDGEIMGLAHRTHPTYGVQFHPESVLTGHGYDLLANFLKLARARETAA
uniprot_id:A0A5P8MVG1	anc:GBB76_06285	ncbi-proteinid:QFR32765	up:A0A5P8MVG1	MILLIDNYDSFVFNVARYLAELGEEVEVERNDALDLAAIERLAPEALVISPGPCSPNEAGVSLEAVRALSGRLPILGICLGHQCIGQAFGGRVVRAKEPMHGRASQVRHEGRNVFAGLPSPFPAGRYHSLAVELDAAAPLVATAWSEDGEIMGLAHRAHPTYGVQFHPESVLTEHGYDILANFLKLAREFRRPGLLLPHPGGERAGVRGVALSDPVGDRPSPGPVGRPLPLGER
uniprot_id:A0A6P1YRG2	apra:G3A50_17965	ncbi-proteinid:QIB35381	up:A0A6P1YRG2	MILLIDNYDSFVFNVARYLTELGAEVDVARNDALDLGAIEALRPDALVISPGPCSPNEAGVSLAAVAALSGRLPILGICLGHQCIGQAFGGRVVRAGEPMHGRASQVHHLGSDVFAGLPTPFPAARYHSLAVELEDTTALRPTAWSEDGEIMGLAHRQHPTYGVQFHPESVLTDHGYDLLANFLSLARSFGTLRDAAQDVTAQDVTARDVAAPNPTAPNPAARPRDGRDQEQPA
uniprot_id:C5B2A2	mea:Mex_1p4283	ncbi-proteinid:ACS41919	up:C5B2A2	MILVVDNYDSFVFNVVRYFEELGETVEVVRNDALDVAGIRARNPEAVVISPGPCTPAEAGVSLPAIRELSGEVPILGVCLGHQAIGAAFGGRVERAGRPLHGHATPIRHGGERLFAGLPQPMQVGRYHSLIVEPTPEMERHLTVDAASGEGEVMALSHRSHPTWGIQFHPESVLTENGHALFSNFLKEARAWRAAGAPERTDRLADAVV
uniprot_id:C7CI77	mdi:METDI4894	ncbi-proteinid:CAX26508	up:C7CI77	MILVVDNYDSFVFNVVRYFEELGETVEVVRNDALDVAGIRARNPEAVVISPGPCTPAEAGVSLPAIRELSGEVPILGVCLGHQAIGAAFGGRVERAGRPLHGHATPIRHGGERLFAGLPQPMQVGRYHSLIVAPTPEMERHLTVDAASGEGEVMALSHRSHPTWGIQFHPESVLTENGHALFANFLKEARAWRAAGAPERTDRLADAVV
ncbi_protein_id:ABY32277	mex:Mext_3906	ncbi-proteinid:ABY32277		MILVVDNYDSFVFNVVRYFEELGETVEVVRNDALDVAGIRARNPEAVVISPGPCTPAEAGVSLPAIRELSGEVPILGVCLGHQAIGAAFGGRVERAGRPLHGHATPIRHGGERLFAGLPQPMQVGRYHSLIVAPTPEMERHLTVDAASGEGEVMALSHRSHPTWGIQFHPESVLTENGHALFANFLKEARAWRAAGASERTDRLADAVV
uniprot_id:B7L2K7	mch:Mchl_4275	ncbi-proteinid:ACK85051	up:B7L2K7	MILVVDNYDSFVFNVVRYFEELGETVEVVRNDALDVAGIRARNPEAVVISPGPCTPAEAGVSLPAIRELSGEVPILGVCLGHQAIGAAFGGRVERAGRPLHGHATPIRHGGERLFAGLPQPMQVGRYHSLIVAPTPEMERHLTVDAASGEGEVMALSHRSHPTWGIQFHPESVLTENGHALFSNFLKEARAWRAAGASERTDRLADAVV
uniprot_id:B1ZEV0	mpo:Mpop_4378	ncbi-proteinid:ACB82479	up:B1ZEV0	MILVIDNYDSFVFNVVRYFEELGETVEVVRNDALDVAGIRARDPEAVVISPGPCTPAEAGVSLPAIRDLSGEVPILGVCLGHQAIGAAFGGRVERAGRPLHGHATPIRHGGERLFAGLPQPMQVGRYHSLIVAPTPEMERHLTVDAASGEGEVMALSHRSHPTWGIQFHPESVLTENGHALFSNFLKGARAWRAKTDPARADRLADAVV
ncbi_protein_id:ARO52929	mza:B2G69_01420	ncbi-proteinid:ARO52929		MILVVDNYDSFVFNVVRYFEELGETVEVVRNDALDVAGIRARNPEAVVISPGPCTPAEAGVSLPAIRELSGEMPILGVCLGHQAIGAAFGGRVERAGRPLHGHATPIRHGGERLFAGLPQPMQVGRYHSLIVAPTPEMERHLTVDAASGEGEVMALSHRSHPTWGIQFHPESVLTENGHALFSNFLKEARAWRAAGASERTDRLADAVV
uniprot_id:B1M6H2	mrd:Mrad2831_1637	ncbi-proteinid:ACB23632	up:B1M6H2	MILVLDNYDSFVFNVVRYLEELGETVRVVRNDALDVPGIRALEPEALVVSPGPCTPAEAGISLPAIRELSGAVPILGVCLGHQAIGAAFGGTVARAQRPLHGQMTPIDHAGQRLFAGLPAPMPVGRYHSLVVTPGPDMARHLSVDAVSQEGEVMALSHRTHPTYGIQFHPESVLTEGGHALFANFLGLARAWRQRPEGRRDAVA
ncbi_protein_id:ACA14640	met:M446_0052	ncbi-proteinid:ACA14640		MILVIDNYDSFVFNVVRYLQELGAAVEVARNDALDLGSIRARAPEALVISPGPCSPAEAGVSLEAVRALSGEVPILGVCLGHQCIGAAFGGRVERALRPLHGQASPIRHGGTGLFQGLPSPMRVGRYHSLIVAPRPALERSLAVDAVSEEGEVMALSHRRHPTYGIQFHPESVLTEHGHALFSNFLRLARAWRAAPADAVA
uniprot_id:B8IU58	mno:Mnod_0052	ncbi-proteinid:ACL55103	up:B8IU58	MILVIDNYDSFVFNVVRYFEELGAAVEVVRNDALDVRAIRARAPEALVISPGPCTPAEAGVSLEAVRALSGELPLLGVCLGHQCIGAAFGGRVERAGRPLHGQASPVTHDGRGLFRGLPSPMRVGRYHSLIVAPEPAMERILSVDAVSAEGEVMALSHRRHPTFGIQFHPESVLTENGHAIFANFLALARAWREAPAHAVA
uniprot_id:A0A089NTC9	mor:MOC_2030	ncbi-proteinid:AIQ89785	up:A0A089NTC9	MILVLDNYDSFVFNVVRYLEELGEEVRVVRNDALDVAGIRALAPEALVVSPGPCTPAEAGISLPAIRELSGAVPILGVCLGHQAIGAAFGGTVARAQRPLHGQMTPIAHTGERLFSGLPAPMPVGRYHSLVVTPGPEMEKHLSVDAVSQEGEVMALSHRTHPTYGIQFHPESVLTEGGHALFANFLGLARAWREGQRDAVA
ncbi_protein_id:AMB47116	meta:Y590_19425	ncbi-proteinid:AMB47116		MILVVDNYDSFVFNVVRYFEELGETVEVVRNDALDVAGIRARNPEAVVISPGPCTPAEAGVSLPAIRELSGEVPILGVCLGHQAIGAAFGGRVERAGRPLHGHATPIRHGGERLFEGLPQPMQVGRYHSLIVAPTPEMQRHLTVDAASEEGEVMALSHRSHPTWGIQFHPESVLTENGHALFSNFLKGARAWREADASERTDRLADAVV
uniprot_id:A0A0C6FUK0	maqu:Maq22A_c18345	ncbi-proteinid:BAQ46760	up:A0A0C6FUK0	MILVVDNYDSFVFNVVRYLEELGETVRVVRNDALDVAGIRALAPQAVVISPGPCSPTEAGVSLPAIRDLSGEVPLLGVCLGHQCIGAAFGGRVERAARPLHGQATAITHEGRNLFHGLPAPLTVGRYHSLIVTPQAAMDPHLTVDAVSPEGEVMALSHRRHPTYGVQFHPESVLTEHGHALFGNFLRLARRWHAAGGADRAVA
uniprot_id:A0A2R4WP05	mee:DA075_22245	ncbi-proteinid:AWB23287	up:A0A2R4WP05	MILVIDNYDSFVFNVVRTFEELGATVRVARNDALDVAGIRAANPEGVVISPGPCSPAEAGVSLAAIRALSGEVPLLGVCLGHQCIGAAFGGRVARARRPLHGHATAITHDGQGLFSGLPAPLTVGRYHSLIVEPAPGMAEHLSVDAVSPEGEVMALSHRRHPTYGVQFHPESVLTEHGHALFGNFLELARRWREAGGARHAVA
ncbi_protein_id:AWI90583	metd:C0214_21545	ncbi-proteinid:AWI90583		MILVVDNYDSFVFNVVRYFEELGETVEVVRNDALDVAGIRARNPEAVVISPGPCTPAEAGVSLPAIRELSGEVPILGVCLGHQAIGAAFGGRVERAGRPLHGHATPIRHGGERLFEGLPQPMQVGRYHSLIVAPTPEMERHLTVDAASGEGEVMALSHRSHPTWGIQFHPESVLTENGHALFSNFLKGARAWRAAGAPERTDRLADAVV
uniprot_id:A0A2U8WBJ9	mets:DK389_27275	ncbi-proteinid:AWN43535	up:A0A2U8WBJ9	MILVIDNYDSFVFNVVRYLEELGAEVRVARNDALDVAGIRALEPEAVVVSPGPCTPAEAGISLPAIRELSGEVPILGVCLGHQAIGAAFGGKVERALRPLHGQATPVSHGGRALFTGLPAPMQVGRYHSLIVTPQPGMERHLSVDAVSAEGEVMALSHRTHPTWGIQFHPESVLTENGHALFDNFLGLARDWRAGKKAGGEHPAARAPGDAVA
uniprot_id:A0A2U8VUC2	meti:DK427_17525	ncbi-proteinid:AWN37305	up:A0A2U8VUC2	MILVLDNYDSFVFNVVRYIEELGETVRVVRNDALDVAGIRALAPDALVVSPGPCTPAEAGISLPAIRELSGSLPILGVCLGHQAIGAAFGGTVERALRPLHGQATPVDHAGERLFRGLPAPMQVGRYHSLVVRPEPGMERHLAIDALSSEGEVMALSHREHPTYGIQFHPESVLTQDGHALFANFLDLARTWAKDRRGADAVA
uniprot_id:A0A6B9F9I2	mmes:MMSR116_01065	ncbi-proteinid:QGY00653	up:A0A6B9F9I2	MILVLDNYDSFVFNVVRYLEELGETVRVVRNDALDVPGIRALAPEALVVSPGPCTPAEAGISLPAIRELSGAVPILGVCLGHQAIGAAFGGTVARAQRPLHGQATPIAHRGERLFSGLPAPMPVGRYHSLVVTPGPEMETHLSVDAVSQEGEVMALSHRTHPTYGIQFHPESVLTEGGHALFANFLGLARAWRERPEGRRDAVA
uniprot_id:A0A2U8WVR3	mtea:DK419_26795	ncbi-proteinid:AWN49501	up:A0A2U8WVR3	MILVIDNYDSFVFNVVRYLKELGAPVRVVRNDALDVAGIRALAPEAVVISPGPCSPAEAGVSLPVIRELSGTVPLLGVCLGHQCVGAAFGGRVARAVRPLHGHATPIDHGGQGLFRGLPAPLTVGRYHSLIVAPEPGMEQHLSVDAVSPDGEVMALSHRLHPTYGVQFHPESVLTEHGHALFGNFLGLARRWHAEGGARRAVA
uniprot_id:A0A0J6RM24	mind:mvi_25810	ncbi-proteinid:BCM84120	up:A0A0J6RM24	MILVIDNYDSFVFNVVRYVEELGEAVRVARNDALDVAGIRALAPQAVVISPGPCSPTEAGVSLPAIRELSGAVPLLGVCLGHQCIGAAFGGRVERAARPLHGQATAIAHEGRNLFHGLPAPLTVGRYHSLIVTPQAAMDPHLTVDAVSPEGEVMALSHRRHPTYGVQFHPESVLTEHGHALFGNFLDLARRWHAEGGASRAVA
ncbi_protein_id:UMY16849	mog:MMB17_19675	ncbi-proteinid:UMY16849		MILVIDNYDSFVFNVVRYFEELGETVKVVRNDALDVAGIRALEADALVLSPGPCTPNEAGVTLPAIRELSGNIPILGVCLGHQAIGAAFGGQVGRARQPLHGQATPIRHEAARLFSGLPDPMQVGRYHSLVVEPQPAMAEHLVVDALSAEGEVMALSHRTHPTYGIQFHPESVLTENGHALFANFLDLARTWRGKPGRGRSETPADAVV
ncbi_protein_id:URD38632	mtad:M6G65_09535	ncbi-proteinid:URD38632		MILVLDNYDSFVFNVVRYLEELGEEVRVVRNDALDVAGIRALAPEALVVSPGPCTPAEAGISLPAIRDLSGAVPILGVCLGHQAIGAAFGGTVERAQRPLHGQMTPIAHQGERLFAGLPAPMPVGRYHSLVVTPGPDMAQHLSVDAVSQEGEVMALSHRTHPTYGIQFHPESVLTEGGHALFGNFLGLARAWRAGRDRQAGPSDAVA
ncbi_protein_id:WQO30139	mld:U0023_27745	ncbi-proteinid:WQO30139		MILIIDNYDSFVFNVARYFSELGETVKVVRNDAIDVGAVRGLSPRAVVLSPGPCSPLEAGVSCEIVRHLSGLLPLLGICLGHQCIGQVFGWRVTRAHNPMHGRSSAISHSGQGIFNSLPNPLKAGRYHSLIVEEDRSSTELEVTARSEDGEIMALQHRRHPTYGVQFHPESILTEHGHTLLSNFLDIAAKAKERRHAVV
uniprot_id:B2IJ17	bid:Bind_1138	ncbi-proteinid:ACB94780	up:B2IJ17	MILIIDNYDSFVFNIARYFENLGAAIRVERNDSLDLAEIEKLAPKAIVLSPGPCGPAEAGVSLQVLTRLAGRMPILGICLGHQCLGMAFGGQITRAREPIHGRILRLAHGGQGLFVGLPSPIEAGCYHSLIVEATPAMDAALHVDAWSEAGEILALSHRIWPLFGVQFHPESVLTPWGDTIFRNFLNVVEAWHAPVLE
uniprot_id:B8EKF7	msl:Msil_2397	ncbi-proteinid:ACK51327	up:B8EKF7	MILVVDNYDSFVHTVAGYLRELGETPVVIRNDASLPAEAPEAIVISPGPCTPNEAGMSMDLIRDWSGRVPILGICLGHQAIGQVFGGRVTRARRPMHGEASAVRHTGAGVLAGLPQPLLVGRYHSLIVELDGAETPLEATAWSDEGEIMALQHHAHPTYGVQFHPESILTQEGHRLLRNFLAGARRGADRHAST
uniprot_id:A0A4U8Z2R6	mtun:MTUNDRAET4_2733	ncbi-proteinid:VFU09620	up:A0A4U8Z2R6	MILVVDNYDSFVHTVASYLRELGETPVVIRNDAALPDEAPEAIVISPGPCTPNEAGMSMQLVRDYSGRVPILGICLGHQAIGQVFGGRVTRALRPMHGEASAVRHGGRGILKGLPDPLNVGRYHSLIVELENPRAPLEATAWSQENEIMALQHREHPTFGVQFHPESILTDKGHLLLRNFLGLIEGRSDRVPVSSSSAA
ncbi_protein_id:QAY94429	mlg:CWB41_00650	ncbi-proteinid:QAY94429		MSGQVLVIDNYDSFVFNVARYFEELGRDVAVRRNDEIDIAAIRRAAPAAIVISPGPGTPREAGISEAVVAQLTGEIPILGVCLGHQAIGEVFGGKVVPAKRPLYGRTSRVAHDGTGLFEGLPQPLVVGRYHSLIVEPTAALEAELAIDAVSEEGEIMALSHRAAPVYGVQFHPESILTEFGHALFANFLRLTVERKPRVLV
uniprot_id:A0A5E4NVB0	bbar:RHAL1_00980	ncbi-proteinid:VVC54087	up:A0A5E4NVB0	MILVVDNYDSFVHNVARYVAVLGRDVEVVRNDALSLDDIGRLTPEAIVISPGPCTPAEAGISNGIVEQLSGRVPILGVCLGHQCIGASFGGRISRARRPMHGLASDISHTGERLFAGLPQPLPVGRYHSLIVEPTPEMERHLVVDAVSPDREIMALSHRTHPTWGVQFHPESVLTPAGLALVTNFVTMASAFRAETSHVLA
ncbi_protein_id:ALA17989	chel:AL346_11950	ncbi-proteinid:ALA17989		MIVVIDNYDSFVFNIARYLRELGREVTVVRNDAVDVEGLAAMRPAAIVLSPGPCTPTEAGVSCEVVRTFSGRVPLLGICLGHQCIGEVFGGQVVRARVPMHGRAAPALHEGEGLFAGLPQPLAVGRYHSLIVTLDDEAGPLCVTARSPEGEIMALAHRAHPTYGIQFHPESVLTPQGKALLANFLAAAERFAANGEGICSS
ncbi_protein_id:APF36619	cdq:BOQ54_04170	ncbi-proteinid:APF36619		MIVVIDNYDSFVFNIARYLCELGREVTVVRNDAVDVEGLAAMHPSAVVLSPGPCTPREAGISCDVVRAFSGRVPLLGICLGHQCIGEVFGGQVVRARVPMHGRAAPALHEGEGLFAGLPQPLAVGRYHSLIVTLDDEAGPLRVTARSPEGEIMALAHRAHPTYGIQFHPESVLTPQGKALLANFLAAAERFAANGEGICSS
uniprot_id:A0A9E6R5V4	cmet:K6K41_17560	ncbi-proteinid:QZN98762	up:A0A9E6R5V4	MILVVDNYDSFVFNVARYFEEIGRPTEVVRNDAATVEEIEAMSPEAIVVSPGPCAPAQAGVSLEVIRRLSGRIPILGICLGHQAIGEAFGGQVMRARRPLHGRASRVEHDDAGLFEGLPNPLSVGRYHSLIVDFDAGYDGPLVVTGRSEEGEVMALEHREHPTFGVQFHPESILTEGGHRLLQNFLSAAEARATCSV
ncbi_protein_id:BBE71373	pleo:OHA_1_00947	ncbi-proteinid:BBE71373		MILVIDNYDSFVGNVARYFEELGERAEVVRNDAIGVDEIAALNPRALVISPGPCTPREAGVSNAAVAALSGRIPILGICLGHQCIGDVFGGRVVRAREPMHGRASLVTHRGSDVFAGLPNPVRVGRYHSLIVEIDDPDGPLEVTARSEKGEVMGLAHRDHPTYGVQFHPESILTEGGHAMLANFLHIAAAFAGRAGGEGGR
uniprot_id:A0A2C9D6G4	hdi:HDIA_2356	ncbi-proteinid:SON55897	up:A0A2C9D6G4	MILIIDNYDSFVSNVARYFRELGEDTKVIRNDQITVGEVAALDPRAVVLSPGPCTPHEAGISLDLIRELSGQMPILGICLGHQCIGEAFGASVVRARQPMHGRASMVTHDDDGLFDGLPNPLKVGRYHSLIVEDVSPKGPLKVTAHAENGEIMALAHRVHPTYGVQFHPESILTESGHAMLANFLSATAEKTRG
uniprot_id:A0A0S2EL70	aua:M673_04885	ncbi-proteinid:ALN72040	up:A0A0S2EL70	MILLLDNYDSFAANLARYLERLDLRVRSVRSDRITLGEIEALAPDAIVLSPGPCGPAEAGVSLACVHAFSGRVPMLGVCLGHQVIGAAFGGVVGPALRPMHGMASPLRHEGDALFAGLPDPMEAGRYHSLIVRSTAEMERSLRAVAWSPEGEIMALRHLGHPTWGIQFHPESVLTPQGSRILANFRTLIGRKRVDPASDQGT
ncbi_protein_id:QOG06623	aala:IGS74_19350	ncbi-proteinid:QOG06623		MIVMIDNYDSFVFNVARYFERLGLDMRVLRNDAASVEAIVDMAPSAVVISPGPCTPAQAGISTEVVRRLSGHLPILGVCLGHQVIGEAFGGRVTHARMPLHGQASDILHNGERLFVGLPNPARAGRYHSLIVEETPEMASALTVDARSPEGEIMALSHRIHPTYGIQFHPESVLTPDGLGLIANFIALARRQ
ncbi_protein_id:UHD45567	aalm:LUX29_21710	ncbi-proteinid:UHD45567		MIVMIDNYDSFVFNVARYFERLGLDMRVLRNDAASVEAIVDMAPQAVVISPGPCTPAQAGISTEIVQRLSGHLPILGVCLGHQVIGEAFGGRVTHARMPLHGQASDILHTGERLFAGLPNPARVGRYHSLIVEETPEMASSLTVDARSPEGEIMALSHRTHPTYGIQFHPESVLTPDGLGLIANFIALARRQ
ncbi_protein_id:BDA82612	auz:Sa4125_01540	ncbi-proteinid:BDA82612		MILVIDNYDSFVFNVARYLERAGGRTHVVRNDEIDLAGIAALGPDAIVVSPGPCTPGEAGISLDVVERLSGTVPLLGVCLGHQCIGEVFGGTVERALRPLHGRASTLEHDGLALFAGLPNPMQAGRYHSLIVTETAAMAADLVVDARSEEGEVMALRHKRHPTYGIQFHPESVLTEHGLPLFRNFLDLAERWHADRLA
ncbi_protein_id:UIJ71480	aub:LXB15_17500	ncbi-proteinid:UIJ71480		MILVLDNYDSFVFNVARYIERLGGELTILRNDATTVDAVEALRPEAVVISPGPCSPREAGISLELVRRLSGRLPILGVCLGHQVIGEAFDGKVTRAIRPMHGRASVVSHAGTRLFAGFEGPTTVGRYHSLIVEETAAMHAALAVDARSAEGEIMALSHRAHPTYGIQFHPESVLTEDGERIFRNFLDLAERWHGRVLA
uniprot_id:A0A6G6WRQ7	noh:G5V57_09565	ncbi-proteinid:QIG47942	up:A0A6G6WRQ7	MILVIDNYDSFVHNVTRYLRELGAEAEVKRNDALTADRISDDVRGIVISPGPCTPHEAGVSLDIVRQLSGHVPILGICLGHQCIGEAFGGKVTRARRPMHGEASAIRHQGSGVLSGLPDGFNAGRYHSLIVELGGGEPLTVTARSEDGEIMGIEHKTHPTYGVQFHPESVLTEHGYDILRNFLKAAG
ncbi_protein_id:UDL96126	liz:LGH83_08050	ncbi-proteinid:UDL96126		MILIVDNYDSFVFNVSRTFEELGQATRVVRNDAIDAAGVEASGCDALVISPGPCGPEQAGASLDLIARFNGHLPILGICLGHQCIGQAFGARVVRAGEPMHGRASPITHDGDGLFEGLPNPVMAGRYHALIVEIDQAETSPLRVTARSSSGEIMGLAHRDTVTMGVQFHPESVLTEGGHALLANFLRLAARWRAGAQPCQEF
ncbi_protein_id:ALG90848	con:TQ29_12385	ncbi-proteinid:ALG90848		MLLIIDNYDSFVFNVARYCAELGHPAQVIRNDAVNVAEVERFAPTEIIISPGPAAPDAAGVSLEVVRRLSGRVPILGLCLGHQCIGAAFGGRIARAREPMHGRASAISHGRAGLFHGLPVPLTVGRYHSLIVAETPDFNRCLRVTARSEKGEIMALAHTDHPTFGVQFHPESILSEKGHEIFGNFFRMTAEWRSNAVA
ncbi_protein_id:QAV31211	sdo:SD1155_06335	ncbi-proteinid:QAV31211		MLVVIDNKDSFTYNLINYFKMATQDIVNVIDVEEINIEELKALKPKAIVISPGPGRPSDYSILFKVMDDFYQHIPIFGVCLGFQMIYQYFGGKIIHRDRPIHGHTTLLSHYGEGMFQGLPEKFNVMLYHSLQADESSIPSDLKITAKGEDDVIMGIEHDKYPIYGLQYHPESILSEQGQNQIQNFIDIVGENNDYQI
uniprot_id:Q0BZN0	hne:HNE_2368	ncbi-proteinid:ABI76582	up:Q0BZN0	MILMLNNRDSFVFNLARYFSELGCEMNVVDSDQIAVTEIEALAPEALVISPGPCTPAEAGISIQAINALGARLPILGVCLGHQAIAAAHGWPVTHARSPAHGRAARITHTGQRLFAGLPGAFEVGLYHSLIAAAPDAPGPLVIDAVSPSGEVMALSHPEKPIYGIQFHPESILTQHGPALLQNFLNIARAWRQT
uniprot_id:Q5NRB6	zmo:ZMO0114	ncbi-proteinid:AAV88738	up:Q5NRB6	MLLMIDNYDSFVVNLARYCERLGRKVSLFRHDKITLEEIEVMSPKAIILSPGPCSPEEAGISLDVLRQFSGKIPILGVCLGHQAIGVAFGGVIARASYPLHGRAVEISHVGKRLFKDIPNPFKAARYNSLIIQKTEEMEQHLTVDALSPEGEIMALSHKSHPTYGIQFHPESVLTEYGDALLSRFFDLEEAFYADMAERCISQ
ncbi_protein_id:AFN56977	zmb:ZZ6_1089	ncbi-proteinid:AFN56977		MLLMIDNYDSFVVNLARYCERLGRKVSLFRHDKITLEEIEVMSPKAIILSPGPCSPEEAGISLDVLRQFSGKIPILGVCLGHQAIGVAFGGVIARASYPLHGRAMEISHVGKRLFKDIPNPFKAARYNSLIIQKTEEMEQHLTVDALSPEGEIMALSHKSHPTYGIQFHPESVLTEYGDALLSRFFDLEEAFYADMAERCISQ
uniprot_id:F8ETT1	zmp:Zymop_1133	ncbi-proteinid:AEI38028	up:F8ETT1	MLLIIDNYDSFVFNLARYFERLGKKTMIIRRDEVTMKDIRHLNPKAIIISPGPCSPKEADISVEVVRVFSGKIPILGVCLGHQCIGSAFGGIITRAKNPMHGRATEIRHQGKSLFKNLPMPLKAGRYHSLIVQPTLAMNSHLITEALSPDGEIMALSHVAHPTYGVQFHPESILTEYGYEILKNFFALEEAFHANMAKRGTGG
uniprot_id:A0A0B4Y0F8	txi:TH3_09430	ncbi-proteinid:AJD52002	up:A0A0B4Y0F8	MILLIDNYDSFVFNLARYFVELGQKVDVVRNDRIDVDEVRRLNPDAIVFSPGPCGPDEAGNSIDLITKLSGDYPMLGVCLGHQSIARAFGGVVKRANRPVHGMTSAIDHNGSALFNGIKSPLTVTRYHSLVVDLPLDGTLVQTATGPDGEIMAFAHRDLPIFGVQFHPEAVLTEQGHDLLSNFLAIAGATVPRKAAS
ncbi_protein_id:AUG52847	thac:CSC3H3_09110	ncbi-proteinid:AUG52847		MILLIDNYDSFVFNLARYVRELGREVMVIRNDAIDAAAIRTLAPEAVILSPGPCAPDQAGQCLNIVRDCSADFPILGVCLGHQVIAQVFGGRIARAKRPLHGKTTPITHNATGLFKGLPSPLTVTRYHSLIADFPAGSISLEITAQSPDGEVMALAHQNLPVHAVQFHPEAVLTEYGHDLLANFLGIADAFNAAKPDDDAGRFAITQAGV
ncbi_protein_id:AXO14869	tii:DY252_12090	ncbi-proteinid:AXO14869		MILLIDNYDSFVFNLARYLEELGHAVTVVRNDEITVAGVRALNPLAIVFSPGPCGPDEAGNSLELINALKTEFPMLGVCLGHQSIAQAFGGTVKRAKRPVHGMTSSIRHSGDDLFAGLNNPLQVTRYHSLIVDLPNDGTLIETATGPDGEVMAFAHATLPIYGVQFHPEAVLTEQGHALLANFLKRASGQGADND
ncbi_protein_id:QPO13653	thai:IT893_09155	ncbi-proteinid:QPO13653		MILLIDNYDSFVFNLARYLEELGHAVKVVRNDEITVADVRALNPLAIVFSPGPCGPDEAGNSLDLINALKTEFPMLGVCLGHQCIAQAFCGTVKRAKRPVHGMTSSIRHSGEDLFAGLNNPLQVTRYHSLIVDLPNDGTLIETATGPDGEVMAFAHATLPIYGVQFHPEAVLTEQGHALLANFLKRASGQGADND
ncbi_protein_id:WOI10392	tlu:R1T41_17955	ncbi-proteinid:WOI10392		MILLIDNYDSFVFNLARYFVELGQQVEVVRNDRIDVEEVRRLNPDAVVFSPGPCGPDQAGNSINLITALAGEYPMLGVCLGHQSIAQVFGGTVKRANRPVHGMTSAITHDGSALFNGIKSPLTVTRYHSLIVDLPVDGSLVQTATGPNGEIMAFAHRNLPIFGVQFHPEAVLTEQGHDLLANFLTIAGAAVQRKVAS
ncbi_protein_id:BDW89059	ttb:MACH01_18260	ncbi-proteinid:BDW89059		MILLIDNYDSFVFNLARYLEELGHAVKVVRNDEITVADVRALNPLAIVFSPGPCGPNEAGNSLELINALKTEFPMLGVCLGHQSIAQAFGGTVKRAKRPVHGMTSSIRHSGDDLFDGLNNPLQVTRYHSLIVDLPNDGTLIETATGPDGEVMAFAHATLPIYGVQFHPEAVLTEQGHALLANFLKRASGQGADND
uniprot_id:Q4FME0	pub:SAR11_0832	ncbi-proteinid:AAZ21649	up:Q4FME0	MIYIIDHHDSFTQNVVHQFQNFDEVVCTNFNEINQNKLKKADIIVFSPGPGAPKDYPISSEIYKKFKGKKKIIGICLGFQQILHCENGKIVEQKKIYHGFQSKIKVTSKNSLFKKNSQFTVGRYHSLKLKEPFAAKNFEITMRCAISNTAMTIENNKEKIFGFQFHPESFLTENGNLLIKKILSA
uniprot_id:A0A6H1Q2B9	peg:E5R92_01825	ncbi-proteinid:QIZ20523	up:A0A6H1Q2B9	MIYIIDHQDSFTHNVVHQFQNFDEVVCTNFNKINENKLKKADIIVFSPGPGAPKDYPISSKIYKKYKGKKKIIGICLGFQQILHCENGKIIEQKKIYHGFQSKIKVISKNSLFKKNCQFTVGRYHSLKLKEPFTAKNFEITMRCAISNTAMTIENNKDKVYGFQFHPESFLTENGNLLIKKILSA
uniprot_id:J9YWF1	apm:HIMB5_00004930	ncbi-proteinid:AFS47261	up:J9YWF1	MIYIIDHKDSFTFNVVHQFSLFDKVECDDYSEIKEDKLNKASTIIFSPGPGSPKDYKTTSKIYKRFKNKKKIIGICLGFQQILYCEGGKIIEQNKIYHGYQSKIKVVSKNSLFKKNTNFVVGRYHSLKLKEPFRAKNFDITMRCANSNVAMAIENNKEKIYGFQFHPESFLTINGNLLIKKILST
uniprot_id:D5BR23	apb:SAR116_0494	ncbi-proteinid:ADE38737	up:D5BR23	MFILIDNYDSFTWNLWHFLSDLGARVEIIRNDAATADDIITRAPQGIIVSPGPGTPDDAGITIDLIRAAKGKIPLLGVCLGHQALAVAFGASIMRVDPPVHGKLSMVKRTYSNAVVTDIFANCPEDFPVTRYHSLVVDEATLPDELTVTARTAAGAIMGLSHCQAELHGVQFHPESIASVAGYRILGNFLKICGHDLPDEDTLAALETQILRLDQRFPDQMHA
uniprot_id:Q7VJE0	hhe:HH_0303	ncbi-proteinid:AAP76900	up:Q7VJE0	MKQKVSKVLLIDNYDSFTYNVLYLLKECGTKSFVVPNDTSLLELKQLCKKHSITHLIISPGPSHPLESGVCLEAIRHFAPYKKILGICLGHQCIAQAFGGEVVSIANPTHGKIAHFHFTPNSLFKGVKQGIKIALYHSLYVSQLGQCEALGYSENGVLMALKAKGYQSYGVQFHPESILQEQGKRIMQNFLAL
uniprot_id:D3UH35	hms:HMU05460	ncbi-proteinid:CBG39807	up:D3UH35	MSKFPLNFSRGNFMILLIDHYDSFTYNIVHYLKDFPLLVRHPQELDREEIHHYSHLILSPGPGHPKDCKVALEILECYHKSKKILGICLGHQIIAYYFGSKIAGLSAPMHGKISKISMHQGRLFTGIGEEFFVGRYHSLHVSDLKPPLRACAYSDDGILMALEHRDLPIFGLQFHPESILSDFGKEILRNFVMQ
uniprot_id:A0A809NH27	hcp:HCN_0584	ncbi-proteinid:BAM14979	up:A0A809NH27	MKYNKSNFSHKQVLIIDNYDSFTYNVVYLLSALGVKPQIVPNDTPLSRIKKLDFSHLIISPGPSHPLDSGVCLEAIVTFAPTHKILGICLGHQCIAQAFGGEVISLPNPTHAKSVRLYFTPNALFEGIPQGIQIALYHSLYVSKLGECEALGYSENNVLMVLKAKDYDCYGVQFHPESILQQKGKRIMKNFLTLI
uniprot_id:A0A099UFN2	hty:BN2458_PEG1395	ncbi-proteinid:CUU40278	up:A0A099UFN2	MNKQRRKAPKVLLIDNYDSFTYNVLYLLNQCGAKALVVPNDTPLSALEQLCQKHSIVHLIISPGPSHPLESGVCLEAIRHFASTRKILGICLGHQCIAQAFGGEVISLANPTHGKNAHFYFTPHPLFKGIKQGVKVALYHSLYVSKLGQCEALGYSESGVLLALKARDYQSYGVQFHPESILQEQGKAIMQNFLAL
uniprot_id:A0A1Q2LJS6	hbl:XJ32_03170	ncbi-proteinid:AQQ60645	up:A0A1Q2LJS6	MRVILIDNYDSFTHNVVYLLREIGVEVSILRNDSSLQTLKDSNFDALVIAPGPSHPLQSGICLEAIKYFAPFKKILGICLGHQCIAHVFGGEVVSMQTPQHGKISHVTFSNHPLFHGIKIPLKVGRYHSLHVSKLGKCRALAWSEDNVVMALQAEGYQTYGIQFHPESILQDQGKKLLANFFELC
uniprot_id:A0A2U8FEY6	had:CDV25_07455	ncbi-proteinid:AWI34616	up:A0A2U8FEY6	MNAKILLIDNYDSFTYNLYYYFLTLGAKTKVIKNDASVEKTFIESFSHLVISPGFGSPKDSGISLSILRNFPHKKTLGVCLGMQCIAEVYGGEVEQMDTPLHAKSMLCEFIPNKLCQNIAKPFKVALYHSLYVSKLGECQMLGFITKNHHKIPMIIQHKHFPLYGIQFHPESILQSQGKQLLHNFLKI
uniprot_id:A0A1B1U3K4	het:BBW65_00195	ncbi-proteinid:ANV97336	up:A0A1B1U3K4	MDKRVVLIDHHDSFTYNIVHYLQDLGARVEVLEAQEGVSEDPRLSEASHILLSPGPGHPKDALESLNIIQKFYKAKPILGVCLGHQCIALAFGGKVERGKEPIHGKTSRLSFVANPLFQGLEQGFGVMRYHSLCVSVLPSSLECIATSEGVIMALKHRDYPIYGVQFHPESILCENGKAIFENFLILSQT
uniprot_id:A0A3D8IVV6	hcl:NCTC13205_00082	ncbi-proteinid:VEJ23958	up:A0A3D8IVV6	MIALIDNYDSFTYNIVHYLQELGQEVEVFEARNIGELSSFSHIIISPGAGKPSEALESLEVIRTYAGIKPILGICLGHQCIAHCFGAKVQKGDIPIHGKTSKLTFLSHFLFKGYKQDIEVMRYHSLCVSDLGEELRAIAWSEDGVIMALEHKTLPLYGVQYHPESILSTNGKILLYNFISSHQ
uniprot_id:Q0PA29	cje:Cj0861c	ncbi-proteinid:YP_002344268	up:Q0PA29	MKKILFIDNYDSFSYTIIYYLKELSFECKVIKNDGFKKAKELEKFDFTHLIISPGPHSPKESKLSLKAIKYFKKNKKILGICLGHQCIAEIFGGRVSKMQNPMHGKISKLYFKKDPIFKGIKKEIEICLYHSLHISSMPEKCKILAHNSENIIMAIKHKKYPIYGLQFHPEAVLTQKGKKILKNFMKL
uniprot_id:A0A0H3P9N7	cjj:CJJ81176_0877	ncbi-proteinid:EAQ72494	up:A0A0H3P9N7	MKKILFIDNYDSFSYTIIYYLKELGFECKVIKNDAFKKAKELEKFDFTHLIISPGPHSPKESKLSLKAIKYFKKNKKILGICLGHQCIAEIFGGKVSKMQNPMHGKISKLYFKKDPIFKGIKQEIEICLYHSLHISSMPEKCKILAHNSENIIMAIKHKKYPIYGLQFHPEAVLTQKGKKILKNFMKL
ncbi_protein_id:ABV52407	cju:C8J_0808	ncbi-proteinid:ABV52407		MKKILFIDNYDSFSYTIIYYLKELGFECKVIKNDAFKKAKELEKFDFTHLIISPGPHSPKESKLSLKAIKYFKKNKKILGICLGHQCIAEIFGGRVSKMQNPMHGKISKLYFKKDPIFKGIKKEIEICLYHSLHISSMPKKCKILAHNSENIIMAIKHKKYPIYGLQFHPEAVLTQKGKKILKNFMKL
ncbi_protein_id:ADC28456	cji:CJSA_0815	ncbi-proteinid:ADC28456		MKKILFIDNYDSFSYTIIYYLKELGFECKVIKNDAFKKAKELEKFDFTHLIISPGPHSPKESKLSLKAIKYFKKNKKILGICLGHQCIAEIFGGRVSKMQNPMHGKISKLYFKKDPIFKGIKKEIEICLYHSLHISSMPEKCKILAHNSENIIMAIKHKKYPIYGLQFHPEAVLTQKGKKILKNFMKL
ncbi_protein_id:ADT72640	cjs:CJS3_0905	ncbi-proteinid:ADT72640		MKKILFIDNYDSFSYTIIYYLKELGFECKVIKNDAFKKAKELEKFDFTHLIISPGPHSPKESKLSLKAIKYFKKNKKILGICLGHQCIAEVFGGRVSKMQNPMHGKISKLYFKKDPIFKGIKKEIEICLYHSLHISSMPEKCKILAHNSENIIMAIKHKKYPIYGLQFHPEAVLTQKGKKILKNFMKL
ncbi_protein_id:AHW91910	cjer:H730_05180	ncbi-proteinid:AHW91910		MKKILFIDNYDSFSYTIIYYLKELGFECKVIKNDTFKKAKELEKFDFTHLIISPGPHSPKESKLSLKAIKYFKKNKKILGICLGHQCIAEVFGGRVSKMQNPMHGKISKLYFKKDPIFKGIKKEIEICLYHSLHISFMPKKCKILAHNSENIIMAIKHKKYPIYGLQFHPEAVLTQKGKKILKNFMKL
ncbi_protein_id:AJP35318	cjq:UC78_0822	ncbi-proteinid:AJP35318		MKKILFIDNYDSFSYTIIYYLKELGFECKVIKNDAFKKAKELEKFDFTHLIISPGPHSPKESKLSLKAIKYFKKNKKILGICLGHQCIAEIFGGRVSKMQNPMHGKISKLYFKKDLIFKGIKKEIEICLYHSLHINSMPKKCKILAHNSENIIMAIKHKKYPIYGLQFHPEAVLTQKGKKILKNFMKL
ncbi_protein_id:AJK70973	cjl:PJ17_04165	ncbi-proteinid:AJK70973		MKKILFIDNYDSFSYTIIYYLKELGFECKVIKNDTFKKAKELEKFDFTHLIISPGPHSPKESKLSLKAIKYFKKNKKILGICLGHQCIAEVFGGRVSKMQNPMHGKISKLYFKKDPIFKDIKKEIEICLYHSLHISFMPKKCKILAHNSENIIMAIKHKKYPIYGLQFHPEAVLTQKGKKILKNFMKL
uniprot_id:A7H3N8	cjd:JJD26997_1009	ncbi-proteinid:ABS44761	up:A7H3N8	MKKILFIDNYDSFSYTIIYYLKELGFECKVIKNDAFKKAKELEKFDFTHLIISPGPHSPKESKLSLKAIKYFKKNKKILGICLGHQCIAEVFGGRVSKMQNPMHGKISKLYFKKDPIFKGIKKEIEICLYHSLHISSMPKKCKILAHNSENIIMAIKHKKYPIYGLQFHPEAVLTQKGKKILKNFMKL
uniprot_id:B9KCL9	cla:CLA_0985	ncbi-proteinid:ACM64308	up:B9KCL9	MKVLIIDNYDSFTYTIAFYLKELNIAYKIIKNDKFKNPKKLKKYDFTHLLISPGPNSPKESKLSLKAIKYFKKDKKILGICLGHQCIAHVFGGKISKLPNPTHGKVKTIKFKPNPLFKNLEQNFKICLYHSLYVSRIGKKCEILAQSEDNIIMALKHKKYDIYGIQFHPEAILSQNGKKLLKNFLALSLL
ncbi_protein_id:AJD04988	clr:UPTC16701_0953	ncbi-proteinid:AJD04988		MRVLIIDNYDSFTYTIAFYLKELNITYKIIKNDKFKNPKKLKKYDFTHLLISPGPNSPKESKLSLEAIKYFKKDKKILGICLGHQCIAHVFGGKISKLPNPTHGKVKTINFKPNPLFKNLEQNFKICLYHSLYVSHIGKKCEILAQSEDNIIMALKHKKYDIYGVQFHPEAILSQNGKKLLKNFLALSLL
ncbi_protein_id:AJD06492	clm:UPTC16712_0985	ncbi-proteinid:AJD06492		MRALIIDNYDSFTYTIAFYLKELNITYKIIKNDKFKNPKKLKKYDFTHLLISPGPNSPKESKLSLKAIKYFKKDKKILGICLGHQCIAHVFGGKISKLPNPTHGKVKTIKFKPNPLFKNLEQNFKICLYHSLYVSHIGKKCEILAQSEDNIIMALKHKKYDIYGVQFHPEAILSQNGKKLLKNFLALQ
ncbi_protein_id:AJD03507	clq:UPTC4110_0962	ncbi-proteinid:AJD03507		MRVLIIDNYDSFTYTIAFYLKELNITYKIIKNDQFKNPKKLKKYDFTHLLISPGPNSPKESKLSLEAIKYFKKDKKILGICLGHQCIAHVFGGKISKLPNPTHGKVKTINFKPNPLFKNLEQNFKICLYHSLYVSHIGKKCEILAQSEDNIIMALKHKKYDIYGVQFHPEAILSQNGKKLLKNFLALSLL
uniprot_id:A0A0A8HVU7	cln:UPTC3659_1198	ncbi-proteinid:AJD02034	up:A0A0A8HVU7	MKVLIIDNYDSFTYTIAFYLKELNITYKIIKNDKFKNPKKLKKYDFTHLLISPGPNSPKESKLSLKAIKYFKKSKKILGICLGHQCIAHVFGGKISKLPNPTHGKVKTINFKPSSLFKNLEQNFKICLYHSLYVSHIGKKCEILAHSEDNIIMALKHKKYDIYGIQFHPEAILSQNGKKLLKNFLTL
ncbi_protein_id:AJC89346	cll:CONCH_0938	ncbi-proteinid:AJC89346		MRVLIIDNYDSFTYTIAFYLKELNITYKIIKNDKFKNPKKLKKYDFTHLLISPGPNSPKESKLSLKAIKYFKKDKKIFGICLGHQCIAHIFGGKISKLPNPTHGKVKTINFKPNPLFKNLKQNFKICLYHSLYVSHIGKKCEILAHSEDNIIMALKHKKYDIYGIQFHPEAILSQNGKKLLKNFLAL
ncbi_protein_id:CDG57417	ccol:BN865_12150c	ncbi-proteinid:CDG57417		MKKILLIDNYDSFSYTIVFYLKELGYQCKIIKNDEFKKVKDLARFDFSHLIISPGPNSPAESKLSLKAIQYFKKDKKILGICLGHQCIGEVFGGKITLMPHPMQGKISRLHLKKNAKKSLLFKGVENKSKICLYHSLHISKMPKSCEILALNDENIIMAIKHKKYEIYGVQFHPEAILSQNGKKLLKNFMKI
ncbi_protein_id:AGV09979	ccc:G157_04365	ncbi-proteinid:AGV09979		MKKILLIDNYDSFSYTIVFYLKELGYQCKIIKNDEFKKAKDLARFDFSHLIISPGPNSPTESKLSLKAIQYFKKDKKILGICLGHQCIGEIFGGKITPMPYPMQGKISRLHLKKNAKKSLLFKGIKNKSKICLYHSLHISKMPKSCEILALNDKNIIMAIKHKKYEIYGVQFHPEAILSQNGKKLLKNFMKI
ncbi_protein_id:AHK76824	ccy:YSS_04685	ncbi-proteinid:AHK76824		MKKILLIDNYDSFSYTIVFYLKELGYQCKIVKNDEFKKAKDLTRFDFSHLIISPGPNSPAESKLSLKAIQYFKKDKKILGICLGHQCIGEIFGGKIIPMPYPMQGKISRLHLKKNAKKSLLFKGIKNKSKICLYHSLHISKMPKSCEILALNDENIIMAIKHKKYEIYGVQFHPEAILSQNGKKLLKNFMKI
ncbi_protein_id:AHK75120	ccoi:YSU_04450	ncbi-proteinid:AHK75120		MKKILLIDNYDSFSYTIVFYLKELGYQCKIIKNDEFEKAKDLARFDFSHLIISPGPNSPTESKLSLKAIQYFKKDKKILGICLGHQCIGEIFGGKITPMPYPMQGKISRLHLKKNAKKSLLFKGIKNKSKICLYHSLHISKMPKSCEILALNDKNIIMAIKHKKYEIYGVQFHPEAILSQNGKKLLKNFMKI
uniprot_id:A0A0A8H4T8	cis:CINS_0951	ncbi-proteinid:AJC87914	up:A0A0A8H4T8	MKVLIIDNYDSFTYTIAFYLKELNIKYKIIKNDQFKHPKKLKKYNFTHLLISPGPNSPKESKLSLKTIKYFKKNKKILGICLGHQCIAYAFGGKISKLPNPTHGKIKTIDFIPNPLFLNLNNNFKICLYHSLYVSYTGKKCKTLATDENGIIMAIKHKKYDIYGIQFHPEAILSQNGKKLLKNFLTLQ
ncbi_protein_id:AJC94263	cvo:CVOL_0958	ncbi-proteinid:AJC94263		MKVLIIDNYDSFTYTIAFYLKELDVKYKIIKNDKFKHPKKLKKYNFTHLIISPGPNSPKESKLSLKAIKYFKKDKKILGICLGHQCIAHVFGGKISKLSNPTHGKIKTIDFAPNPLFKNIKTNFQVCLYHSLYVSDIGKKCKILAKSKDGIIMALKHKKYDIYGVQFHPEAILSQNGKKLLRNFILL
ncbi_protein_id:AJC84903	cpel:CPEL_1087	ncbi-proteinid:AJC84903		MKVLIIDNYDSFTYTIAFYLKELGIKYKIIKNDKFKKAKKLKKYHFSHLIISPGPNSPKESKLSLKAIKYFKKKKKILGICLGHQCIVHAFGGKISKLPNPTHGKVKTINFKPNPLFNQLKQNFKICLYHSLYVSNIGKKCEILAWSEDKIIMALKHKKYPIYGIQFHPEAVLSQNGKKLLRNFLAL
uniprot_id:A0A0A8GXF5	camr:CAQ16704_0974	ncbi-proteinid:AJC86431	up:A0A0A8GXF5	MKVLIIDNYDSFTYTIAFYLKELNIAYKIIKNDKFKNPKKLRKYDFTHLLISPGPNSPKESKLSLKAIKYFKKNKKILGICLGHQCIAHAFGGKISKLTNPTHGKVNTIKFKPNPLFKQLEQNFKVCLYHSLYVSYIGKKCEVLAQSEDSIIMALKHKKYNIYGVQFHPEAILSQNGKKLLKNFLTL
uniprot_id:A0A0A8HA51	csm:CSUB8521_1151	ncbi-proteinid:AJC90983	up:A0A0A8HA51	MKVLIIDNYDSFTYTVAFYLKELNITYKIIKNDKFKNPKKLKKYDFTHLLISPGPNSPKESKLSLKAIKYFKKDKKILGICLGHQCIAHVFGGKISKLPNPTHGKVKTIKFKPNPLFKNLKQNFKICLYHSLYVNHIGKKCEILAHSEDNIIMALKHKKYDIYGVQFHPEAILSQNGKKLLKNFLTLQ
uniprot_id:A0A1W6BWX8	ccun:CCUN_0979	ncbi-proteinid:ARJ56585	up:A0A1W6BWX8	MKKQSEKKSILMIDNYDSFTHILAFYFKELGYKCKIIKNDSFKKVEKLEDFNFSHLIISAGPNSPKESKLSIKAIKHFKKTKKILGICLGHQCIAYAFGGKIAKLKTPMQGKTSFLKFKKNRLFKGIKKEPRICLYHSLYVKKLPKNCKILAYNKEKFIMALKHKKYPIYGLQFHPEAVLSEEGKKILKNFIKL
uniprot_id:A0A1X9SQ29	clx:CLAN_1610	ncbi-proteinid:ARQ98318	up:A0A1X9SQ29	MRVLLIDNYDSFTYNIVYYLKELGAKVKVVKNDFAKAKKAIKYANKFDKIIISPGFGTPDDSGVCMDIIKALGAKKQILGICLGHQCLAKAFGAEVVRMPRPFHGVSVECEFSKSTLFKGVKKPLKIALYNSLRVVNTAEFDILADIKVENKSIIMAIKHKKYSCYGVQFHPESILQAQGKKILKNFLNLK
uniprot_id:A0A424Z2W3	chw:A2J15_002505	ncbi-proteinid:AXP08598	up:A0A424Z2W3	MKKILFIDNYDSFSYIIVYYLKELGYACKIIKNDSFDKVKELEKFDFTHLIISPGPHSPKESKLSLKAIKHFKKNKKILGICLGHQCIAEVFGGKVSKMENPMHGKISKLYFKKDPIFKDIEQEFTICLYHSLHISTMPKQCKILAYNSQNIIMAIKHKKYDIYGLQFHPEAVLSQNGKKILSNFMKI
ncbi_protein_id:ARR04722	camz:CVIC12175_1631	ncbi-proteinid:ARR04722		MRVLLIDNYDSFTYNIVYYLKELGVKVKVVKNDFATTKKAIKYANKFDKIIISPGFGTPDDSGICVDIIKALSSKKPILGVCLGHQCLAKAFGGDIIRMPRPFHGISIECEFKKSLLFKGVKKPLKIALYNSLCVKNIAEFDILADIKVENKSIIMAIKHKKYHCYGVQFHPESILQAQGKKILKNFLNLK
uniprot_id:A0A1X9SZ71	camy:CSUIS_1644	ncbi-proteinid:ARR01419	up:A0A1X9SZ71	MRVFLIDNYDSFTYNIVYYLKELGVKVKVVKNDFAKARKAIKYAKKFDRIIISPGFGTPDDSGVCMDIIKALGDKKKILGICLGQQCIAKAFGADIIRMPRPFHGVKVECEFKKSPLFKGVKKPLKIALYNSLCVENISEFDILAYIKVENKRVIMAIKHKKYSCYGVQFHPESILQEQGKRILKNFLDI
uniprot_id:A0A6M8MT12	coj:CORN_1050	ncbi-proteinid:QKF57562	up:A0A6M8MT12	MRVLIIDNYDSFTYTIAFYLKELNISYKIIKNDKFKNPKKLKKYDFTHLLISPGPNSPKESKLSLKAIKYFKKSKKILGICLGHQCIAYAFGGKISKLPNPTHGKVKTINFKPNSLFKNLEQNFKICLYHSLYVSHIGKKCEILAQSEDNIIMVLKHRKYDIYGVQFHPEAILSQNGKNLLKNFLTL
uniprot_id:A0A7L5HP58	carm:CARM_1008	ncbi-proteinid:QKF79912	up:A0A7L5HP58	MKVLIIDNYDSFTYTIAFYLKELNIAYKIIKNDKFKNPKKLEKYNFTHLLISPGPNSPKESKLSLKAIKYFKKNKKILGICLGHQCIAYAFGGKISKLPNPTHGKVKTIKFKSNPLFKQLEQNFQICLYHSLYVSYIGKKCEILAQSKDGIIMALKHKKYNIYGVQFHPEAILSQNGKKLLKNFLTL
ncbi_protein_id:QWU80077	cnv:CNZW441b_0760	ncbi-proteinid:QWU80077		MKRILIIDNYDSFTYTIVFYLKELGFKCKVIKNDEFKKVKKLDKFHFSHLIISPGPNSPKESKLSLKAIKYFKKKKKILGICLGHQCIAEAFGGTIAKLKNPQHGKTTLLNHNQKDIFKGIKNNFEICLYHSLYVKKLSKELTIIAKSKEDIIMGIKHKLYPIYGIQFHPEAILSKKGKKILKNFINL
uniprot_id:A0A2Z6AXW6	dfl:DFE_1324	ncbi-proteinid:BBD08050	up:A0A2Z6AXW6	MNAILIDNHDSFTHNLEHLLAAHLGHGPEVVCYDDLPHLSPVGRELIIISPGPGRPAEYPGYGLWIDSGIPVLGICLGLQIINEHFGGRTDRLQHCVHGKTEDINFLGQTQTVARYHSLYCSNLGTGLEVIAANTNGVPMALAHRNRPIMGYQFHPESFLTKQGGVFIDHALQSFGIA
ncbi_protein_id:UZP66440	psyf:N1030_12570	ncbi-proteinid:UZP66440		MRLLLADNNDSFTRNLEHLLVAATASRPQLVPYGRLGELEPADYDCIVISPGPGHPREYPCYARFLDSGVPVLGICMGMQIINSHFGGTTGRLPASMGGAHGKQGTIMMEGEERTVARYHSLHCNSVGSGLRITATLTEPNPEGPAIVMALQHENRPLMGYQFHPESFLTPNGTWYIDHALRFFRNHQ
ncbi_protein_id:WBF66497	dsb:LN040_12250	ncbi-proteinid:WBF66497		MRLLLADNNDSFTRNLEHLLVATTASTPQVVPYAALKDMAPEHYDCIVISPGPGHPREYPDYARFLDSGVPVLGICMGMQIINSHFGGTTSRLSASMGGAHGKQGDILMEGTVRTVARYHSLHCDTVGEGLRITATLREQNPDGPPVVMALQHESRPLMGYQFHPESFLTPNGTWYIEHALHFFRLCQ
uniprot_id:Q30V86	dde:Dde_3617	ncbi-proteinid:ABB40410	up:Q30V86	MLRILLSDNDDSFTMNLAHLLHAATGSTPQVVNHTALAARAPAAEQDLVVISPGPGHPDEYPCYGPVLQSGRPVLGICLGMQIINCHFGGTVKALAGCVHGKSDTVVMTDADKTLTVGRYHSLHCATTGAGLQVTGRTPQGLVMALRHNSLPLYGYQFHPESFLTAEGVWCIRHALRSLHIL
uniprot_id:C6C0Z9	dsa:Desal_1098	ncbi-proteinid:ACS79162	up:C6C0Z9	MNILLIDNNDSFTNNLEHLLAREISGARISVHPYAEVLGYGESFDFSSYALIIISPGPGCPADYPGYEAVIESGLPVLGVCLGMQILNEYFGGRTARLDGCFHGRTERIDFAGHDLAVARYHSLYCAQLGDGLKLLSENSAHVPMAVVHESLPLLGYQFHPESFLTEQPGVFIAYALHHFGLL
uniprot_id:L0RCM6	dhy:DESAM_21685	ncbi-proteinid:CCO23962	up:L0RCM6	MKILLIDNNDSFTNNLVHLLAKEIVGAEVAVLPYSNTTDPDMVQPFVTEYDLLIISPGPGCPADYPGYEKIIESDKPVLGVCLGMQILNEYFGGKTKRLEGCFHGRTERINFNGDNIRVARYHSLYCAEVGEALEVIAANKSGVPMAVGHKELPLLGYQFHPESFLTEQAGVFIEYALHYFKLR
uniprot_id:E6VSH0	das:Daes_3325	ncbi-proteinid:ADU64313	up:E6VSH0	MRILLIDNADSFTRNLEHLLTVSMAGAEVRVEVGVVPYAGLPGLDPARADLVVISPGPGRPEEYPGYDRIFEAGGPVLGVCLGMQIINQWRGGRTEPLPGCVHGRAEAIDWAGERRRVARYHSLHVSRVGRGLDVLARNDAGVIMCLGSRADRLLGYQFHPESFMTPDGGAFIAQALDFLGLA
uniprot_id:A0A2C8F9H5	pprf:DPRO_1793	ncbi-proteinid:SOB58693	up:A0A2C8F9H5	MPASIKYGTGETMRILLIDNNDSFTRNLEHLLATAIKDARIAVVSYDKFNLPEPNHYDLVVISPGPGTPADYPGYEHIIDSGRPVLGICLGMQLLNEHFGGETARLEGCVHGKTDSILWNGKQETVARYHSLHVSRVGDGLEVLCQNGSGVPMALGNKANRVMGYQFHPESFMTENGGTFIVDALAYLGL
uniprot_id:A0A6I6JGI1	psel:GM415_04880	ncbi-proteinid:QGY39482	up:A0A6I6JGI1	MHVLLIDNNDSFTRNLEHLLATSITGAVISVEPYARLAELDLSTADLIVISPGPGAPEEYPGYGRVFESGVPVLGVCLGMQILNEHFGGETGRLPGCVHGQTDTIVWQGREACVARYHSLCATRVGDDLDVLARNVAGVVMALGSQQRRVLGFQFHPESFLTDDGGAFLADACAYLSL
ncbi_protein_id:BCS89059	psef:PSDVSF_23010	ncbi-proteinid:BCS89059		MDVLIIDNNDSFTRNLEHLLVAAIDGATVAIAPYAALPDVDLTTPDLIVISPGPGEPAEYPGYERVFSAGKPVLGICLGMQIINEHAGGTTGRLTGCVHGKTDTIRLNGIERVVARYHSLRVQTVGSGLTVLAENRDSIPMCLGNRDDRILGYQFHPESFLTPYGGWFIEYALDFLSLS
ncbi_protein_id:BDQ37989	pnw:SYK_23490	ncbi-proteinid:BDQ37989		MRMNILLIDNNDSFTRNLEHLLVSAVAGCNVDIKPYSRLDSLEYSAYDLIIISPGPGEPAEYPGYKRIFNADKPVLGICLGMQIINELHGGATGRLNGCVHGKTDIIKFDGTKRVVARYHSLKVTMVSSKLDILAVNRDDVVMCLGNAEKRLLGYQFHPESFMTPDGGGYIAFALHFLGLN
ncbi_protein_id:WFS62619	pthe:LF599_00235	ncbi-proteinid:WFS62619		MNILLIDNDDSFTRNLEHLLAASVPGATVEVTPYARLKDADLEARDLLVISPGPGAPSEYLGYDRVFSAEKPILGVCLGMQIVNERFGGLTGRLHGCVHGKTDTLFMDGAEHVVARYHSLHVTEPGAGLDVLAANRDGIVMCMGSRTQRVIGCQFHPESFLSRDGGWFIDFALDYLGLR
ncbi_protein_id:UIJ39159	pbiz:LWC08_06195	ncbi-proteinid:UIJ39159		MKILLLDNYDSFTRNLEHLLAVSLNTRPRIVPYSAIAQEQPEPWDMIVLSPGPGRPEEYPGYERFLDSGTPVLGICLGMQIINVHFGGKVSRLAGCVHGVADRIVWQGGETDVARYHSLYAAKPAPELLVTAKNADGVPMILEHPTRPVLGFQFHPESFLTTDGGKFIEYACSYFARFA
uniprot_id:Q72F51	dvu:DVU_0364	ncbi-proteinid:AAS94847	up:Q72F51	MTPRPLRTLLVDNRDSFTCNLEHLLARATGTPPVVLRHDRLPEMQPEAHDLVVISPGPGAPEEYPGYGRVIDSRVPVLGICLGMQILNMHFGGVTAPLDGCVHGKTDTALFDDGRTFTVARYHSLHVVTPGEGLRVCARTPAGLVMALRHESRPLMGYQFHPESFLTPDGVTLIHHALHTLRLR
uniprot_id:B8DIF9	dvm:DvMF_2316	ncbi-proteinid:ACL09257	up:B8DIF9	MRILLADNHDSFTRNLEHLLVAATGCAPVVVPVDRLGEATTGWPHAPGGPAPAALAARWDLLVISPGPGTPEEYPQYAPLLGGAATRVERASHMAGTTDTTGTMGATGDDTDDTLLAGQSAGMVTALAAPPSPDPSVATPAVPAATSSPDQSAVSPSPRRLPHCAPPCPVPVPVLGICLGLQIINAHFGGVTAPLPGCVHGKPDTLHYAGQARTVARYHSLHLSAMGAGMRVLARNGQGVVMAARHRCLPLLGYQFHPESFLTPDGVWWIRHALHALGLR
uniprot_id:A0AA51YPA0	clih:KPS_002688	ncbi-proteinid:WMW64638	up:A0AA51YPA0	MRILLADNHDSFTRNLEHLLVAATGCVPVVVPVDRLDEATTGWPHASDGPAPADLAARWDLLVISPGPGTPEEYPQYAPLLGGEATRMERMSHTTGTTGTTGAMGATGDDTDATLLAGQAAGMVTALAATSSPDPSVATPAVPAATSSPDKSAVSPAATASPPCVQPGPVPVPVLGICLGLQIINAHFGGVTAPLPGCVHGKPDTLHYDGQARTVARYHSLHLSVMGTGMRVLARNGQGVVMAARHRCLPLLGYQFHPESFLTPDGVWWIRHALHALGLR
uniprot_id:Q6APW7	dps:DP0877	ncbi-proteinid:CAG35606	up:Q6APW7	MAKRKIVLLDNNDSFTYNIVDYLRGMTEVQFRVINTHELDIEELDKYDGIIISPGPELPKDFPKLFEVLQRYHRTKPILGICLGHQAIAQFFGADLSQQLPVVHGQAVPMQVLRDDSLFSGLPREFRVGLYHSWLVDPKTIPARLVVTALSARGVIMAIRVTDLPIWGIQFHPESHITEHGLKILENFIKLT
uniprot_id:A8ZX49	dol:Dole_1098	ncbi-proteinid:ABW66905	up:A8ZX49	MGDRLSGERISIPIAIPIWMKGKMKHLLVIDNYDSFTYNLVQLFSLFHLNIQVHRGDKITVAEVAAASPDYILISPGPRTPAHAGISIDLVRTFSGRVPILGVCLGMQCINEAFGGATVRCPVPVHGKTSLVFHRGDRLFAGLPSPFTAARYHSLMIQQNSDALCVTATTEDNVIMGLRHPDHLTFGVQFHPESFLTEHGKQLAKNFLSQG
uniprot_id:B8F9I5	dal:Dalk_1228	ncbi-proteinid:ACL02931	up:B8F9I5	MRLVMIDNYDSFTFNLVQLFYEFDVQVEVYRHDETSLSHIEQRNPDAICISPGPKTPSHAGVSKDVVRHFGARVPILGVCLGMQVINEVYGGRTPKAPVCVHGKCSMVSHKGIGVFQGLPSPFRAARYHSLCVDILSPELEVTAISDDGVIMGVRHRVHPIHGVQFHLESFMTEYGLEMAANFLSQACRGVKIPPPGLERYPRAQGEVHVFA
uniprot_id:C0QJS0	dat:HRM2_08100	ncbi-proteinid:ACN13923	up:C0QJS0	MITFKKRCMPEPRLLLPRLLVIDNYDSFTYNLVQMFMHYNLAIKVHRSDKISIKGAIQFDPDYILISPGPKDPAHSGISIPLIKTFYQKIPVLGVCLGMQCINEAFGGTTPRAPIPMHGKTSSVHHNNQGIFKGMPCPFVAARYHSLMIKPPEPTSLTITAQSADGVIMGISHPHLPLSGLQFHPESFLTENGFLLIENFLKQGALDNSLSREQYAAG
uniprot_id:A0A5K7ZUU6	dov:DSCO28_45440	ncbi-proteinid:BBO83978	up:A0A5K7ZUU6	MTTLLAIDNYDSFTYNLVQMFMRYDLSIEVVRSDQVTLQQVAAIRPDYLLVSPGPKDPAHAGISKRLIERFYQTIPIFGVCLGMQCINEVFGGRTVPAPAPMHGKTSRVIHHQDGLFCGIPSPFRVARYHSLAVEPSAAALKDALVVTGRTGDGTIMGLSHRCCPLHGVQFHPESFLTEHGFGVIENFLGLGPLKTALAAGPRQVNALAYQPLETGPAIGMAGCC
uniprot_id:A0A5K7Z7L4	dwd:DSCW_41570	ncbi-proteinid:BBO76740	up:A0A5K7Z7L4	MATLLVIDNYDSFTYNLVQMFMCYDLAIRVHRSDRISLDQVARTKPDYLLISPGPKDPAHAGISKEVIRAFYRTVPILGVCLGMQCINEVFGGRTVRAPLPTHGKTSLVYHRNEALFARMPSPFTAARYHSLAVEPASTALKRDLLITGQTEEKLVMGLSHRRFPLHGVQFHPESFLTQDGFSLVEAFLAMGPLKAVMENKIRTTSWAVPGSAGEGVTAARAC
uniprot_id:A0A5K7Z058	dalk:DSCA_41570	ncbi-proteinid:BBO70227	up:A0A5K7Z058	MATLLVIDNYDSFTYNLVQMFMRHDLAIRVCRSDRISLEQVAAASPDYILISPGPKDPEHAGISKALIRSFFRTIPILGVCLGMQCINEVFGGRTVRSPAPTHGKTSLVFHRRQALFARMPSPFTAARYHSLAVQPSAGALEKDLAVTGETEDGTIMGLSHNRFPLHGVQFHPESFLTEKGGTLIETFLQLGPLKAALEKGRQPQPAAPFLSPGPPSGTVVQAGAC
ncbi_protein_id:AOY60637	dml:Dmul_38690	ncbi-proteinid:AOY60637		MTRLLVIDNYDSFTYNLVQMFRHYPLAIHVARSDQITIHEAELSNPDYILISPGPRNPTHAGISMSLIRAFYRRVPILGVCLGMQCINEVFGGTTVRAPFPMHGKTSHIHHDHQGIFQSIPSPFRAARYHSLAVRRSLASSLRESAHSTDGVIMGISHPEFPLHGVQFHPESFLTEHGFRLIDNFINMKPLVNCGTPERMRS
uniprot_id:A0A975B3I1	dli:dnl_03390	ncbi-proteinid:QTA78125	up:A0A975B3I1	MMPKLLVIDNYDSFTYNLVQMFRQYDLDIEVFRSNKISVEQAEDFNPDYILISPGPKDPADSGVSMPVIKAFYKHIPVLGVCLGMQCINEVFGGRTVPAPIPMHGKTSLVSHENYGIFKSVPSPFTAARYHSLSVKPGDQNTLLMTACSQDGVIMGMSHRKYPLHGVQFHPESFLTESGFTILENFLNLGPLKNV
uniprot_id:F2NII9	dao:Desac_2573	ncbi-proteinid:AEB10391	up:F2NII9	MFRRRPPRLSGWPFAFLGVIMRLVIIDNYDSFTYNLVQLFFEFELEVMVFRHDQVSLNQLEALRPDWLCISPGPKAPQDAGLSKAVIAHFYKTLPILGVCLGMQAINEVFGGVTEPAPVPVHGKRHQIFHQGIGLFKGLPCPFWAARYHSLMVRPASKELMVTAYSADGVIMGLSHWSYPLHGVQFHPESFLTEYGRELAANFLRLAPGFAVKAPVGRLSGLKRTTSAAFSLPAVAGQF
uniprot_id:A0LPM8	sfu:Sfum_3710	ncbi-proteinid:ABK19380	up:A0LPM8	MRLVVIDNYDSFTFNLVQLFFEFDLEVSVFRNDRVTLDGIDALRPDWICISPGPRSPAHSGISKAVVERFGPTIPILGVCLGMQVINEVFGGKTIKAPVPVHGKCSRVDHEGRSVFRGIPSPFWAARYHSLCVELQSDCLLPVAHAEDRVLMGIRHRSWPLCGVQFHPESFMTEHGLELIRNFLSLRRGWIAPDDAADPDRFPRIDTPIGYPDRREEAA
uniprot_id:A0A4P8L6U9	dax:FDQ92_12195	ncbi-proteinid:QCQ22865	up:A0A4P8L6U9	MRLVVIDNYDSFTFNLVHLFGEFDLEVRVYRHDVLTVEGVRELDPDWICISPGPKDPAHAGISKEVIRRLGSSIPILGVCLGMQAINEVFGGRTTRAPLPVHGKRCLVHHRGEGLLSGIPSPFQAARYHSLQAVIGSRDIVPLAFAEDAVVMAIRHRRLPIMGVQFHPESFLSEYGLELVANFLALHPGRGIVPAVRSSDPDRFPRWAAGTEKVPGVACKEAAS
uniprot_id:E1QLV3	dbr:Deba_3185	ncbi-proteinid:ADK86538	up:E1QLV3	MPRMLMIDNYDSFTFNLVQLFLGLGLEVLVRRADKIAVAEAEALGVDYVVISPGPKDPRHAGVSVELIAALHQRLPILGVCLGMQCLNEAFGGRTERAPLPVHGKTSLVRHQGRGVFAGLPSPFLAARYHSLMTVPAGQALEVTAVSDDGVIMGLQHRHGLLHGVQFHPESFLTEHGRALAANFLRLGPWRDEAGHA
uniprot_id:A0A6G7PV91	tav:G4V39_04095	ncbi-proteinid:QIJ71507	up:A0A6G7PV91	MDARLVVIDNYDSFTYNLVQLLGAMGCELHVFRNDQVDLRTIESLSPSHLIISPGPCTPAEAGISVAAIRHFAGRLPILGVCLGHQSIGVAFGGRIVRAQRLMHGKTSLIYHDSRTIYTGLPNPFEAMRYHSLLVDEETLPEELIVTARSETGEIMGLRHRSLPVEGVQFHPESIGTSLASWQRLNTPPRDWDFESEEIPEGVRILRNFLRFYR
uniprot_id:A0AA97B7V7	myx:QEG98_08930	ncbi-proteinid:WNZ63800	up:A0AA97B7V7	MILVIDNFDSFTFNLVQALGAQGAELKVVRNDAITVAQVEALRPDHILISPGPCTPHEAGVSMDVIRALGGRVPVLGVCLGHQCLGQVFGAKVVRAPVPVHGKTAAIEHSGQGVFRGLPAPFTAARYHSLVVDAESLPACLEVTAWQDGLIMGLKHRELPRLEGVQFHPESFLTPQGPQLLANFLEPAH
uniprot_id:S4XRK1	scu:SCE1572_01270	ncbi-proteinid:AGP33253	up:S4XRK1	MPAKLLVIDNYDSFTFNLVQMFRSYDLDISVFRADALSVEDVARQRPDYVLVSPGPKSPSAAGISTELIRRYQGEVPILGVCLGMQCMNEAFGGSTVHAPVPMHGKTSAVDHDGTGLFEGVPRPFTVARYHSLAITGISEDLRVNARSTDGVPMAIQHVRHPLFGVQFHPESFLTQHGFTLVENFLRSGPLKGALS
ncbi_protein_id:QED35802	pcay:FRD00_28695	ncbi-proteinid:QED35802		MTYLPSLQTRWTHKTTGEIVLLDNRDSFVFNLAHRFAELGAEVVVHRSDELTVDELTSWEPRALVISPGPGHPDAAGISVAAIRRFSGELPILGICLGHQAIVTAFGGDVGPNDAPMHGKPSMVEHDGQGVFEGLDSPFEAGRYHSLVAREPLPRELEVSARADGFVMGVQHREHATFGVQFHPESVLTPRGYGLLENFLRRC
uniprot_id:A0A3T0RUP0	bdq:CIK05_14145	ncbi-proteinid:AZZ37892	up:A0A3T0RUP0	MLKALLVDHHDSFTHNIKAWLKPRFAVSIVDYTEVEKINALEFDLIIFSPGPKTPSDYPLSKNFLKAVPMNKPVLGICLGMQMMNEIENGTVSEYFPPVHGKTSSLVSTLTQFNNLQVARYHSLKCEIAATFETIASSESIPMIVRHKQKNWLGLQFHPESFLTEKPEKFLQAVVELCSR
uniprot_id:M4VT53	bex:A11Q_2173	ncbi-proteinid:AGH96389	up:M4VT53	MKSILIDHDDSFTYNLRHWLKPLSSEVTIVNHRELSSAPDLRADFFILSPGPKKPEDYTDVLHFLGRLSSKTPVFGVCLGLQLMVHSHGGKVQPYSPPLHGKKSKLKVLSEELHLLQGKEVARYHSLYCTDYPAEEFETLAVAEEDQCPMWLRHRQKKWLGVQFHPESFLTEKPELHLQIVKDWLNA
uniprot_id:E1X2D4	bmx:BMS_1881	ncbi-proteinid:CBW26701	up:E1X2D4	MRVLILDFEDSFTFNIFSTLKSMNIEVEILHFREFQIDMGEYFSHIVLGPGPGHIEDYVDFSFVVSKLILDSLSEKIKLIGICLGHQLIQHELGRSISRLETPIHGQSQSIFFPDSSALVKELRSRELEVQLYNSWAVRPRDIDYNFDLEILGSEGEILASISKNIVTYQFHCESIGTSCQQELFSQILV
ncbi_protein_id:AYF44299	hax:BALOs_1296	ncbi-proteinid:AYF44299		MRIIFVDFEDSFTNNIISYLSLWKSCEIEVINFRDLKRHDLVNQNIILGPGPGHPSEYIDFFKQNNLELKANLKKARRIVGICLGHQLVLSSLYQCTINRSKYPIHGRTVKPKDLGLLSGIVEETNDINLQRYNSLYVEVNSENSLLKQTKLIFDNNNELLMAYEDERIFTMQFHPESVGTSCSESIFQAIERFFV
ncbi_protein_id:AZJ24075	bwd:CT694_31675	ncbi-proteinid:AZJ24075		MLLVINNYDSFTYNLVQYIGNFTTKMKVINNDKINLNEICKLNIEKILISPGPKSPSEAGQCKEVLDIFKAEIPILGVCLGHQIIGEYFGASVTFSPYVYHGKTSRIHHDGLGVFKGIKQNINVGRYHSLIVENTDFPHDQLDITAQTEDGLIMGIRHKTYDIESVQFHPESILTTNGIEMISNFVNK
uniprot_id:A0A4P8S3E3	lyg:C1N55_11005	ncbi-proteinid:QCR32667	up:A0A4P8S3E3	MILVIDNYDSFTFNLVQYIQSVGEDVVVVRNDEVTLEDIKKMDPHSILLSPGPGNPDTAGICLEVVKEFHQDIPLLGVCLGHQIIAQAFGSKVHRASMPMHGKVDVIIHDGKQLFKDIPSPTPVTRYHSLIVDEASLPNTLEISAKTKNGEIMAIRHKHFPVEGVQFHPEAILTENGLQMIQNFFTNIQRIPS
uniprot_id:I0JSS7	hhd:HBHAL_4861	ncbi-proteinid:CCG47199	up:I0JSS7	MILILDNYDSFTYNLVQYFKQIDKNVKVYRNDQISIEGIKSLNPDFIVLSPGPGSPEETGVCQDVLKQFHQSKPILGICLGHQLIVHFFGGTVREGARPMHGKVTKINHDGKTIFRNIPEEVQVTRYHSLHTPPEDIPPMMEVSAASEDGVVMAVRHRTLPIEGIQFHPESIMTDYGYQMLVNAYHSAVSKSSLELEGALQ
uniprot_id:A0A1W5ZRH4	hmn:HM131_03120	ncbi-proteinid:ARI75878	up:A0A1W5ZRH4	MILIIDNYDSFTYNLVQYFKQMDSHVVVYRHDKVTVAQIEEADPALIVLSPGPGSPEETGISKEVLDVFHQKIPMLGICLGHQLIVDYFGGKVAKGHRPMHGKVSSITHDGKTVFEGMDSPLNVTRYHSLITPDENLPLSLEVSARTSDGVVMAFRHKKFPIEGIQFHPESILTEYGFEMLENAYRNALAIRNRKLSEVLV
uniprot_id:A0A410MEI8	hli:HLI_13565	ncbi-proteinid:QAS53141	up:A0A410MEI8	MIVIIDNYDSFTYNLFQYFKQMDTEVMVKRNDEVTSAQIQSMNPDLIVLSPGPGDPSESGVSEEILQKFGKCTPVLGICLGHQLIVKHFGGEIEKGVRPMHGKVTSMTHDDQAIFCHLPRQVNVTRYHSLQVNPASMPEELEVTAVSEDGVIMGVRHRHYPIEGIQFHPESILTDYGFEMLCNMLKQAIRFRESQKEGVTV
ncbi_protein_id:UOQ95272	hshi:MUO14_10265	ncbi-proteinid:UOQ95272		MIVMIDNYDSFTYNLFQYFKQLDEDVTVFRNDQVTIAEIEGLDAELIVISPGPGHPADTGICREVLSHFFRTTPILGICLGHQMIVEFFGGKIEKGVRPVHGKVSAVTHDGKSVFHKLPCSLKVTRYHSLQTPAEELPLMLEISSMTEDSVVMGVRHHIYPVEGIQFHPESILTECGFQMLENAYKQALAFREKREKGVMI
uniprot_id:A0A075JLC7	vir:X953_04095	ncbi-proteinid:AIF42550	up:A0A075JLC7	MILVIDNYDSFTHNIVQYLKQLELKIRIKRNDEITIEKIEKMEPSHILISPGPGCPDQAGICLDVVGHFYKQIPIFGVCLGHQVIAQAFGANIIKAEQPMHGKVSSIQHDGKGIFQHLNNPLTATRYHSLIVDPNTLPNCLHVTATTSNGEIMALRHGLYPVESIQSHPEAILTEQGLEIFKNFFKKKEVPMNGSPALF
ncbi_protein_id:APC47271	vhl:BME96_03310	ncbi-proteinid:APC47271		MIFVIDNYDSFTHNIVQYLKQLDLEIRIKRNDEITIKEIEEMEPSHILISPGPGCPDQAGICLEVVEHFYKQLPIFGVCLGHQVIAQAFGASVIKAEQPMHGKVSSIQHDGKGIFQGLNNPLTVTRYHSLVVDTTTVPDCLHITARTNKGEIMALRHSLYPIESIQSHPEAILTEQGLEILKNFFKKKEVPMNGSPALF
ncbi_protein_id:API93650	vig:BKP57_18620	ncbi-proteinid:API93650		MILMIDNYDSFTFNLVQYIKQLDFEVHVVRNDAITVEEIQHMQPTAIVLSPGPGTPNSAGICLEVVAKLHQQFPILGICLGHQTIAQAFGATIEKAKEPMHGKVSLITHDNRGMFHNLMNPLAVTRYHSLIVNKATIPACLKTSATTKDGVVMALRHKKYPIEGIQAHPEAILSECGIELLKNFFAMKDGLENEAT
uniprot_id:A0A220TYV4	vil:CFK37_01915	ncbi-proteinid:ASK61038	up:A0A220TYV4	MILVIDNYDSFTFNLVQSIKQLQQKVFVARNDKITIEAIENMNPSHILISPGPGNPSDAGISLEVISKLHTNYPILGVCLGHQAIAQAFGGKITKAKMPMHGKVSPIHHDGQGLFRGLQNPLSVTRYHSLIVDSNNLPECLLVTATTKEGEIMALRHKFYPLEGIQAHPEAILTENGLELLNNFLQRKEDSINETTESRIIF
uniprot_id:A0A221MGY9	vne:CFK40_18525	ncbi-proteinid:ASN06859	up:A0A221MGY9	MILVIDNYDSFTFNLVQYIKQLNKKVCVVRNDKVTIEEIEYMNPSHILISPGPGSPSKAGISLDVVQKLHTKIPLLGVCLGHQTIAQAFGGKIIKAKSPMHGKVSSINHDGEGLFQGLQNPLSVTRYHSLIVEPTTLPECLMVTATTNEGEIMALRHKVYPVQGIQAHPEAILTEDGLALLNNFFLKKEAFNQ
uniprot_id:A0A2K9J9R1	vpn:A21D_03906	ncbi-proteinid:AUJ26940	up:A0A2K9J9R1	MILMIDNYDSFTFNLVQYMRQLDLEVRIERNDAITVEEIQQLQPEAIVLSPGPGTPNSAGICLEIVTKLYQQFPILGICLGHQTIAQAFGATIEKAKQPMHGKVSLITHDNRRMFQNLNNPLAVTRYHSLIVNKESMPDCLETSATTKEGEIMALRHKFYPIEGIQAHPEAILSKSGIELLHNFFTVKGSYKNGKYLPAI
uniprot_id:K2FNT1	sje:AAV35_010085	ncbi-proteinid:AKG05100	up:K2FNT1	MIYMIDHYDSFTYNLVQYIGELGAEVVVRRPEEISPQEIRELAPELIVLSPGPQSPEKMPRTQEIIRIFHKEIPIFGVCLGHQALAYYFGGSIIRADRLMHGKASEIDHDGHTVFAGLSTPLTAMRYHSLIVALPTLPPCFDVTAATSEGTVMGIRHRAYPLEGVQFHPESIGTVEGKRLVRNMLQAYTAVKM
uniprot_id:A0A516KEQ4	aqt:FN924_06730	ncbi-proteinid:QDP39885	up:A0A516KEQ4	MILIIDHYDSFTYNLVQYYKQFHPDVRVVQHDKITRNQVKEWSPELIVLSPGPGKPSDRPMTQDIIKVFHKRYPIFGICLGLQIIVEVFGGTVTKGNQPMHGKRSQITHDNTGVFHTIPNSIYVTRYHSLVAAMPDFPSEFIVSSRSEDGVIMGLRHKEFPLEAIQFHPESEWTENGFEMVQNSYEQAVKWKLNQKGVNHEPIATL
ncbi_protein_id:UFU00709	rax:KO561_07175	ncbi-proteinid:UFU00709		MILLIDHYDSFTYNLFQYYKQLHPDVLVVQQDEITVEQVEKWNPDLIVLSPGPGNPKNCPASQAIVKAFYQQIPILGICLGLQIIVEVFGGTVTKGIQPMHGKRSLITHDQKGIFKEVTDSIYVTRYHSLIASLQDFPADLILNSMSADGVIMGVRHSKFPLEAIQFHPESEWTEYGFQMVRNSYEQALAWHKNREGLAYESASII
uniprot_id:A0A5Q2TTK2	grc:GI584_09150	ncbi-proteinid:QGH36980	up:A0A5Q2TTK2	MVIIIDNYDSFTYNLVQYYRQLTDDVVVFRNDNITMEKIKSLNPDLIVLSPGPGSPEDQKECISILDYFYTTIPIFGVCLGMQIIVHYFGGQVTKALAPMHGKVSKIKHNGKDVFDSLPNDISVTRYHSLIAKKLPENELVTTAITYHEEIMAVKHKQYRVEGIQFHPEAILTEYGFNMIQNSYKQAIDGVD
ncbi_protein_id:UOQ48195	gcs:MUN88_19450	ncbi-proteinid:UOQ48195		MIVIIDNYDSFTYNLAQYYRQLTDTVRVIRVNEVTIEQLAQMKPSLIVISPGPGAPENQPVCFDILDHFHPTTPIFGVCLGMQMMVHYFDGKVSKATAPMHGKTSVISHTGTGVFEGVPNQIRVTRYHSLVTHYIPEQFDITALTSSNEIMGIKHHHFQVEGIQFHPEAILTEYGFDMIRNSFNQAMERYT
ncbi_protein_id:UOQ85276	gsm:MUN87_21980	ncbi-proteinid:UOQ85276		MIVIIDNYDSFTYNLAQYYRQLTKTVRVVRVNETTIEQLEELQPNLIVISPGPGAPQHQIECLKILEHFYATVPIFGVCLGMQIIAHYFGGSVSRANAPMHGKTSMINHTGTGVFKGIPDQINVTRYHSLVTHQIPEQFAITAHTTTNEIMGIKHRQFKVEGIQFHPEAILTEFGFDIIRNSYIQAMERSK
uniprot_id:A0A345C086	rue:DT065_11670	ncbi-proteinid:AXF56617	up:A0A345C086	MIVVIDNYDSFTYNLVQYLGELGEECLVKRNDETSVKEIAEMQPHRLVISPGPCDPDQAGITLEAVRYFSGRIPVLGVCLGYQAIGQVFGGKVVRASRLMHGKTSRLMHDNQTLYKGIPQETEVMRYHSLTVESDSLPHCLERTAWTEEGELMGFRHCSHPTEGVQFHPESIMSEHGKEMLAQWLTSYTTLDLLGV
uniprot_id:A0A514LMK9	sale:EPH95_10420	ncbi-proteinid:QDI93100	up:A0A514LMK9	MLFVIDNYDSFTYNLVQYLGELGEECLVKRNDETSVKEIAEMRPDRLVISPGPCAPDQAGITLEAVRYFSGRIPVLGVCLGHQAIGQVFGGKVIQASRLMHGKTSRLFHDNQTLYKGVPQETEVMRYHSLTVESNSLPDCLEVTSWTEQGEMMGFRHRSHPTEGVQFHPESIMSVHGKAMLAKWLTAYTTPDPLGV
uniprot_id:A0A7T7CE02	scib:HUG20_00545	ncbi-proteinid:QQK78559	up:A0A7T7CE02	MLFVIDNYDSFTYNLVQYLGELGEECVVKRNDETSVKEIAEMQPDRLVISPGPCAPNQAGVTLEAVQYFSGRIPVLGVCLGHQAIGQVFGGKVVRASRLMHGKTSRLIHDNQTLYKGISQETEVMRYHSLTVESASLPDCLEVTSWTEEGELMGFRHRSHPTEGVQFHPESIMSKHGKEMLAQWLTAYTTPDLLGV
uniprot_id:A0A7T7C9Z1	scia:HUG15_00815	ncbi-proteinid:QQK74300	up:A0A7T7C9Z1	MLFVIDNYDSFTYNLVQYLGELGEECLVKRNDETSVKEIAEMQPDRLVISPGPCDPNQAGVTLEAVQYFSGRLPVLGVCLGHQAIGQVFGGKVVQASRLMHGKTSRLIHDNQTLYRGIPQETNVMRYHSLTVESASLPDCLEVTAWTEEGELMGFRHRNHPTEGVQFHPESIMSEHGKEMLAQWLAAYTTPDLLGV
uniprot_id:A0A6P1HFW6	pof:GS400_03125	ncbi-proteinid:QHE51096	up:A0A6P1HFW6	MIIMIDNYDSFTYNLVQYIGELGLEVVVRKNDQISIKEMESLQPEAIVISPGPCTPNEAGVSLEVVKHFAGKIPILGVCLGHQVIVQALGGSIGRVEQLYHGKASRMIHDGKSIYHQLPNPLQAGRYHSLIAKGEEVPKSLEVTARDSAGEVMGVRHRDFAIEGIQFHPESILTEHGKQMLINFMDFYRIGPETRVG
uniprot_id:A0A6P1HN94	pof:GS400_11485	ncbi-proteinid:QHE52615	up:A0A6P1HN94	MIVIIDHYDSFTYNLYQYITEIAGEVLVFRHDQVTVKEIEKLSPSAIVLSPGPGNPNESGISKGLLEQFYQKIPILGICLGHQVIVEWFGGKVQKGKQPVHGKTANVTHDGQTIFRDIPNPTTVTRYHSLVATTLPSSLKVTARSEDGAVMAVRHNLYPIEGIQFHPESILTEHGYRMLKNFFSFMKGEDLDFILKEVER
ncbi_protein_id:WIF96486	pchu:QNI29_12065	ncbi-proteinid:WIF96486		MIVMIDNYDSFTYNLFQYIQMGGYEVVVYRNDQISIEEIEALEPEAIVLSPGPGSPQEAGICTDVVKHFFRVVPILGICLGHQVIVEAFGGEVKKGERPMHGKVSLVFHDGNGIYDGISSPTTVTRYHSLVALEDRLPKELVVTSRSKDGAIMGVRHNVYPVEGIQFHPEAILTKNGYEMLQNFFDVKEVAPS
uniprot_id:A0A3T0HYQ7	nmk:CHR53_13600	ncbi-proteinid:AZU62236	up:A0A3T0HYQ7	MILVIDNYDSFTFNLVQYIRTIGEEVVVRRNDQMTIKDIEELQPDNILLSPGPGNPDTSGLCIDIVKRFYQEIPILGVCLGQQIIAQVFGGTVTKALKPMHGKISMITNDQKGVFQEIPSPLKVTRYHSLIVEEASLPSCLEISARSEDGEIMALRHKQFKVEGVQFHPESIMTEYGLQMLKNFFKKDENM
ncbi_protein_id:QQZ07803	bvj:I5776_11940	ncbi-proteinid:QQZ07803		MILVIDNYDSFTYNLVQYCKQIGEEVTVVRNDQISIDEIEQMNPDFLLLSPGPGNPSQAGICKEAVKHFFAKIPILGVCLGHQIIAESFVGKVIKASEPMHGKTSLINHDGEGLYSGMKKSIYVTRYHSLIVEEQSLPDCLKITSKSINGEIMGVRHKEYRIEGVQFHPESILTESGLQMIENFYQYSLNGKVCEK
ncbi_protein_id:QQZ03043	bou:I5818_14870	ncbi-proteinid:QQZ03043		MILIIDNYDSFTYNLVQYIKQIGIEVKVVRNDQIAIAEIEQLNPEFILLSPGPGNPDHAGICIEVVKHFFNKIPILGVCLGHQVIAQAFGGKIIKAKRPMHGKTSFITHDGKSIFSGLENSFKVTRYHSLIVEEKSLSQDLDITSKSEDGEIMGIRHRQYKVEGIQFHPEAILTENGLKMIQNFFQPNEKFLINH
uniprot_id:A0A0H3JLV2	sau:SA0668	ncbi-proteinid:BAB41901	up:A0A0H3JLV2	MILVIDNNDSFTYNLIDYIKTQTKLTVQVVGIDNLLIEDVINMKPKAIVISPGPGNPDDYPILNEVLEQFYQRVPILGVCLGFQCIVSYFGGNIIHGYHPVHGHTTQLRHTNEGIFQGLPQNFNVMRYHSLIADGATFPNCLKITAKNDEAIIMAFEHIRFPVFGVQYHPESILSEYGYRQVELFLSKVGDYCENRI
uniprot_id:A0A0H3JV12	sam:MW0675	ncbi-proteinid:BAB94540	up:A0A0H3JV12	MILVIDNNDSFTYNLIDYIKTQTKLTVQVVGIDNLLIEDVINMKPKAIVISPGPGNPDDYPILNEVLEQFYQRVPILGVCLGFQCIVSYFGGNIIHGYHPVHGHTTQLRHTNEGIFQGLPQNFNVMRYHSLIADGATFPNCLKITAKNDEAIIMAFEHITFPVFGVQYHPESILSEYGYRQVELFLSKVGDYCENRI
uniprot_id:A0A7U7EU88	sar:SAR0766	ncbi-proteinid:CAG39776	up:A0A7U7EU88	MILVIDNNDSFTYNLIDYIKTQTKLTVQVVGIDNLLIEDIINMKPKAIVISPGPGNPDDYPILNEVLEQFYQRVPILGVCLGFQCIVSYFGGNIIHGYHPVHGHTTQLRHTNEGIFQGLPQNFNVMRYHSLIADGATFPNCLKITAKNDEAIIMAFEHITFPVFGVQYHPESILSEYGYRQVELFLSKVGDYCENRI
ncbi_protein_id:ADI97264	sue:SAOV_0747	ncbi-proteinid:ADI97264		MILVIDNNDSFTYNLIDYIKTQTKLTVQVVGIDNLLIEDVINMKPNAIVISPGPGNPDDYPILNEVLEQFYQRVPILGVCLGFQCIVSYFGGNIIHGYHPVHGHTTQLRHTNEGIFQGLPQNFNVMRYHSLIADGATFPNCLKITAKNDEAIIMAFEHITFPVFGVQYHPESILSEYGYRQVELFLSKVGDYCENRI
ncbi_protein_id:ADL22616	suj:SAA6159_00668	ncbi-proteinid:ADL22616		MILVIDNNDSFTYNLIDYIKTQTKLTVQVVGIDNLLIEDIINMKPNAIVISPGPGNPDDYPILNEVLEQFYQRVPILGVCLGFQCIVSYFGGNIIHGYHPVHGHTTQLRHTNEGIFQGLPQNFNVMRYHSLIADGATFPNCLKITAKNDEEIIMAFEHITFPVFGVQYHPESILSEYGYRQVELFLSKVGDYCENRI
ncbi_protein_id:AFH69014	sud:ST398NM01_0790	ncbi-proteinid:AFH69014		MILVIDNNDSFTYNLIDYIKTQTKLTVQVVGIDNLLIEDVINMKPKAIVISPGPGNPDDYPILNEVLEQFYQRVPILGVCLGFQCIVSYFGGNIIHGYHPVHGHTTQLRHTNEGIFQGLPQNFNVMRYHSLIADGATFPNCLKITAKNDEAIIMAVEHITFPVFGVQYHPESILSEYGYRQVELFLSKVGDYCENRI
ncbi_protein_id:CCG15356	sux:SAEMRSA15_06390	ncbi-proteinid:CCG15356		MILVIDNNDSFTYNLIDYIKTQTKLTVQVVGIDNLLIEDVINMKPKAIVISPGPGNPDDYPILNEVLEQFYQRVPILGVCLGFQCIVSYFGGNIIHGYHPVHGHTTQLRHTNEGIFQGLPQNFNVMRYHSLIADGATFPNCLKITAKNDAAIIMAFEHIRFPVFGVQYHPESILSEYGYRQVELFLSKVGDYCENRI
uniprot_id:A0A8D9SGT5	saua:SAAG_01136	ncbi-proteinid:EEV04525	up:A0A8D9SGT5	MILVIDNNDSFTYNLIDYIKTQTKLTVQVVGIDNLLIEDIINMKPKAIVISPGPGNPDDYPILNEVLEQFYQRVPILGVCLGFQCIVSYFGGNIIHGYHPVHGHTTQLRHTNEGIFQGLPQNFNVMRYHSLIADGATFPNCLKITAKNDEVIIMAFEHITFPVFGVQYHPESILSEYGYRQVELFLSKVGDYCENRI
ncbi_protein_id:AGO29087	sauc:CA347_729	ncbi-proteinid:AGO29087		MILVIDNNDSFTYNLIDYIKTQTKLTVQVVGIDNLLIEDVINMKPKAIVISPGPGNPDDYPILNEVLEQFYQRVPILGVCLGFQCIVSYFGGNIIHGYHPVHGHTTQLRHTNEGIFQGLPQNFNVMRYHSLIADGATFPNCLKVTAKNDEAIIMAFEHITFPVFGVQYHPESILSEYGYRQVELFLSKVGDYCENRI
ncbi_protein_id:CCE58513	suh:SAMSHR1132_06580	ncbi-proteinid:CCE58513		MILVIDNNDSFTYNLIDYIKTQTKLPVEVIGIDSLVMEQVINIAPQAIIISPGPGKPDDYPSLYKVIKNFHKQIPILGVCLGFQCIVSYFGGRIIHSRRPVHGHTTQLQHLGVGIFKGIPQNFNVMRYHSLIAEQQSFPKCLTITATNDENIIMGLEHQSYPTYGVQYHPESILSEYGYKQVELFLAKVCENSENRI
uniprot_id:Q5HR19	ser:SERP0374	ncbi-proteinid:AAW53741	up:Q5HR19	MILMIDNQDSFTYNLIDYIKVQTTEEVKIISVNDLMTQHLDALNPRAIVISPGPGKPSDYPILSSVLEIFHRHVPILGVCLGFQLIIEYFGGNIIHNDKPIHGHITKIRHSNEGIFKGLPSYFNVMRYHSLMADPSTIPSALKVTALNNENVIMAVAHHKYPIYGLQYHPESILSEYGHEQLNLFLTEVGVKYAH
uniprot_id:Q4L4D1	sha:SH2185	ncbi-proteinid:BAE05494	up:Q4L4D1	MIIVIDNKDSFTYNLIDYFKTETDKEIVVYEVDDVSVDLLRSSNVEAIVISPGPGKPSDYPILTEIMNQFEGEIPILGVCLGFQFIYEYYGGTIIHGLKPVHGHTTTLTHRGTGLFKGLPKSFEVMRYHSLIADKNHIPTVLNMTAYNEEGIIMAFEHNQYPIYGVQYHPESILSEYGHEQIRLFLEKVRIDYEHRI
uniprot_id:Q49VQ8	ssp:SSP2007	ncbi-proteinid:BAE19152	up:Q49VQ8	MILIIDNKDSFTYNIVDYVKQSYRGLIEVIDVTYLTVNKIYELAPKAIIISPGPGAPRDYPLLNEVIKTFSEAMPILGVCLGFQQIVTYFGGDIIKSDKPIHGHTTQIRHSGKGLFHQLPETFKVMRYHSLKAHAQTFPNTLEITAINEDNIIMGLEHKVLPIYGVQYHPESILSEHGLTQIQTFINIVEAYHANTL
uniprot_id:B9DK42	sca:SCA_0361	ncbi-proteinid:CAL27275	up:B9DK42	MIIMIDNKDSFTYNIVDYLTVESESEIKVLDSKELTLSQLKAMQPSALVISPGPGRPSDYPVLRQILEEYEKKIPILGVCLGFQFLIEHYGGNIVPNFRPVHGHTTCITNTGEGIFEGLPTSFEVMRYHSLMADAESVPNVLKVTATNDENIVMGIQHKQYPIYGVQYHPESILSEYGHEQIRLFLQKAGEIVAS
ncbi_protein_id:ADC88208	slg:SLGD_02121	ncbi-proteinid:ADC88208		MILVIDNNDSFTYNLIDYFKTVTDIEIIVYRINQVTIQSLQQLNPSALVISPGPGKPSDYPIIAQIIAAFKKRIPILGVCLGFQCIYDYFGGRIIHGKRPVHGHTTKLNHNNKGIFAQLPQHFEVMRYHSLIAERQSLPAQLEISAENDEGIIMAVQHRQWPIYAVQYHPESILSEHGHAQIELFIKTLGVNQCDNTI
ncbi_protein_id:ADV04951	ssd:SPSINT_0422	ncbi-proteinid:ADV04951		MIVMIDNKDSFTYNIVDYVEYERQQPVTVIDVEAVSIEKLKEMQPTALIISPGPGAPEDYPILFEVVKTFEHTTPILGVCLGFQLLVTYYGGKIIHAPRPVHGHTTRISHDQSPLFQGLPEQFEVMRYHSLMADPMTIAKPLVVSAQNEQGIVMAVRHMSRPIDGVQYHPESILSEYGHEQIRNFLRKAEVSYGCEV
ncbi_protein_id:ADX77271	sdt:SPSE_2031	ncbi-proteinid:ADX77271		MIVMIDNKDSFTYNIVDYVEYERQQPVTVIDVEAVSIEKLKEMQPTALIISPGPGAPEDYPILFEVVKAFEHTTPILGVCLGFQLLVTYYGGKIIHAPRPVHGHTTRISHDQSPLFQGLPEQFEVMRYHSLMADPMTIVKPLVVSAQNEQGIVMAVRHMSRPIDGVQYHPESILSEYGHEQIRNFLRKAEVSYGCEV
ncbi_protein_id:VED63604	sdp:NCTC12225_02253	ncbi-proteinid:VED63604		MIVMIDNKDSFTYNIVDYVEYEHQQPVTVIDVDAVSIATLKEMQPTALIISPGPGAPEDYPILFEVVKAFEHTTPILGVCLGFQLLVTYYGGKIIHAPRPVHGHTTRISHDQSQLFQGLPAQFEVMRYHSLMADPMTIAKPLVVSAQNEQGIVMAVRHMSRPIDGVQYHPESILSEYGHEQIRNFLRKAEVSHGCEV
ncbi_protein_id:AGC91267	swa:A284_09760	ncbi-proteinid:AGC91267		MIVVIDNKDSFTYNLINYFKMATRDMVNVIDVEEINIEELKALKPKAIVISPGPGRPSDYPILFKVMDDFYQHIPILGVCLGFQMICQYFGGIIIHRDRPIHGHTTLLSHYGEGMFQGLPEKFNVMLYHSLQVDENSIPSELNITAKGEDDVIMGLQHDKYPIYGLQYHPESILSEQGQNQIQNFIDIVGENSDYQI
ncbi_protein_id:AID00780	sxy:BE24_01315	ncbi-proteinid:AID00780		MILIIDNKDSFTYNIVDYIKQSYRGQVEVIDVEMVTNERIHLYKPNAIVISPGPGSPEDYPVLNEVIQTFSTQVPILGVCLGFQQIVTYFGGNIVKSDKPIHGHTTRIKHSGSGIFDGLPESFDVMRYHSLKAEQSSFPEALTVTATNHENIIMALEHKLLPIYGVQYHPESILSEYGLKQIQIFINIVEAYHANTF
ncbi_protein_id:AID43417	sxl:SXYLSMQ121_1986	ncbi-proteinid:AID43417		MILIIDNKDSFTYNIVDYIKQSYRGQVEVIDVEMVTNERIHLYKPNAIVISPGPGSPEDYPVLNEVIQTFSTQVPILGVCLGFQQIVTYFGGNIVKSDKPIHGHTTRIKHSGTGIFDGLPESIDVMRYHSLKAEQSSFPEALTVTATNHENIIMALEHKLLPIYGVQYHPESILSEYGLKQIQIFIDIVEAYHANTF
ncbi_protein_id:CEF19518	sxo:SXYL_02138	ncbi-proteinid:CEF19518		MILIIDNKDSFTYNIVDYIKQSYRGQVEVIDVEMVTNERIHLYKPNAIVISPGPGSPEDYQVLNEVIQTFSTQVPILGVCLGFQQIVTYFGGNIVKSDKPIHGHTTRIKHSGTGIFDGLPESFDVMRYHSLKAEQSSFPEALTVTATNHENIIMALEHKLLPIYGVQYHPESILSEYGLKQIQIFIDIVEGYHANTL
uniprot_id:A0A0A8HRR8	shu:SHYC_10160	ncbi-proteinid:AJC96761	up:A0A0A8HRR8	MIVMIDNKDSFTYNVVDLIYQATSHHVTVIDIHEATIDKIQQLQPQAIVISPGPGTPEDYPILFEVLKHFEYQCPILGVCLGFQLIAAFYGGHIVKAPWPVHGHTTKIYHDQSALYEGLPSPFQVMRYHSLMVDITSLRAPLKVTAKNEDGIVLGIKHESRPIYGVQYHPESIMSEHGCAQMNNFFNEVGLKHGCHI
ncbi_protein_id:AKL91233	scap:AYP1020_0081	ncbi-proteinid:AKL91233		MIVMIDNHDSFTYNLIDYLKVQTTDEVKVISVDEVSITKLKKLSPKAIIISPGPGKPSDYPVLSTIISNYDQLIPILGVCLGFQLIVEYYGGRIIHSPKPIHGHTTTLRHTNEGIFKGLPQEFNVMRYHSLMVDSEYIPNTLKVTAINDENVIMAVQHQYLSIYGVQYHPESILSEYGHDQLKLFLNEAGVEYAC
ncbi_protein_id:AKS67707	ssch:LH95_09680	ncbi-proteinid:AKS67707		MIVMIDNKDSFTYNIVDYLEVESQQTVKVIDVDEVSLPMLEQLKPSAIVISPGPGAPVDYPILFDVIRTFEKEVPILGICLGFQLIVTYYGGKIIHAPRPVHGHTTHLHHDGSTLFHALPKSFNVMRYHSLMADPSTIHTPLVVSALNEDDIVMAVRHMQWPIYGLQYHPESILSEYGHEQMRNFLRKAGIIDGCEV
uniprot_id:A0A2T4MLF3	sagq:EP23_11990	ncbi-proteinid:ALN77998	up:A0A2T4MLF3	MIVMIDNKDSFTYNVVDLIYQATSCHVEVIDIHDVNIDTLQRIQPEAIVISPGPGTPKDYPILFDVLKHFEQQCPILGVCLGFQLIAAFYGCHIIKAPWPIHGHTTTMYHNQSDLYEGLPSPFKVMRYHSLMVDIATLHNPLTITAKNDDGIVLGIKHDHLPIYGVQYHPESILSEYGCTQMNNFFSKVGLKHGCHI
ncbi_protein_id:ALM56320	seqo:SE1039_05370	ncbi-proteinid:ALM56320		MILIIDNKDSFTYNIVDYIKQSYSGAVNVVDVEEITTEKITQISPDAIVISPGPGSPDDYPILNEVIKVFSEQVPILGVCLGFQQITTYFGGDIIKGDKPIHGHTTQIQHDNSGIFKGLADTFYVMRYHSLIADTKTFPKILKVTATNQEGIIMACAHKTLPVFGVQYHPESILSEYGIEQIKLFIEIVEGSHADTI
ncbi_protein_id:AMG96777	ssif:AL483_08030	ncbi-proteinid:AMG96777		MIIMIDNKDSFTYNLVDYLKTESNERVTVIDVDDVDIETLKTMQPHAIVISPGPGSPSDYPILHEVLSTFEDSAPILGVCLGFQLIVEHYGGAIIHSSRPVHGHTTLITTNEQGIFAGLPKQFHVMRYHSLCADALRMPSALEVTAYNEEQIVMAVAHRSYPIYGVQYHPESILSEYGHAQIRLFLQQAGENIARAL
uniprot_id:A0A143PAC7	scv:A4G25_05875	ncbi-proteinid:AMY05491	up:A0A143PAC7	MIIMIDNKDSFTYNIVDYLTVESETEIKVLDSKELSLSQLKALQPSALVISPGPGRPSDYPILHQILEEYEKKVPILGVCLGFQFLIEYYGGNIVPNSRPVHGHTTRITNTGEGIFEGLPTSFEVMRYHSLMADAKRVPPVLKVTATNDENIIMSIQHKQYPIYGVQYHPESILSEYGHEQFHLFLQKVGETVGS
ncbi_protein_id:ASE37691	spet:CEP67_10505	ncbi-proteinid:ASE37691		MLVMIDNQDSFTYNLVDLIQQQLGASIQVICGTEANVEQLEALNPTGLIISPGPGRPEDYPQLYDIFRRYETEIPILGVCLGFQFMIAYYGGRIIHSDRPVHGHTTAITHDNEGMFEQLSQGFHVMRYHSLMAGDVTEPLKVCATNEDGIPMGVMHQSLPIYGVQYHPESILSEYGRAQIQLFLEKVGERHANPI
uniprot_id:A0A1W6BN54	slz:B5P37_07955	ncbi-proteinid:ARJ51246	up:A0A1W6BN54	MIVMIDNKDSFTYNIVDYVEYVSQQRVTVIDVATVSIAALQQLQPTALIISPGPGAPKDYPILFEVIKAFESTTPILGVCLGFQLLVTYYGGNIVHASRPVHGHTTRIIHDRSALFQDLPDSFEVMRYHSLMADPATIAEPLRISAHNDEGIVMAVRHLTRPIVGVQYHPESILSAYGHEQMRNFLRKAGIDHGCQV
ncbi_protein_id:AQM40578	scoh:BZ166_01990	ncbi-proteinid:AQM40578		MLLVIDNKDSFTYNIVDYLKQCYTGTIKVVDVDEIDIDKLIDMKPLAIIISPGPGTPSDYPILNEVITQFMNNVPILGVCLGFQQIITYFGGRIVKNHKPIHGHTTSITHTGKGIFKDLPKSFNVMRYHSLMADIHTFPVELNVTATNDKGIIMACEHRECAIYGVQYHPESFLSEYGIEQIKLFIESVEAHHASKI
uniprot_id:A0A291JMN7	snl:BJD96_11310	ncbi-proteinid:ATH60845	up:A0A291JMN7	MLLVIDNKDSFTYNIVDYLKQCYAREVFVIDVDEVVIDEIFGMKPEAIVISPGPGKPIDYPILNKVIDRFAKHVPILGVCLGFQLIVTHFGGDIIKNKKPIHGHTTFITHKGTDIFKDLPTTFSVMRYHSLMANIHTFPSILRATAINDEGVIMACAHQDDAVYGVQYHPESILSEYGIEQIKLFIEIVEAYHANKV
ncbi_protein_id:AVQ36833	skl:C7J89_11920	ncbi-proteinid:AVQ36833		MIIVIDNKDSFTYNLVDYTKNISQQPVKVIDVDQVDITALQYLKPEAIIISPGPGKPSDYPVLSYVITTFAATTPILGVCLGFQLIVEYFGGKIIKSDKPVHGHVTTLTHTNSGIFKGLKQNFQVMRYHSLIAHTASIPSELNIVAYNEEQIIMAVEHEQLPLYGVQYHPESISSEYGHKQLQLFLTKAGEHCAHSI
uniprot_id:A0A2K3Z2L4	sfq:C7J90_01180	ncbi-proteinid:AVP35646	up:A0A2K3Z2L4	MIVMIDNKDSFTYNVVDYLETESGQQIHVVDIEDVNVQQLQQLNPEAIVISPGPGAPNDYPILYEVMQTFESTVPMLGVCLGFQLIVAYYGGDIIKAPYPVHGHTTTIEHHESCLFSGLPTRFNVMRYHSLIADIKTIRSPLKITAQNEEGMVMAIEHQYRPIYGVQYHPESILSEYGHAQFRNFLVKAGVVNGCEV
uniprot_id:A0A974QN15	shom:EGX58_02725	ncbi-proteinid:AYY65895	up:A0A974QN15	MIIVIDNNDSFTYNLIDYIKIETSHCVEVLKVTEVTVALLEELTIEAIVISPGPGKPSDYPILKSVLDRYASSVPILGICLGFQLIYEYYGGEIIHGPKPVHGHTTPIIHTGKGLFKHLPQNFNVMRYHSLIANRQQLPSQLNTTATNNEGIMMAFEHDTLPIFAVQYHPESILSEYGHQQIQYFIEKVGKIHEYYV
uniprot_id:A0A240BX17	smus:C7J88_08985	ncbi-proteinid:AVQ34289	up:A0A240BX17	MIIMIDNKDSFTYNIVDYLKTESNSHIEVIDVDDVSVEKIASCRPTAIVISPGPGAPVDYPILQDILCYFEKRVPILGVCLGFQLIVTYYGGKIVHAPYPVHGHTTRITHDGSQLFRGLPSAFNVMRYHSLMADPATIQTPLTVTAMNKEQMIMAVAHEDLPIYAVQYHPESILSEHGHAQIRNFLDKVGSTNGCEV
ncbi_protein_id:QDW94668	scar:DWB96_10670	ncbi-proteinid:QDW94668		MIVMIDNHDSFTYNLIDYLTVQTTDDVQVISVDQVTIPMLKQLDPQAIVISPGPGRPSDYPILATILTEYYREVPILGVCLGFQVIVEHFGGQIIHNDKPVHGHTTTLHHSNEGIFKDLPLYFNVMRYHSLMADPLQIPHSLKVTAYNNEGIVMAVQHRDFHVYGVQYHPESILSEYGHEQLKLFLNEAGVQYAY
ncbi_protein_id:QDW82999	schr:DWB92_10315	ncbi-proteinid:QDW82999		MIVMIDNKDSFTYNVVDLLNEATMCQIEVIDISHVNVTQLKEMQPQAIVISPGPGTPRDYPILFEVLQQFESQCPILGVCLGFQLICEYYGGDIIKAPWPVHGHTTEMFHNQMDLYEGLPSPFKVMRYHSLMVDADTVHAPLVIAGQNEEGIIMGVKHENYPIYGVQYHPESVLSEYGRAQMINFLSKVGVQHGCHI
ncbi_protein_id:BBK28878	sarl:SAP2_20620	ncbi-proteinid:BBK28878		MIVMIDNKDSFTYNLVDYLNSMSQQPITVIDVDDLNIAQLQASKPSAIVISPGPGRPEDYPMLYQLIQTFEQQIPILGVCLGFQLLVSYYGGEIIPNVRPVHGHVAALTHTNQGIFYGIPQQFSVMRYHSLMVNRQTLPKSLIITAETSDHIIMGVQHREHPIFGVQYHPESILSQYGHKQLRLFLEKIGDTSASPF
ncbi_protein_id:SNV07971	spic:SAMEA4384060_2157	ncbi-proteinid:SNV07971		MIIMIDNKDSFTYNIVDYLTVESGSEIKVIDSTEVTLRELEALQPSALVISPGPGRPSDYPILFQILERFEGKIPILGVCLGFQLIIEYYGGSIIPNTRPVHGHTTSITTTAEGIFEGLPQSFQVMRYHSLMADPAEIPAVLKVTAENAEHIIMGVQHQSYPVYGVQYHPESILSEYGHEQFRLFVQKAGERVVS
uniprot_id:A0A2K4AJW6	ssh:NCTC13712_00678	ncbi-proteinid:VEE65275	up:A0A2K4AJW6	MILVIDNNDSFTYNLIDYIKTQTKLPVEVIGIDSLVVEQMLNLAPQAIVISPGPGKPDDYPLLYKVIKYFHKQIPILGVCLGFQCIVSYFGGRIIHSHRPVHGHTTQLQHLGVGIFKDIPQNFNVMRYHSLIAEQQSFPKCLTITATNDENVIMGLEHQSYPTYGVQYHPESILSEYGYKQVELFLAKVCENSENRI
ncbi_protein_id:SNV64201	ssim:SAMEA4384339_0658	ncbi-proteinid:SNV64201		MIIVIDNNDSFTYNLIDYLATQTTDKIEVISINELSLSYLQHHFPSAIVISPGPGKPEDYPILYDVLSMFASDVPILGICLGFQILYTYYGGNVIHNSYPVHGETTVIQHNNHRLFQGLPQNFKVMRYHSLMADIDTLPPDIVVTARNEDNVIMGIAHNHLPLYGLQYHPESILSEFGHDQIKLFLQEVMYANDDHI
uniprot_id:A0A3G4QX21	sdb:CNQ82_03485	ncbi-proteinid:AYU54538	up:A0A3G4QX21	MIIMIDNKDSFTYNIVDYLTVESGSEIKVIDSKDLTLRELEALQPSALVISPGPGSPSDYPILFQILERFEGKIPILGVCLGFQLIIEYYGGSIIPNTRPVHGHTTSITTTAEGIFEGLPQSFQVMRYHSLMADPAEIPAVLKVTAENTEHIIMGVQHQSYPVYGVQYHPESILSEYGHEQFRLFAQKAGERVVS
uniprot_id:A0A7T1F8Z3	sllo:ISP08_10190	ncbi-proteinid:QPM74702	up:A0A7T1F8Z3	MIIVIDNKDSFTYNLVDYTKNMSQQPVKVIDVDQVDIRALQYLKPEAIIISPGPGKPSDYPILSQVITTFASSTPILGVCLGFQLIVEYYGGKIIKSGKPVHGHVTSLTHTNSGIFKGLNQNFQVMRYHSLIAHTPSLPSELNIVAYNEEQIIMAVEHERLPIYGVQYHPESILSQHGHKQLQLFLAKAGEHCDYPI
ncbi_protein_id:QPT05852	saul:I6G39_09210	ncbi-proteinid:QPT05852		MIVVIDNKDSFTYNLVDLIARNTKQEVRVIDVDHATIEELESLTPNALVISPGPGVPKDYPILYDIIRTFEKRCPILGVCLGFQLLIDYYGGEIIANDKPVHGHTTSLIHHQSSLFEQLPQQFNVMRYHSLMVDRHTMPSELYITAENNEGVIMAVAHHTLPIVGVQYHPESILSEYGAEQIQLFLNLTGETYANQI
ncbi_protein_id:QQB97710	ssac:I6I31_06305	ncbi-proteinid:QQB97710		MIIMIDNHDSFTYNLIDYIKVQTHEEIKVISIDHVSVKFIEYLNPRAIIISPGPGRPSDYPILSTLLEKFHSYIPILGVCLGFQLIVEFYGGQITHNDKPIHGHTTKIHHYNEGIFKGLPSSFNVMCYHSLMAVNSSIPSELKITAKNDEEIIMAVEHCDYTVYGVQYHPESILSEYGHAQVNLFLTEAGVRCAY
ncbi_protein_id:UEX89780	srai:LN051_09450	ncbi-proteinid:UEX89780		MIIMIDNKDSFTYNVVDLLHQATEQHIEVIDINDVAISELEQMNPRAIVISPGPGTPKDYPILFEVLRRFETMCPILGVCLGFQLINAYYGGEIIKAPWPVHGHTTTLNHNGLDLYEGLPSTFKVMRYHSLMVDAKTVALPLVVTAQNEEEIIMGVKHTALPIYGVQYHPESILSEYGLAQIKNFLSKVSDVRGCRI
ncbi_protein_id:QRA16125	spsd:JMB28_10835	ncbi-proteinid:QRA16125		MILIIDNKDSFTYNIVDYIKQSYRGQVEVVDVEMMTNERIHSLQPHAIVISPGPGSPEDYPILNQVIQTFSTKGPILGVCLGFQQIVTYFGGNIVKSDKPIHGHTTRIKHNGIGIFDGLPESFDVMRYHSLKAEQSSFPTTLTVTATNHEGIIMALEHKVLPIYGVQYHPESILSEYGLKQIQIFIDIVEAYHANTL
ncbi_protein_id:UDI78892	stas:HYI43_10120	ncbi-proteinid:UDI78892		MILVIDNKDSFTYNLIDYLKTETTKIVKVIDVAHVSLAELKQLEIEAIVISPGPGKPSDYPVLTEVMDYYQSDVPILGVCLGFQFIFEYYGGKIIHGLKPVHGHTTPLTHNDQGIFKGIPQSFNVMRYHSLIADKTHVPSVLKVTAYNDEAIIMAVEHKAYSVYGVQYHPESILSEYGHEQLRLFLEKVGVTNEYSL
ncbi_protein_id:UXS60428	sury:MUA21_02230	ncbi-proteinid:UXS60428		MLLVIDNKDSFTYNIVDYLKQCYTGTIKVVDADEIDIDKLIDMKPLAIIISPGPGTPSDYPILNEVITQFMNNVPILGVCLGFQQIITYFGGRIVKNHKPIHGHTTSITHTGKGIFKDLPKSFNVMRYHSLMADIHTFPVELNVTATNDKGIIMACEHRECAIYGVQYHPESFLSEYGIEQIKLFIESVEAHHASKI
ncbi_protein_id:UQW81068	seda:MNY58_10860	ncbi-proteinid:UQW81068		MILMIDNKDSFTYNIVDYLKQSYVGTIEVIDVEYLTVSKIYDLAPKAIVISPGPGAPSDYPILNEVIRMFSKHIPILGICLGFQQIVTYFGGDIIKSDKPIHGHTTQIKHNNKGIFHQLPDTFKVMRYHSLIAKAQSFPDSLEITALNDAHIIMGLEHKSLPIYGLQYHPESILSEHGLTQIFSFIKIVEAYHANTL
ncbi_protein_id:WJE85884	scaq:QMO72_10750	ncbi-proteinid:WJE85884		MIIMIDNKDSFTYNIVDYIEQEYSGEVKVIDVERLSIEKVRLCSPEAIVISPGPGTPDDYPILNELLKIFSPSIPVLGVCLGFQQIITYYDGDIIKSGKPIHGHTTRIHHNGKGMFKGLPESFNVMRYHSLCANAETFPAVLEITASNCDGIIMAFAHQTLPIYGLQYHPESILSEFGMAQIALFIEIVEDYHANPI
ncbi_protein_id:WKU12847	sdev:Q2T90_08795	ncbi-proteinid:WKU12847		MIIVIDNKDSFTYNLIDYIKTETEKPVHVFDVDGITIEELNALDIEAIVISPGPGKPSDYPILSEIMDEYATKVPILGVCLGFQLIYEYYGGKIIHGKKPVHGHTTPLIHNEMGIFKDLPQNFKVMRYHSLMAESNSLPTLLRVTARNTEDIIMAVEHETFPIYGVQYHPESILSEYGHEQLRHFIMKVGQVNEYYV
ncbi_protein_id:UMT76302	srot:ML435_03370	ncbi-proteinid:UMT76302		MILVIDNNDSFTYNLIDYIKTQTKLPVEVIGIDSLVIEQVINLSPQAIVISPGPGKPDDYPLLYKVIKYFHKQIPILGVCLGFQCIVSFFGGRIIHSYRPVHGHTTQLQHLGVGIFEDIPQNFNVMRYHSLIAEQQSFPKCLTITATNDENIIMGLEHQSYPMYGVQYHPESILSEYGYKQIELFLAKVCENNENRI
uniprot_id:A0A192F3G2	stap:AOB58_1217	ncbi-proteinid:ANK38019	up:A0A192F3G2	MILIIDNKDSFTYNIVDYINQSYSGAVNVVDVDEVTTEKITQMSPDAIVISPGPGSPDDYLILNEVIKVFSEQVPILGVCLGFQQITTYFGGDIIKGDKPIHGHTTQIQHDNSGIFKGLADTFYVMRYHSLIADTKTFPKILKVTATNQEGIIMACAHKTLPVFGVQYHPESILSEYGIEQIKLFIEIVEGSHADTI
uniprot_id:A0A9N7CWK3	sscu:CEP64_09860	ncbi-proteinid:ASE34887	up:A0A9N7CWK3	MIIMIDNHDSFTYNIIEYINILTKNEQIKILKSEEVTSDVVHAINPDAMIISPGPGHPDDYVQLKAFLQSIYTDVPILGVCLGFQLLISTFGGKVVKGPRPVHGHTATIKHDGKGIFEGLPESFEVARYHSLIADKHHIPEGFKVSAWLEEGIPMAIRHQHLPIEAVQYHPEAILSEYGLEQIANFLVKAGVEIEDTYTI
ncbi_protein_id:QGS46939	sff:FOB90_09770	ncbi-proteinid:QGS46939		MIVMIDNKDSFTYNIVDYLEVESQQTVKVIDVDEVSLPMLEQLKPSAIVISPGPGAPEDYPILFDVMRTFEKEVPILGICLGFQLIVTYYGGKIIHAPRPVHGHTTRLRHDGSTLFHALPKSFNVMRYHSLMANPTTIHTPLVVSALNEDDIVMAVRHMQWPIYGLQYHPESILSEYGHEQMRNFLRKAGIIDDCEV
uniprot_id:A0A240A230	sste:SAMEA4384403_2103	ncbi-proteinid:SNV76976	up:A0A240A230	MIIMIDNHDSFTYNIIEYLNIISKSEEIKVMMTENVSIERIESLNPKLVIISPGPGHPDDYKDLKNVMKHICHDVPILGVCLGFQLLISIFGGRVIKGEKPIHGHVAKLEHDGEGIYLGLPQSFQVTRYHSLIADMQSIPDVFKVSSFIEQGIPMSVRHKELPIEAVQYHPESILSEYGKEQFANFLMKVGIEVESTYSV
ncbi_protein_id:QMU12075	mlen:H3V22_12195	ncbi-proteinid:QMU12075		MIIMIDNHDSFTYNINEYLKIITINEEIRIYKNEDINIDMLNSLNPKAVIVSPGPGHPNDYPKLMENLYQIHKQIPILGVCLGFQLLIATFNGKIVNGQKPIHGHIAAIKHDGKGIYQNLPSSFNVTRYHSLIADDTCIPDEFIISAWTVEGNIPMAIRHKSLPIEAVQYHPESILSEFGKEQIANFLTKVGVEVESTYTI
ncbi_protein_id:QQT15527	mvt:I6J10_00940	ncbi-proteinid:QQT15527		MIMMIDNHDSFTYNIIEYIKILTKNNEIKILKSEDVTVEIVQSLNPDVIIISPGPGHPDDYAALKSFIYNIYKDVPILGVCLGFQLLIATFGGSVIKGERPVHGHTARLEHDGKGLFEHLPQDFQVTRYHSLIADKKYIPQDFIVTARTSDDIPMAIRHKLLPIEAVQYHPESIISEYGLEQLANFLMKAGVEIEDAYKV
ncbi_protein_id:ATD30994	macr:BHM04_07245	ncbi-proteinid:ATD30994		MILMIDHHDSFTYNIVHYIEQLDENVVTKTIDEITIEDIRKINPSHIILSPGPGHPRDAKLAHDILDKFGGTIPILGVCLGFQVIMMHYNNEIKQLRPVHGHQVDVFHDGSIIFKDIASPTKVARYHSLGQSGDVLLPLIRTAWTEDNIIMGIRHEALAIYGIQFHPESILTTDGLKMLASFIKGDIYES
ncbi_protein_id:UBH22875	mary:LAU42_02760	ncbi-proteinid:UBH22875		MILMIDHDDSFTYNIVHYLEAMDETVRVVRSEVVTIEYIERLSPEFIILSPGPGHPTEAIMAHKVIDTFGDRIPILGICLGFQVIVQHFNHEVKKLSPVHGHIGYVEHNGTGIYQGVEAPAQVARYHSLGTMDNIQMPLIVTGMTDNIVMSVSHESWPLYGIQFHPESVLTTSGYTMLNNFLTLGREFYARSH
ncbi_protein_id:ULG74756	mbru:MGG13_03020	ncbi-proteinid:ULG74756		MFLMIDNYDSFTYNIVHYIEGMDEEIIARQPHEITTHDIEDMQPEGILLSPGPGHPEDAALTLEVIKTFAGRIPLLGICLGFQAIITAFGGKVDKGRPVHGHSAEITHDGKGLYMNLPDSLKVARYHSLRAVSLPECLIVTAKTHDGIIMGIRHRDSLVEGVQYHPESVLTEHGHEQLKQFIRMCRE
ncbi_protein_id:WJP98275	mboc:QSV55_02920	ncbi-proteinid:WJP98275		MFLMIDNYDSFTYNIVHYIEGMDEEIMVRQPHEITIAEIADMQPEGILLSPGPGHPEDASLTLEVIRTFAGSIPLLGICLGFQAIVTAFGGKVDKGQPVHGHSADINHDGRGLYTGLPTPLKVARYHSLRAVSLPASLMVTASTSDGIIMGIRHHEFLVEGVQYHPESVLTERGHEQLKQFIRMCRE
uniprot_id:B9EAB2	mcl:MCCL_0466	ncbi-proteinid:BAH17173	up:B9EAB2	MILMIDHDDSFTYNIVHYLEAMDEAVHVVRSKVVTIEYIEDLSPEFIILSPGPGHPAEAIIAHKVIDTFGGRIPILGICLGFQVIVQHFNHEVKKLSPVHGHIGHVEHNGTDLYQGVEAPAQVARYHSLGTMDKIQRPLIVTGITDNIVMSVAHESWPLYGIQFHPESVLTTSGYTMLNNFLTLGREFYARGH
uniprot_id:A0A0F7HN22	shv:AAT16_09570	ncbi-proteinid:AKG74444	up:A0A0F7HN22	MIYMIDHYDSFTFNIVQFLGEIGEEITVRRNDEVRLTEIEELKPDLIFLSPGPRTPEQTGMTLEVIEKFKGVIPIFGVCLGHQAIAYAFGGQIVKTERLMHGKTSSIHHDAAGIYKAIPQGTEVMNYHSLVVDRMSLPDCLEVTAENEDGEIMGIRHRELPVEGVQFHPESIGSIDGRKLLENAAGHIKVHI
uniprot_id:A0A0F7HKF8	shv:AAT16_02480	ncbi-proteinid:AKG73182	up:A0A0F7HKF8	MNILMIDNHDSFTYNLVHYMESGVYDIEMIVIKPEDLYEGIMTEKEISGIVISPGPSHPADRPDVIDFLRRQWTRVPILGICLGHQLLWHMAGGTVGRGERPVHGHVSLINHDGSWLFEDIPSSFNVTRYHSLVCYGETPEGFEISARTEDGVVMAIRHKRYDIAGLQYHPEAILSENGKRQLESFIRKVMEGGHHVRTREVQEG
uniprot_id:A0A7T4X032	jea:JEM45_05350	ncbi-proteinid:QQD84094	up:A0A7T4X032	MNLLMIDNYDSFTYNLVHYMESNPYGVGVKVVRPDELSSYNMADNNIIGVVISPGPSHPTDRPEVLDFIKKYFTTQPIFGICLGHQMLWHLAGGEVSHGKRPIHGHAHPVYHNEKDIYANIPTPVIGCRYHSLSCYGQVNDYNIVGQTEDGINMAIRHKTYPVFGVQYHPEAILSEHGRAQVNNFIRIAVEENQG
ncbi_protein_id:QYA47091	namp:KPF49_01180	ncbi-proteinid:QYA47091		MNLLMIDNYDSFTYNLVHYLQANKKDVNVIVKQPHELYNDIIDEKSIIGVVVSPGPSHPKDRPEVIDFLREIWGETPIFGICLGHQMLWHMTGGEVSHLNRPVHGETYTLTHDETYIFNNIKNNIDITRYHSLVCKGENDEFLIAGTADDEIMAIRHKEYDIFGVQYHPESILSEFGHEQINNFINIALERY
ncbi_protein_id:WOS95942	nmy:CJ229_007595	ncbi-proteinid:WOS95942		MNILMIDNYDSFTYNLVHYLEMNDKGVNIIVKQPYELNNNTIDDESIIGIVVSPGPSHPKDRPEVIEFLKSAWGKVPILGICLGHQMLWHMTGGTVTHLKRPVHGETYELTHDEKFIYKNIDNPIQITRYHSLVCKGDNDEFVVVGTADDEIMAIRHKTEDIFGLQYHPESILSEEGHAQINNFIDIVLERC
ncbi_protein_id:AQL56742	sbac:BVH56_07330	ncbi-proteinid:AQL56742		MILIIDHYDSFTYNIEHYIKTITQDNVITVKYDDELINHYAKQADSIIISPGPGKPSDYPETLSIIKSCEVPIFGVCLGFQMIAYVFDINIHKQRPVHGEVFTLNLTDEGATHPIYKNINYAHAITRYHSLIIDRNELLSHNELIELSYIEDDSDKITMALVHIHKPIVGVQYHPESILSEYGHQLLLNFIEMTDWKG
ncbi_protein_id:ALD11283	lmoz:LM1816_19625	ncbi-proteinid:ALD11283		MILIIDHNDSFTYNLMQYVLELTSKVKVINYDKLSISDVKTENISKIILSPGPKAPKDYEKTKKVIEYFKGEIPILGVCLGHQIIAEFFGGEIKHAPYICHGKATQIVHDNSGIFEDIQSKTNVARYHSLIISENNFPGKELKITSRTIDGLIMGVRHCIYNIEGVQFHPESILTEQGFKMIQNFVLSER
ncbi_protein_id:EGF39231	lmoz:LM1816_02832	ncbi-proteinid:EGF39231		MILIIDHNDSFTYNLYQYFLELQEEVQVVSATNFSLEIFQQLVPEMVVLSPGPGSPEDFPVSLALLGKIQVPILGICLGHQMIAHFFGAKVVPAKVPVHGKTSIISHTGEGLFAELAPKFQVTRYHSLVIDPATVPANLKVTALTEDGVIMGLAHVSKPIHSVQFHPEAILSENGHAILENFIRLGRNVK
uniprot_id:G2Z9A7	liv:LIV_2702	ncbi-proteinid:CBW87203	up:G2Z9A7	MILLIDHNDSFTYNLYQYFLELGEDIHVVSAANLTLDKFSALNPEMVVLSPGPGSPEEFQTSLEILDKTSLPILGICLGHQMIATFFGAKVVRATVPVHGKTSFITHNQAGLFTGLTTPFLVTRYHSLIVQNDSIPAELEITAMTDDGIIMGLKHATKPIYSVQFHPEAILSENGHELLQNFVRIGRNEK
uniprot_id:A0A1S7FQL3	lwi:UE46_00445	ncbi-proteinid:AQY49680	up:A0A1S7FQL3	MILLIDNYDSFTYNLYQYLLELGKEVQVVKNDQITLDEVCEINPESIVISPGPGTPDDAGISLALIHEFSGRIPILGICLGHQAIVQAFGGEIIRAPEPVHGKTSTITNDQEGVFTSLSARFSVTRYHSLIAAESHLPTELIITAKTDDDLIMAVRHREFLVEGVQFHPEAILSEHGHEILANFVKLTEWSYENENAIRF
ncbi_protein_id:WAO22576	lnw:OTR81_04695	ncbi-proteinid:WAO22576		MILLIDNYDSFTYNLYQYLLELGKQVRVVKNDQITVAEVCEINPESIVISPGPGTPDDAGISLAVIREFAGKIPILGICLGHQAIVQAFGGEIIRAPEPVHGKTSIITNDQEGVFTSLSARFSVTRYHSLVAAESHFPNELLITAKTEDDLIMAVRHRKFLIEGVQFHPEAILSEHGHEILENFVKLTERSYENENAVRF
uniprot_id:A0A075R550	blr:BRLA_c026600	ncbi-proteinid:AIG26979	up:A0A075R550	MKTLLIDNYDSYTFNLYQLFASTSGVLPTVVRNDQFTWSELQNLSFDNIVISPGPGTPANVKDFGICRDALLKAEVPILGVCLGHQGIGHIFGAKIIHAPEAMHGRLSNIWHNHSALFSGIPQGFQVVRYHSLIVEDRLPECLEKTAWTSDGIIMGLRHKERPIWGVQFHPESICTEFGQQLVENFTELTRKYHSSKKAQLEDFENETLHPKCLVM
ncbi_protein_id:QIC05152	brw:GOP56_05825	ncbi-proteinid:QIC05152		MKTLLIDNYDSYTFNLYQLFASTSGVLPTVVRNDQFTWSELQNLSFDNIVISPGPGTPANVKDFGICRDALLKAEVPILGVCLGHQGIGHIFGAKIIHAPEAMHGRLSNIWHNHSALFSGIPQGFQVVRYHSLIVEDRLPECLEKTAWTSDGIIMGLRHKERPIWGVQFHPESICTEFGQQLVENFTKMTRKYHSSKKAQLEDSENEILHPKCLVM
uniprot_id:A0A0B4RGE3	pln:Plano_2877	ncbi-proteinid:AIY06842	up:A0A0B4RGE3	MIVIIDNQDSFTYNLVHYFEQLDDNVRVFQNDEHIEKQIEELKPDLIVLSPGPGRPIASGASKRVLTALSGHIPILGVCLGHQTIVEHFGGTVTKGEQPMHGKVSTLTHDGKGVFKEITNPTLVTRYHSLVAENTMPDCLLVTARSEDNMVMAVRHRNFPVEGIQFHPESVLTVEGFHMLKNSYEQAIEWNKIKKGGVDRVEPLPYV
ncbi_protein_id:ALS77345	pku:AUO94_01210	ncbi-proteinid:ALS77345		MIIIIDNQDSFTYNLVHYFEQLDDAVIVFQNDELTVTRLENLAPDLIVLSPGPGRPTATGASQAVLTELSGQIPILGVCLGHQTIIEHFGGQVVKGSRPMHGKVSILTHDEDGLFKGIANPTAVTRYHSLVAQEPLPTCLIVTARSEDGAVMAVRHESMPVEGIQFHPESILTAEGFAMLKNCYELAKWWKENNKGGAGNVKPSPIV
uniprot_id:A0A0U2PC64	prt:AUC31_11070	ncbi-proteinid:ALS75703	up:A0A0U2PC64	MIVIIDHYDSFTYNLVHYFERLGARVEVLQNDRAVLQDLEALSPELIVLSPGPGKPLQPGVGTKALEQLSGNIPILGVCLGHQSIVEFYGGKVRKGVQPVHGKVSEVTHSGQGVFAGLISPTPVVRYHSLVAEIDTLPGILEVTATAEDGSIMGVRHKELPVEGIQFHPESILTKDGFQMLATAYQNAQLWNREKKGGAHDGPLSAV
uniprot_id:A0A1B1S1D8	pll:I858_008430	ncbi-proteinid:ANU27018	up:A0A1B1S1D8	MIIIIDNQDSFTYNLVHYFEQLDKSVLVFQQNELTAMQLQELMPDLVVLSPGPGRPVAGASGEMLAALSGRFPLLGVCLGHQTIIEHFGGNVAKGKQPMHGKVSTLRHDGKGLFSGITNPTSVTRYHSLVSEEKMPDCLEVTARSEDGAIMAVRHKHFPIEGIQFHPESVLTIEGFQMLKNSYRLAKQWKETNKGSASHDEPSLNV
uniprot_id:A0A1C7DDG4	pana:BBH88_04200	ncbi-proteinid:ANU09560	up:A0A1C7DDG4	MIIIIDNQDSFTYNLVHYFEQLDDTVLVFQNGELTTKQIEHLMPDLIVLSPGSGRPAAHGAGKMVLTELSGHIPILGVCLGHQTIIEHFGGRIVKGSRPMHGKISLLTHDGKGLFKEISNPSAVTRYHSLVAEEPLPECLSVTARSDDGAIMAIRHHTLPIEGIQFHPESILTVEGFNMLKNSYELAKRWKENNKGGADHAKPLPIV
uniprot_id:A0A1C7EE46	pdg:BCM40_00780	ncbi-proteinid:ANU21956	up:A0A1C7EE46	MIVIIDNQDSFTYNLVHYFEQLDPSVRIFQNDELIEKQLEALNPDLIVLSPGPGRPATSGASKRVLTNLSGHVPILGVCLGHQTIVEHFGGIVTKGHQPMHGKVSSLTHDGKGLFKKITNPTSVTRYHSLVAENTLPECLLVTARSEDGVIMAVRHRQLPVEGIQFHPESILTVEGFQMLKNSYEQAKKWKETNKGGTEYDEPSPTV
uniprot_id:A0A1C7DSV3	phc:BBI08_11630	ncbi-proteinid:ANU14482	up:A0A1C7DSV3	MIVIIDNQDSFTYNLVHYFEQLDPAVRIFQNDELIEKQLEALNPDLIVLSPGPGRPAASGASKRVLTNLSGCIPILGVCLGHQTIVEHFGGTVTKGNQPMHGKVSTLTHDGKGLFKEIANPTLVTRYHSLVAENTLPECLLVTARSEDDAIMAVRHRNLPVEGIQFHPESILTVEGFQMLKNSYEQAKEWKETNKGGAERVEPSPNV
uniprot_id:A0A1Q2KZ63	pmar:B0X71_10300	ncbi-proteinid:AQQ53426	up:A0A1Q2KZ63	MIAIIDHYDSFTYNLVHLFEQLDPDIRVLQHDRLLPENLHSPQPKLIVLSPGPGAPADSKAARKVLDTFSGIVPILGVCLGHQAIVDYYGGRITAGKAPVHGKVSAVHHDGQGLFAGVPNPTDAVRYHSLTAEEAALPDVLQVTARSEDGVIMGVRHRTDPVWGIQFHPESILTAAGPQLLSNSVREAEDWLESKAGGGCLDANSVFAL
uniprot_id:A0A1C7E9Z8	ppla:BBI15_10990	ncbi-proteinid:ANU20700	up:A0A1C7E9Z8	MIAIIDQYDSFTYNLVHYFERLGARVEVFQNDRAVLQDIEVLSPELIVLSPGPGKPLQPGVGIEALEGLSGNVPILGVCLGHQSIVEFYGGKVRKGAKPVHGKVSEVAHRGQGVFAGLGSPTPVVRYHSLVADSETLPAILEVTALAEDGSIMGVRHKELPIEGIQFHPESILTKDGFQMLATAYQNAQLWNREKKGGAHDGPLSAV
ncbi_protein_id:AQU80790	pfae:AJGP001_16495	ncbi-proteinid:AQU80790		MIIIIDNQDSFTYNLVHYFEQLDDAVIVFQNDELTVTRLENLAPDLIVLSPGPGRPTATGASQAVLTELSGQIPILGVCLGHQTIIEHFGGQVVKGSRPMHGKVSILTHDEGGLFKGITNPTAVTRYHSLVAQEPLPTCLVVTARSEDGAVMAVRHQSMPVEGIQFHPESILTAEGFAMLKNCYELAKWWKENNKGGAGNVKPSPIV
ncbi_protein_id:AUD15118	plx:CW734_17355	ncbi-proteinid:AUD15118		MIVIIDHYDSFTYNLVHYFERLGARVEVFQNDQAVLQDIEALSPELIVLSPGPGKPLQPGVGTKALEQLSGTVPILGVCLGHQSIVEFYGGKVRKGAQPVHGKVSEVVHSGQGVFAGLSSPTPVVRYHSLVAEIDTLPDILEVTATAEDGSIMGVRHKELPVEGIQFHPESILTKDGFQMLATAYQNAQLWNREKKGGAHDGPLSAV
uniprot_id:A0A1C7DVP5	pmat:BBI11_00140	ncbi-proteinid:ANU15596	up:A0A1C7DVP5	MIVIIDHYDSFTYNLVHYFERLGARVEVIQNDRAVLQDIEALSPELIVLSPGPGKPLQPGVGTQVLEQLSGKVPILGVCLGHQSIVEFYGGKVQKGTQPVHGKVSEVAHNGQGVFAGLVSPTPVVRYHSLVADSATLPDTLKVTATAEDGSIMGVHHKEWPVEGIQFHPESILTKDGFQMLATAYQNAQLWNREKKGGTPDGPLSAV
uniprot_id:A0A7D7MIP8	pdec:H1Q58_15670	ncbi-proteinid:QMT17366	up:A0A7D7MIP8	MIVIIDHYDSFTYNLVHYFERLGARVEVVQNDRAVLQEVEALSPELIVLSPGPGKPLQPGVGTQVLEQLSGKVPILGVCLGHQSIVEFYGGKVQKGTQPVHGKVSQVAHDGQGVFAGLVSPTPVVRYHSLVADSATLPDTLRVTATAEDGSVMSVRHKDWPVEGIQFHPESILTKDGFQMLATAYQNAQLWNCEKKGGTPDGPLSAV
ncbi_protein_id:QDY45243	pgq:FK545_06300	ncbi-proteinid:QDY45243		MIVIIDNHDSFTYNLVHYLEQFDPEVAVFQNAQITAEEVKSLSPDLIVLSPGPGRPVRSGATKEILCSLTEEFPILGVCLGHQTIVEHFGGRIIKGAQPVHGKVSLMDHDGKGVFAGIASPAKVTRYHSLIADQAEMPHSLIVTAETDDGVVMGVRHRTLPIAGIQFHPESILTEEGFRMLQNCYKDARAWKASQNRRAAQ
uniprot_id:A0A127W3V8	spsy:AZE41_20870	ncbi-proteinid:AMQ08191	up:A0A127W3V8	MRTLLIDNYDSYTFNLYQLIASINEELPIVVRNDQYSWNELQSISFDNVIISPGPGTPTKEKDFGVCRDVLRLSEVPILGVCLGHQGFAHTFGAKVVKAPTPMHGRISKVFHNDSELFKGVPQEFEVVRYHSLIVEDDLPTCLQKTAWTADGIIMGLQHTEKPICGVQFHPESICTEFGHQILENFSLMNKKTTIYG
uniprot_id:A0A143HEA4	rst:ATY39_12000	ncbi-proteinid:AMX00079	up:A0A143HEA4	MILIIDNYDSFTFNLVQYIRNIGEEVMVLRNDQVTIEEITSIKPDAILISPGPGNPSTAGICLEVVKNFYQTIPILGVCLGHQTIAQAFGGIVKKAVKPMHGKVSAIQHDAQEIFDNLPLPLKVARYHSLIVDERTLPDCLQISATSEDGEIMALRHKQYPVEGVQFHPEAILTEHGQQMIGNFFENKLKGNRLCTQ
ncbi_protein_id:QHJ70061	play:DNR44_005365	ncbi-proteinid:QHJ70061		MILIIDNYDSFTYNLVHYFEQLDPEVLVFQNTDITAEEISRMALDLIVLSPGPGRPATEGASRDVLEKLSSKMPVLGVCLGHQAIVEYFGGTVIKGCQPVHGKVFEMTHDRRGLFAGINSPTQVTRYHSLEAQAASIPECLEITARTNDDAVMAVRHRDLPITGIQFHPESILTIEGFQMLKNACEQAKAWKAAQRGDAADEETLSSF
uniprot_id:A0A1U9K371	ntr:B0W44_00395	ncbi-proteinid:AQS54483	up:A0A1U9K371	MIAVIDNYDSFTYNLVQYVGECRRRVQVFRNDDISVARLTELEPEAVILSPGPCTPDEAGIGLALVRALAGKVPILGVCLGHQTIAQAFGGKIVRSPKLMHGKTSPIYHDGKGMFERIPSPFTATRYHSLSVERETLPACFTVSAWTEEGEIMGIRHKEYPVEGVQFHPESVMTDEGKAMLARFLAREKR
uniprot_id:A0A7D3Y2V8	kpul:GXN76_00720	ncbi-proteinid:QKG83125	up:A0A7D3Y2V8	MILVIDNYDSFTYNLVQYLGELGATLEVYRNDQITLEKMAQKNPEAILISSGPGRPDEAGISMAAIRHFTGRIPILGVGLGHQCIARCFGGQVVQAHRIMHGKTSEMIHDGKTLFQGIASPLTATRYHSLILERESLPSVFRISGETAAGEVMAIRHQKYPLEGIQFDPASILTPEGKKILGNFLKCIPHPSIKTTI
uniprot_id:Q9CFZ6	lla:L0178	ncbi-proteinid:AAK05413	up:Q9CFZ6	MKLLLIDNYDSFTYLLAQYFEELDCSVTVVNDQDKMSQKIRISPDFICENYDAIIISPGPKTPKEAVFSRDVVQLYAGKIPMLGICLGQQVIAECFGGNVVLGERPMHGKISVIRHNCQGIFKGLPQNLKVARYHSLIVDKLPNDFEIDAQSEDGVIQAIHQPKLKLWALQFHPESLVTEYGHEMLNNFLKVV
uniprot_id:D2BR91	llk:LLKF_1395	ncbi-proteinid:ADA65066	up:D2BR91	MKLLLIDNYDSFTYLLVQYFEELDCSVTVVNDQDKMSQKIRISPEFICENYDAIIISPGPKTPKEAVFSRDVVQLYAGKIPMLGICLGQQVIADCFGGNVVLGERPMHGKISVIRHNCQGIFKGLPQNLKVARYHSLIVDKLPNDFEIDAQSEDGVIQAIHQPKLKLWALQFHPESLVTEYGHEMLNNFLKVV
ncbi_protein_id:BAL51280	lls:lilo_1283	ncbi-proteinid:BAL51280		MRLLLIDNYDSFTYLLVQYFEELDCSVTVVNDQDKMSQKIRISPDFICENYDAIIISPGPKTPKEAVFSRDVVQLYAGKIPMLGICLGQQVIAECFGGNVVLGERPMHGKISVIRHNCQGIFNGLPQNLKVARYHSLIVDKLPNDFEIDAQSEDGVIQAIHQPKLKLWALQFHPESLVTEYGHEMLNNFLKVV
ncbi_protein_id:AIS03668	llj:LG36_1071	ncbi-proteinid:AIS03668		MKLLLIDNYDSFTYLLVQYFEELDCSVTVVNDQDKMSQKIRISPDFICENYDAIIISPGPKTPKEAVFSRDVVQLYAGKIPMLGICLGQQVIAECFGGNVVLGERPMHGKISVIRHNCQGIFKGLPQNLKVARYHSLIVDKLPNDFEIDAQSEDGVIQAIHQPKLKLWALQFHPESLVTEYGDEMLNNFLKVV
uniprot_id:A2RKD7	llm:llmg_1153	ncbi-proteinid:CAL97747	up:A2RKD7	MRLLLIDNYDSFTYLLVQYFEELACDLTVVTESENLSQVIRTSPDLICQIYDAIIISPGPKTPKEALFSHEVVQIYAGKLPLLGICLGQQVIAECFGGQVIRGEKPMHGKISQITHSGQGIFAGLSQNLRVARYHSLVVSQLPEDFIVDALSEDGVIQAFHHQKLNLWALQFHPESLITEHGHEMLKNFLKQV
uniprot_id:Q02VH9	llc:LACR_C06	ncbi-proteinid:ABJ74043	up:Q02VH9	MKLLLIDNYDSFTYLLVQYFEELDCSVTVVNDQDKMSQKIRISPDFICENYDAITISPGPKTPKEAVFSRDVVQLYAGKIPMLGICLGQQVIAECFGGNVVLGERPMHGKISVIRHNCQGIFKGLPQNLKVARYHSLIVDKLPNDFEIDAQSEDGVIQAIHQPKLKLWALQFHPESLVTEYGHEMLNNFLKVV
ncbi_protein_id:AFW92725	lli:uc509_p7009	ncbi-proteinid:AFW92725		MKLLLIDNYDSFTYLLVQYFEELDCSVTVVNDQDKMSQKIRISPDFICENYDAITISPGPKTPKEAVFSRDVVQLYAGKIPMLGICLGQQVIAECFGGNVVLGERPMHGKISVIHHNCQGIFKGLPQNLKVARYHSLIVDKLPNDFEIDAQSEDGVIQAIHQPKLKLWALQFHPESLVTEYGHEMLNNFLKVV
ncbi_protein_id:AGV73248	llw:kw2_1290	ncbi-proteinid:AGV73248		MRLLLIDNYDSFTYLLVQYFEELACDLTVVTESENLSQVIRTSPDLICQIYDAIIISPGPKTPKEALFSREAVQIYAGKLPLLGICLGQQVIAECFGGQVIRGEKPMHGKISQITHSGQGIFAGLSQNLRVARYHSLVVSQLPEGFIVDALSEDGVIQAFHHQKLNLWALQFHPESLITEHGHEMLKNFLKQV
ncbi_protein_id:ANY10921	llf:BCR17_00200	ncbi-proteinid:ANY10921		MRILLIDNYDSFTYLLVTYFQELGQDVTVVTEADALAEQVKQSPAAVQTDYQAIVISPGPKTPKEAAFSRQVVTTYAGRLPILGVCLGHQVIADVFGGQVIRGDRPQHGVTSTLTHNGQGLMTGLPQNVQVARYHSLIVTALPAVFCVDARSEDGVIQAMHHQTLPIWSVQFHPESWMTAHGYDILNNFLEQVQDFEKI
ncbi_protein_id:AQN79997	lgc:A9176_06385	ncbi-proteinid:AQN79997		MRILLIDNYDSFTYLLVTYLKELGQDVTVVTEADALAEQVKQAPAAVQADYQAIVISPGPKTPKEAAFSRQVVTTYAGRLPILGVCLGHQVIADVFGGQVIRGDRPQHGVTSTLTHTGQGLMTGLPQNFQVARYHSLIVTALPAVFCVDARSEDGVIQAMHHQTLPIWSVQFHPESWMTAHGYDILNNFLEQVQDFEKI
uniprot_id:A0A6G8AUM5	vhy:G7082_09200	ncbi-proteinid:QIL48669	up:A0A6G8AUM5	MFLLIDNYDSFVYNLAAYFEALGEDIKVVRIDDLDLQFIKEKQDSIKGLILSPGPKRPEDALESIEVLNTYQGVLPILGVCLGHQVIGHYYGGTVAKGNRPQHGKIFQVTHTNHNMFAKIPETFNVTRYHSLEILLETLPDCLEVTATSSDGVIMGVAHKTKPIFGVQYHPEALLTEYGSEVIQNFISYCKGEHL
uniprot_id:A0A0X8FE82	asan:AWM72_00180	ncbi-proteinid:AMB94912	up:A0A0X8FE82	MFLMIDNYDSFVYNLAAYFRELGADLEVLSAADLEERRVALDLTAYEGLIISPGPKRPEDATASLDLFQLAQGKLPILGICLGHQVIAYASGAQVVRAPRPQHGKLHSLRHEDRGLFEGLPQAFQVTRYHSLCVDPSSLPEELKAEAWTEDGCLMALAKPDACIYGVQFHPEAVLTDYGHEILARFIQLAKAWRS
uniprot_id:Q8XLM5	cpe:CPE1016	ncbi-proteinid:BAB80722	up:Q8XLM5	MFLMIDNYDSFVFNLLRYFKELNEDIKIKRNDKITIEEIKKLNPEGIIISPGPKAPKDMKECLNIIEEFKGKIPILGVCLGHQCIGYSFGSKIKKGDFPVHGKVSKITHDGKGIFKGIKNNINVTRYHSLVVDRNFLGEDLEITALSDDGVVMGIRHKRYNIEGVQFHPEAVLTEYGHEMLKNFIDNARKFNIIER
uniprot_id:A0A0H2YUG3	cpf:CPF_1271	ncbi-proteinid:ABG84476	up:A0A0H2YUG3	MFLMIDNYDSFVFNLLRYFKELNEDIKIKRNDKITIEEIKRLNPEGIIISPGPKAPKDMKECLNIIEEFKGKIPILGVCLGHQCIGYSFGSKIKKGDFPVHGKVSKITHDGKGIFKGIKNNINVTRYHSLVVDRNFLGEDLEITALSDDGVVMGIRHKRYNIEGVQFHPEAVLTEYGHEMLKNFIDNARKFNIIER
uniprot_id:Q0STZ2	cpr:CPR_1093	ncbi-proteinid:ABG87800	up:Q0STZ2	MFLMIDNYDSFVFNLLRYFKELNEDIKIKRNDKITIEEIKRLNPEGIIISPGPKAPKDMKECLNIIEKFKGKIPILGVCLGHQCIGYSFGSKIKKGDFPVHGKVSKITHDGKGIFKGIKNNINVTRYHSLVVDRNSLGEDLEITALSDDGVVMGIRHKRYNIEGVQFHPEAVLTEYGHEMLKNFIDNARKFNIIER
uniprot_id:A0Q2M0	cno:NT01CX_0380	ncbi-proteinid:ABK61089	up:A0Q2M0	MILMIDNYDSFTYNLVQYLKCLKEDVLIYRNDSITLDEIEKLNPDMIVLSPGPCTPKESGICKDIIKSFKTIPILGICLGHQTIGYCFGANVVKANEPVHGKVSPIIHKNTGVFRNLPNPLKVTRYHSLIIERESLPDFLEVTAETDKGEIMGIRHKEYLIEGVQFHPESILSECGMDILKNFLMEAKIKGKRLEKC
uniprot_id:A6M0V0	cbe:Cbei_4120	ncbi-proteinid:ABR36230	up:A6M0V0	MLLMIDNYDSFVYNLVRYFEEIGEIVDVVRNDKINIESIRNNKYYGIVISPGPKNPKQAGLCLDIIDKFKNETPILGICLGHQCIGHYFGGEIIKGDRPMHGKISEVTHNNSGIFHNVKNPLKVTRYHSLIIDKKKLPKELLVTAETSDGVIMGIRHNELPIYGVQFHPEAELTEEGHKILENFILECKRFRNGRF
uniprot_id:A0A0B5QW14	cbei:LF65_04632	ncbi-proteinid:AJH01164	up:A0A0B5QW14	MLLMIDNYDSFVYNLVRYFEEIGEIVDVVRNDKINIESIRNNKYYGIVISPGPKNPKQAGLCLDIIDKFKNETPILGICLGHQCIGHYFGGEIIKGDRPMHGKISEVTHNNSGIFHNVKNPLKVTRYHSLIIDKKKLPKELVVTAETSDGVIMGIRHNELPIYGVQFHPEAELTEEGHKILENFILECKRFRDGRF
uniprot_id:D8GT44	clj:CLJU_c36020	ncbi-proteinid:ADK16643	up:D8GT44	MFLMIDNYDSFVYNLVRYLEELNEEVKICRNDKLTLEDVEKMHVEGIIISPGPKSPEQSGICVDIIRRFSGKIPILGICLGHQCIGYAFGANIIKGKEPVHGKIFKVHHKNVGVFKEIKNPVEVTRYHSLVIEKKTLPKCLNITCETSDGVIMGVRHEKYLVEGVQFHPEAELTECGHEMLKNFIEEARMFSKGELYEVLH
uniprot_id:F7V2R1	cls:CXIVA_10730	ncbi-proteinid:BAK47040	up:F7V2R1	MYYLIDNYDSFVYNLSAYLEENGCEVLVRRADQVSPEEINALRPEGIILSPGPKRPRDAVESRQILEIFQGKVPILGVCLGHQLIGWYYGADVCHGARPMHGKLSRIRHDGRGLFQGLPQEFPVTRYHSLVVSEERLPGELQITARAEDGAIMGLRHRTLPVYGVQFHPEAVLTEYGHELLENFHKICRSFPRQTERRAG
uniprot_id:M1MRB0	csr:Cspa_c03190	ncbi-proteinid:AGF54137	up:M1MRB0	MLLMIDNYDSFVYNLVRYFEEIGEVVDVVRNDKVDMNCIDRKKYLGIVISPGPKNPREAGFCLDIIDRFKGIIPILGICLGHQCIGHYFGCRIVKGIKPMHGKISEIMHSGEDIFYGVKKSLKVTRYHSLIISKEKMSKELVITAETSDGVIMGVRHNSLPIYGVQFHPEAELTEDGHKILKNFVLECRRFRNDKF
uniprot_id:R4KDL7	cpas:Clopa_2877	ncbi-proteinid:AGK97715	up:R4KDL7	MFLMIDNYDSFTYNLVRYLENLKEYTQIYRNDKITIDDIINIKPQGIIISPGPKRPEDSGICIEIIKKFSGKIPILGICLGHQTIAYAFGGKIIKGKKPMHGKISEIYHNGKGVFKNIKNPVKVTRYHSLVVSKENLPDCLNITAETSDGIIMGIRHKDFLVEGVQFHPEAELTEDGYKMLGNFIQEAKNYKKINN
uniprot_id:A0A0H3J9S8	cpat:CLPA_c18750	ncbi-proteinid:AJA51933	up:A0A0H3J9S8	MFLVIDNYDSFVYNLVRYFENLEESIEIYRNDKITIEDIIKTNPQGIIISPGPKRPEDSGVCLDIVKEFSGKIPILGICLGHQIIAKVFGAKICKGKRPMHGKISEIHHNGEGLFKNLKSPLKVTRYHSLIVSKEKFPHCLNITAQTKDGVIMGIRHKDFLVEGVQFHPEAELTEQGYEMMGNFLEECKVRDN
uniprot_id:U5MR32	csb:CLSA_c11300	ncbi-proteinid:AGX42136	up:U5MR32	MLLMIDNYDSFVYNLVRYFEEIEEEIEVVRNDKINIESIDKDKYIGIIISPGPKTPNDAGRCLEIIDKFKGKIPILGICLGHQCIGHYFGGKVIKGEKPMHGKISEIAHNNKQIFFGVKNPLKVTRYHSLIIDKKEFPEQLQITAETLDGVIMGISHNIFPIYGVQFHPEAELTEEGHKILQNFIIECRRFNND
uniprot_id:W6SFJ7	clt:CM240_1297	ncbi-proteinid:CDM68460	up:W6SFJ7	MFLMIDNYDSFVYNLVRYFKELQVDIIVKRNDEITIDEIKKMNLEGIIISPGPKRPKDAKISLDIISEFKDKIPILGICLGHQAICYALGGNVIKGKIPIHGKISRVTHNKEGLFRGLKDSFKVTRYHSLIVEEATLPEGFQIDCKSEDDVIMGISHKEYPLYGVQFHPEAVLTECGHDILKNYICLCREWWKNYD
uniprot_id:A0A0A7FW15	cbv:U729_1951	ncbi-proteinid:AIY83051	up:A0A0A7FW15	MILMIDNYDSFTYNLVRYFEELNEKVIVYRNDKINNKIINELKPSGIVISPGPKAPKDAKEVLEIIDSFKGKVPILGICLGHQCIGEYFKGNIVKGSKPVHGKISKITNSGEGIFKGLPKEFNVTRYHSLIIDKDTFPKELKITAETDDGVIMGIEHRDMKIYGVQYHPEAVLTEEGHSLLNNFIKICKEL
uniprot_id:A0A0E3GR65	csq:CSCA_2656	ncbi-proteinid:AKA69781	up:A0A0E3GR65	MFLMIDNYDSFVYNLVRYLEELKENVMVYRNDKLTLEDVEKMHPKGIIISPGPKSPEQSGICIDIIKKFSNKIPILGICLGHQCIGYAFGANIIKGKEPVHGKVFKVNHKNTGIFKGLKNPVGVTRYHSLIIEKETLPKCLNITCETTDGVIMGIRHKEYLVEGVQFHPEAELTECGHEMLKNFIEEAKKFTRR
uniprot_id:A0A0G3W963	cace:CACET_c09180	ncbi-proteinid:AKL94425	up:A0A0G3W963	MIDNYDSFTYNLTQYLSSLKEEVVVYRNDCITIEDIEKLNPDIIVLSPGPCTPNEAGICIEVVNRFKGEIPILGICLGHQTIGQVFGGNVIKAIEPVHGKVHPIYHTDEGVFKGLNNPLNVTRYHSLVVDRESLPECFEITAETSEGEIMGIRHKHYRIEGVQFHPEAILTEMGMELLNNFLVTAKQQELVSAS
uniprot_id:A0A5Q2SZ73	cbut:ATN24_06440	ncbi-proteinid:ALP89784	up:A0A5Q2SZ73	MYLMIDNYDSFVYNLKAYIDELNEEVMVIRNDKLTIKEIAKMKNLRGIIISPGPKSPKDCGICTEVVRKFSGKIPILGVCLGHQIIGYEFGATVEKGEKPMHGKVSKIFHNKSNLFKNLESPYVVTRYHSLVIKEETIPEELTVDARSEDDAVMAISHKEYPVYGVQFHPEAVLTQYGHEILKNFIDLSEEWWNNHE
uniprot_id:A0A1J0GJA0	ceu:A7L45_15665	ncbi-proteinid:APC41409	up:A0A1J0GJA0	MFLMIDNYDSFVYNLVRYFEELGEKVLVYRNDKITLADIKRIKPEGIIISPGPKSPEYAGKCMEIVEKFKGQIPILGICLGHQVIAEVFGGKIVPGREPVHGKVSVIKHSGKYIFKDIKNPMKVTRYHSLIVERDSLPVVLEITSETDDGVIMGIRHKNYFIEGLQFHPEAELTQYGHEILENFINEVRSQNKLVKG
uniprot_id:A0A1D9FMB8	cfm:BJL90_10585	ncbi-proteinid:AOY76310	up:A0A1D9FMB8	MILMIDNYDSFTYNLTQYLSSLKEKVVVYRNDCITIEDIEKLNPDIIVLSPGPCTPNEAGICMDVVNRFKGEIPILGICLGHQTIGQVFGGNVIKAMEPVHGKVHPIYHTDEGVFKGLNNPLNVTRYHSLVVDRESLPECFEITAETSEGEIMGIRHKQYKIEGVQFHPEAILTEMGMELLNNFLVTAKQRELVSAS
ncbi_protein_id:ARC85102	carg:RSJ17_11650	ncbi-proteinid:ARC85102		MFLMIDNYDSFVYNLVRYLEEIKEEIKVFRNDKITIKEIYDLNPEAIIISPGPKSPDKSGIILEVIEEFKGKIPILGICLGHQAIGHAFGGNIVKGAYPVHGKISYITHDNKGVFKSLKNHFKVTRYHSLVIERRTLPKCLEITSETEDGVIMGVRHCNYPIEGVQFHPEAELTEFGHELLINFINVAREFNKNTSRSSYESKN
uniprot_id:A0A9N7JNT2	csep:CP523_13520	ncbi-proteinid:AYE35364	up:A0A9N7JNT2	MLLMLDNYDSFVFNLVRYIEELGEEVIIYRNNKITIEEIEKLKVNGIIISPGPKSPKEAGRSLEIIDYFKGKIPILGICLGHQCIGDYFGGDIIKGKEPVHGKMSMVTHSNSGIFKGIKNPLRVTRYHSLILDKNTLPNELEVSCETDDGIIMGVNHKNYPIFGVQFHPEAEMTEEGHNLLNNFLNITREFKGESF
ncbi_protein_id:QSW18402	cgas:J1C67_12670	ncbi-proteinid:QSW18402		MLLMIDNYDSFVFNLVRYIEELGEEVLIYRNDKITIEEIEKLEIDGIIISPGPKSPNEAGLSLEIINRFKGKIPILGICLGHQCIGQYFKGEIVRGIEPVHGKISYVSHNNKGIFENVKNPLRVTRYHSLIVKNEDIPKEIEITCKTEDGVIMGIKHKEYEIYGVQFHPEAEMTEEGHKILNNFIQITKKDSKK
uniprot_id:A0A3Q9S938	clos:DMR38_18065	ncbi-proteinid:AZV58340	up:A0A3Q9S938	MFLMIDNYDSFVYNLVRYLEELNEEVKICRNDKLALEDVEKMHPEGIIISPGPKSPEQSGICVDIIKKFSGKIPILGICLGHQCIGYAFGANIIKGKEPVHGKIFKVHHKNIGVFKEIKNPVEVTRYHSLVIEKETLPKCLNITCETSDGVIMGVRHEKYLVEGVQFHPEAELTECGHEMLKNFIEEARMFSKGELYEVLH
ncbi_protein_id:BCZ45358	cgel:psyc5s11_14250	ncbi-proteinid:BCZ45358		MLLMIDNYDSFVYNLVRYFEEIGEQVEVVRNDKINMNTIDMNKYLGIVISPGPKNPKEAGLSLDIIDKFKGKIPILGICLGHQCIGHYFGGQIIKGEKPMHGKISEVIHNNNGLFYNVKRPVKVTRYHSLIVNKETLPKELEIIAESSDNVIMGIKHKKLPIYGVQFHPEAELTEEGHKILENFIIECKRFKND
ncbi_protein_id:WAG49412	ctag:LL095_16105	ncbi-proteinid:WAG49412		MFLMIDNYDSFVYNLVRYFEELGEEILIYRNDKITFSDIERIKPEAIIISPGPKSPEYAGICMEIVETFKESIPILGICLGHQIIGKVFGGKIIQGTQPVHGKVFEIVHSGKYMFKNIVSPIKVTRYHSLIIERESLPDVLEITSETEDGVIMGIRHKRYLIEGVQFHPEAELTEYGHEILKNFIDEVRTKNKVIKS
uniprot_id:A0A7D6W2J2	cint:HZF06_06280	ncbi-proteinid:QLY81191	up:A0A7D6W2J2	MFLIIDNYDSFTFNLSRYMEELDEEVKVYRCNHITIDEIRDINPLGIIISPGPKSPKEAKESLKIINEFKKDIPILGVCLGHQCIGEVFGGKIVKGTEPVHGKISKVTHKEKGIFKGIKNPINVTRYHSLIIDRETIPKELYVTAITEDGVIMGIEHRDYSIYGVQFHPEAELTECGHLLLNNFINICRERIKLNGGIN
uniprot_id:A0A4V6KCP9	hhw:NCTC503_01063	ncbi-proteinid:VTQ87317	up:A0A4V6KCP9	MYLIVDNYDSFVHNLVMYFKELGEEIQIYRNDEIDIKTIEDINPEGIIISPGPKEPSKSGNSLAIINRFKGDIPILGVCLGHQSIAYNFGGRIIKGEYPVHGKVSSITHKGIGVFKNLKSPLKVTRYHSLIVDKESINNDFIITAMTEDGVVMGIRHKEYFIEGVQFHPEALLTELGHNMLKNFIEESKEYIRNKGDN
uniprot_id:A0A5C0SAQ1	crs:FQB35_00835	ncbi-proteinid:QEK11032	up:A0A5C0SAQ1	MILMIDNYDSFTYNLVQYLECLSEDVLVYRNDCITLEKIEKLNPYMIVLSPGPCTPNEAGICKDVVTTFKGKIPILGICLGHQTIGQVFGGNIIKAKEPVHGKVHPIKHENKGVFKDLPNPLKVTRYHSLVVEKESLPDCFEITAKTFQGEIMGIKHKEYLIEGVQFHPEAILTEKGMEILENFLIEAKKWTSRCKNVD
ncbi_protein_id:QZY54810	cprf:K7H06_17565	ncbi-proteinid:QZY54810		MILMIDNYDSFTYNLVQYLECLKEEVLVYRNDAITLEKIKNLSPTMIVLSPGPCTPNESGICKSVVNTFKGKIPILGICLGHQTIGQVFGGKIIKAKEPVHGKVHPIKHMNKGVFHNLPNPLKVTRYHSLIIEKETLPDCLEITALTNAGEIMGIKHKNYLIEGVQFHPEAILTEKGMEILENFLIEVKKSRCHYVD
ncbi_protein_id:QXM07182	cras:KVH43_05650	ncbi-proteinid:QXM07182		MILMIDNYDSFTYNLVQYLECLNEKVIVYRNDAISLEKIESLDPAMIVLSPGPCTPNEAGICKNVVATFKGKIPILGICLGHQTIGQVFGAKIIKAKEPVHGKVHPIKHINKGVFKNLPNPLKVTRYHSLVIERESIPDCFEITALTCDGEIMGIKHKNYLIEGVQFHPEAILTEKGMEILENFLIEAKKSRCCNAY
uniprot_id:A0A7T0D261	sarj:HH195_06100	ncbi-proteinid:QPJ85514	up:A0A7T0D261	MFLIIDNYDSFVYNLVRYLEELDEDVLIKRNDKITLEEIENLNLDGIIISPGPKAPKDVPFCLEVIERFKGKIPILGICLGHQCIGYYFKCSIVRAEYPVHGKIHEIVHDNLGIFKNIKNPLNVTRYHSLKIDEKSIPKDIVVTARTKEGVIMGIRHRFYNIEGIQFHPEAHLTECGHAMFKNFIKKCKKGDKVEF
ncbi_protein_id:WBW96001	ocw:OW730_20245	ncbi-proteinid:WBW96001		MFIMIDNYDSFVYNLVRYVKELGENIKIYRNDKVDINLIRESNPEGIIISPGPGTPENGGISSEIIQEFKGKIPILGICLGHQIISHEFGAKVIKGEEPVHGKVHFINNDGKGVFRGLPNRFKVTRYHSLVVDKEELPQSLMVTASTDDGTVMGVRHKEFFIEGVQFHPEAELTEYGHEMIKNFIESCRERSGVGERGIY
ncbi_protein_id:WFF71554	proq:P6M73_09530	ncbi-proteinid:WFF71554		MFYLIDNYDSFVYNLAADLEHMGHEVLVVRSDDVTTEQIQALNPNGLILSPGPKRPQDAAVCHKVLAEFQGLIPILGVCLGHQVIGQAFGGCVEKGQRPMHGKLSFLTHDGTGLFQGLPPRFQVTRYHSLVVTENNLPPQLQVTARSEDDVIMALKHATLPIYGVQFHPEAVLTEYGTQLLANFCQICLQEKPDHAAH
ncbi_protein_id:CBL19957	rum:CK1_19110	ncbi-proteinid:CBL19957		MYVMIDNFDSFVYNLKAYFQELGREILVRRYDEITLEELEELNPEGIILSPGPKRPWDAKLCVDTVKRFQGRIPVLGVCLGHQVIGHCAGAVVEKGVCPMHGKVTEIHNHGTGVFAGLPEKYKVTRYHSLIVREDSIPEEYQVDALSDDGAVMGISHKALPIYGVQFHPEAVLTEYGHELLENFCRIAENFQKEE
ncbi_protein_id:UWP60716	rgv:NQ502_06695	ncbi-proteinid:UWP60716		MYVMIDNYDSFVYNLAVYLRELGRDVMIIRNDRVSTELLERICGEERLEGIIISPGPKSPADCGASGEIARCMAGRVPILGVCLGHQIIGHVFGARVEKGPRPMHGKVTKVKHNRRGLFRELPSEYEVTRYHSLIVCEDGFPDCLEVDARALDGTIQAISHRQFPVYGVQFHPEAVLTQYGHELLHNFVKICEEWWEEYENTGKSNRDLCTAGRAV
uniprot_id:A0A6I6DKX5	salq:SYNTR_1956	ncbi-proteinid:QGU00550	up:A0A6I6DKX5	MILMIDNYDSFTYNLVQYLQELGQEVIVKRNDEISIDEIVDLNPEYIFISPGPSTPDNAGITLDVIEFFTDKKPIMGICLGMQAIAQVFGAKVDVNWRQMHGKESLVTHNNSGVFTGLKNPLSVIRYHSLAVCSDLPEGLEVTASTKEGEIMGLRHKKYAIEGVQFHPESILSEAGHDLLNNFIKTYRNPI
uniprot_id:G7W6Z2	dor:Desor_4432	ncbi-proteinid:AET69849	up:G7W6Z2	MYLIVDHYDSFVYNLKAYFEVLNCSVQVIRSDKAASDYIEQIENLDGIIFSPGPKRPEDCEHSAALLRAFGKRIPILGVCLGHQLIGHTFGAKVIKGLRPMHGKITRINNYNTGVLQGLPDKFEVTRYHSLVISEDFLPDCLRIDARADDGAIMAISHKEFPIFGVQFHPEAILTQYGYEVLNNFVNIAEKRREENGQLQGVDPLLSCC
uniprot_id:I4D0M9	dai:Desaci_0281	ncbi-proteinid:AFM39353	up:I4D0M9	MYLMIDHYDSFVYNLKAYFEVLNCFVRVISSDKATPRCIEQIENLEGIILSPGPKHPKDCEHSAAILRSFGHRLPILGVCLGHQLIGHTFGAKVSKGFRPMHGKITRINNYDTGVLQGLPETFAVTRYHSLVIAEDSLPDCLRVDARAEDGAIMAVSHKKLPVFGVQFHPEAILSQYGYEVLRNFVNIAETRRIENG
uniprot_id:A5D1S6	pth:PTH_1627	ncbi-proteinid:BAF59808	up:A5D1S6	MVLVIDNYDSFTYNLAQYFAELGEKVLVCRNDRITCDKINSLKPEYIVISPGPCTPSKAGISLPVISRFAGVIPILGVCLGHQAIGQAFGGKVVQAGKVMHGKTSLVHHSGRSIFRGVPSPFYAVRYHSLILDPECIPDCLEVTAWTGDGEIMGICHRRYPVAGVQFHPESIMSEHGYKILENFLRQG
uniprot_id:C8VZB0	dae:Dtox_4187	ncbi-proteinid:ACV64855	up:C8VZB0	MLVLIDNYDSFVYNLYQYLCELGQEVLVFRNDKVTLAQIEALSPSHIIISPGPCSPNEAGISMEVISYFAGRIPVLGVCLGHQSIGQVFGGRVLRSPRMMHGKTSRIRHDGRTVYKDLPNPMTTARYHSLIVEKSDLPPVLEITSETSEGELMGVRHKEYTVEGVQFHPESILTTAGKELLANFLELKGGLWRENPAFA
ncbi_protein_id:AEG15804	dku:Desku_2267	ncbi-proteinid:AEG15804		MVIMIDNYDSFVYNLVQYLQELGQQVRVFRNDRVTLEEMEALSPSHIVISPGPCTPDEAGISLAAIKHFAGRIPILGVCLGHQAIGQAFGGRVVRAGRPMHGKTSLVYHDGTGIYRGLPNPFAAARYHSLLVERETLPDCLTITAQTGQGEIMGLRHREYSVEGVQFHPESILTMVGKKLLANFLTLA
uniprot_id:A0A7G6E5H7	tfr:BR63_14145	ncbi-proteinid:QNB47331	up:A0A7G6E5H7	MILMIDNYDSFTYNLVQYLAEMKEEVQTYRNDEISLSDIHNIRPQMLVISPGPCTPKEAGISLEVIREFGGKIPILGVCLGHQAIGQVFGAKVVRAVKPMHGKTSKISHDGRTIYRQLKNPLTVCRYHSLILDPATIPSCLEVSSWTMDGEIMGIRHKEYPVEGVQFHPEAILTEQGKELLKNFIQISKTFNKERRTN
uniprot_id:R4KMF8	dgi:Desgi_2298	ncbi-proteinid:AGL01720	up:R4KMF8	MILLIDNYDSFVYNLYQYFSELGSEVGVWRNDQITIDDIKEIKPKCIVLSPGPCTPDEAGISLEIVKRLAGKYPILGVCLGHQTIGQVFGGKVIRAYRPIHGKKSTVIHDARGIYSGLPNPMPVARYHSLIIEKDSLPGCLEVTAHTTSGEIMGIRHRYLPVEGVQFHPESILTTYGKKLLCNYLQMIKGGIHYAG
uniprot_id:E3GKP2	elm:ELI_1092	ncbi-proteinid:ADO36080	up:E3GKP2	MYIMIDNYDSFVYNLDAYFKELGQEIEVIRNDAVDIHALLERGDIQGIIISPGPKNPEDCGKSAEVVRAFTGRVPILGVCLGHQIIGHVFGAVVKKGERPMHGKITPVFHKGRNLFEGLRQEMPVTRYHSLVVAENSLPEILLIDARSEDGAIMALSHRNYPVYGIQFHPEAVLTEAGHAVLSNFIRLCEEWWSQNENTDCRMAS
uniprot_id:A0A4P9C7P9	emt:CPZ25_008745	ncbi-proteinid:QCT71414	up:A0A4P9C7P9	MYIMIDNYDSFVYNLDAYFKELGQEVEVIRNDAADLSALLKRRDIRGIIISPGPKNPQDCGESAGIVRAFAGRVPILGVCLGHQIIGHVFGADVKKGERPMHGKITPVFHKGRNLFRGLRQEMPVTRYHSLVVAENSLPEVLLIDARSEDGVVMALSHRDYPVYGVQFHPEAVLTESGHAVLNNFIRLCEEWWCHDENTDCRMAS
uniprot_id:A0A317RFB8	elim:B2M23_13055	ncbi-proteinid:ARD66405	up:A0A317RFB8	MYIMIDNYDSFVYNLDAYFKELGQEIEVIRNDAVDVRALLERGDIQGIIISPGPKNPEDCGKSAEVVRAFAGRVPILGVCLGHQIIGHVFGAAVKKGERPMHGKITPVFHKGRNLFEGLRQEMSVTRYHSLVVAENSLPEALLVDARSEDGVVMALSHRDYPVYGVQFHPEAVLTEAGHAVLGNFIRLCEEWWCQNENTDCRMAS
uniprot_id:H6LJ41	awo:Awo_c06050	ncbi-proteinid:AFA47404	up:H6LJ41	MIDNYDSFTYNLVQYLEEICETVIVKRNDKITLDEIAEMAPSMIVLSPGPCTPNESGICLEVVHRFKGEIPILGICLGHQIIGQAFGAQIIKARAPVHGKVHEITHRQIGVFQGLNNPLKVTRYHSLVVANKALPTCFEITAQTAENEIMGMRHKDYRIEGVQFHPEAILTEMGRELLDNFFQSTKIDGVRC
ncbi_protein_id:URN84019	awi:CHL1_003188	ncbi-proteinid:URN84019		MILMIDNYDSFTYNLVQYLEGLNETVIVKRNDKITLDEIAAMAPSMIVLSPGPCTPNESGICLDVVHRFKGQIPILGICLGHQIIGQAFGCTITKALEPVHGKVHAIAHDNVGVFDGLNNPLKVTRYHSLVVENRDIPDFFEITARTDQNEIMGMRHKDYHIEGVQFHPEAILTEMGMELLDNFFQATKENGVRC
ncbi_protein_id:CBK82715	coo:CCU_09980	ncbi-proteinid:CBK82715		MYLMIDNFDSFVYNLKAYFEEMGRCVTVKRCDRISLHDVEDLEPEGIILSPGPGRPWEAKMCVDVVNMYKGKIPILGVCLGHQILGYCAGAIVEKGKMPMHGKVTEIHTCGTGLFARLPESFHVTRYHSLVINGSSLPDDYQVDAISEDGAVMGISHRRLPLYGVQFHPEAVLTEYGHDILYNFCIAAEKFNCR
ncbi_protein_id:UEA79116	cev:LK421_09925	ncbi-proteinid:UEA79116		MYLMIDNFDSFVYNLKAYFEEMGRCVTVKRCDRISLHDVEDLEPEGIILSPGPGRPWEAKMCVDVVNMYKGKIPILGVCLGHQILGYCAGAIVEKGKMPMHGKVTEIHTCGTGLFARLPESFNVTRYHSLVINGSSLPDDYQVDAVSEDGAVMGISHRRLPLYGVQFHPEAVLTEYGHDILYNFCIAAEKFNCR
uniprot_id:D4LS92	rob:CK5_23170	ncbi-proteinid:CBL23650	up:D4LS92	MYLMIDNYDSFVYNLKAYFEELGREIVVKRSDQITVDEIEKMQPQGIILSPGPKRPWDAEVCVQTVERLRGKIPILGVCLGHQVLGYCCGATVKKGERPMHGKVTDITNMGTGVFEGLPKKFKVTRYHSLIVKEDSIPADYHVDAVSEDGAVMGLSHKTLPLYGVQFHPEAVLTEYGHELLENFCHIAECAY
uniprot_id:C9L621	bhan:CGC63_06845	ncbi-proteinid:ASM69269	up:C9L621	MRKNHATIRKIKISGVPIYGRLPKEVLKRSLFLAVFFALCKEETMYLMIDNYDSFVYNLACYLEECGEKVLLIRNDKITLSEIERLLADEYLEGLIISPGPKSPKDCGNCKEILEKTAGKVPVLGVCLGHQIIGEVFGASVQKGAKPMHGKVTEIRNNQTGLFEDLPKIYSVTRYHSLIVSGYDFPGCLKIDALSEDGVIMALHHKTFPIYGVQFHPEAVLTKYGHELLKNFTKICKKWRENNGYKS
uniprot_id:A0A2Z4U7W3	blau:DQQ01_01905	ncbi-proteinid:AWY97111	up:A0A2Z4U7W3	MYLMVDNYDSFVYNLACYMEECGEQVELVRNDKITAEKIEELLNQGMLEGVIISPGPKSPKDCGNCNEIVEKLAPKIPILGICLGHQIIGHVFGAEVHKGERPMHGKVTEIFTNRQGLFEGLPESYEVTRYHSLVVGNENFPQELEVDARTGDGVIMGLHHSKFPVYGVQFHPEAVLTQYGHELLENFVKISREWWREHENKGM
uniprot_id:A0A4P9E848	blab:EYS05_00270	ncbi-proteinid:QCU00886	up:A0A4P9E848	MYVMIDNFDSFVYNLKAYFEELGREILVKRCDEITLEELEELKPEGIILSPGPKRPWDAALCVETVNRFQGRVPILGVCLGHQVLGHCAGAVVEKGKRPMHGKVTEIRNYGTGVFAGLPEEFKVTRYHSLIVRGESLPEEYQVDAVSKDGAVMGISHKILPLYGVQFHPEAVLTEYGHELLENFCKIAERFQQEQERVAIEKTA
ncbi_protein_id:UEA29839	bmas:LK422_05520	ncbi-proteinid:UEA29839		MYVMIDNFDSFVYNLKAYFQELGREILVRRCDEITLEELEELNPEGIILSPGPKRPWDAKLCVDTVKRFQGRIPVLGVCLGHQVIGHCAGAVVEKGVCPMHGKVTEIHNHGTGVFAGLPEKYKVTRYHSLIVREDSIPEEYQVDALSDDGAVMGISHKALPIYGVQFHPEAVLTEYGHELLENFCRIAENFQKEE
ncbi_protein_id:UBU22123	blar:LC508_01795	ncbi-proteinid:UBU22123		MYLMIDNYDSFVYNLVCYMEELGEKVELVRNDKISVEEIEDLVSLKRIEGLIISPGPKSPEDCGNCKEIVNKMAGRLPILGVCLGHQIIGHVFGAIVQKGLKPMHGKVSKIVTNQKELFTGLPLHYNVTRYHSLIISEESFPDELEIDARSEDGIIMGIHHKTFPIFGVQFHPEAVLTEYGHEILKNYIELCKGWWKIHENYSS
ncbi_protein_id:WPX75138	bcoc:BLCOC_34960	ncbi-proteinid:WPX75138		MYLMIDNYDSFVYNIVCYMEELGEKVALVRNDKISVGEIEDLLSLKKIEGLIISPGPKNPDDCGNCKEIVNKMAGRIPILGVCLGHQIIGHVFGAIVQKGIKPMHGKVSKIVTNQKELFAGLPSHYNVTRYHSLIISKESFPDELEIDASSEDGIIMGIHHKEFPIFGVQFHPEAVLTEYGHEILQNYIELCKGWWKINENQNS
ncbi_protein_id:WPX83057	bhv:BLHYD_10480	ncbi-proteinid:WPX83057		MYVMIDNYDSFVHNLAVYLEELGQKVSLIRNDNVDILSLKRLCLQGELDGIILSPGPKSPRDCGQCLEVLEQMAGLVPILGVCLGHQIIGYAWKAQVVKGKRPMHGKVTPIQTSQKRLFQKLPKQFQVTRYHSLVVSPESLPDCLEVDAKSDDGAIMALSHRSLPVYGVQFHPEAVLTEYGHELLNNFITLCEEWRNARENFGTRTAVL
uniprot_id:D4MZR0	bprl:CL2_11110	ncbi-proteinid:CBL38105	up:D4MZR0	MYLMIDNYDSFVYNLKAYFEELGKEIAVIRCDKITLEEIEDMQPSGIILSPGPKRPQDATLCIDIVEKFQEKIPILGVCLGHQVLGLCSGATVEKGIFPIHGKISEISNNGLRLFAGLPTKFNVTRYHSLVVNKDTISNNYSIDATTADGVVMGISHKTLPLYGVQFHPEAVCTEYGHALLNNFCKIAEQRG
uniprot_id:A0A4P8IFQ8	arf:AR1Y2_0525	ncbi-proteinid:QCP33979	up:A0A4P8IFQ8	MFVIIDHYDSYVHNLARDLEVLGGKTELIRSDKADAEYLEDLREQGRLEGLILSPGPKRPEDCDSSVRLVRHFAGRVPVLGVCLGHQMICRAFGGRIVKGARPMHGKVTKITHDQRDLFRGLPREFLVTRYHSLVAERDSLPDVLRLDAVSEDQEIMAVSHKTKPVYGVQFHPEAVLTEYGRELLQNFMKICQEWREHED
ncbi_protein_id:QMW72302	acac:EYQ97_13875	ncbi-proteinid:QMW72302		MYVMVDHYDSYVYNLVRDFQSLGAEVKPVRSDCIDFESLKRLDRQKELQGLILSPGPGSPEECVKSVELVRRFTGRVPILGVCLGHQIICHAFGGRIIKGSRPMHGKLTPVRHRQEELFAGLPQDFLVTRYHSLTADKAGLPETLRVDAVSPDREVMAVSHRSEPVWGVQFHPEAVLTEYGPELLANYMRLCERWRA
ncbi_protein_id:UWP66011	rlr:NQ541_02525	ncbi-proteinid:UWP66011		MILLIDNYDSFVYNLYQFIAEIEPDVKVVRNDEITSEEILKMNPDKIVISPGPGKPSEAGECIHVIRELKGKIPILGVCLGHQAIAEAFGATVGYAKHLMHGKTSLLEDVDTDSLLFRGLEKPVQVARYHSLAVEEDTLPKELKVTARSKDGEVMAMEHEKYPIYGVQFHPESVMTPKGFTMIKNFIEKQ
uniprot_id:A0A7G9G5X7	qdo:H9Q78_03370	ncbi-proteinid:QNM06209	up:A0A7G9G5X7	MYLMIDNYDSFVYNLYTYMSELGREVRVVRNDKITLDEIESLLLKDRLSGIMISPGPKTPEDCGICCLAVKQFAGRVPILGICLGHQIIGHVYGGTVKKGRRPMHGKISFVHNRGTGLFSELPETYRVTRYHSLVVSEEGFPEMLQIDAKSEDGVIMAMSHRTKPVFGVQFHPEAVLTEYGHELLQNYIGICDAWKQGRRYPHADYSEKTAAV
uniprot_id:A0A7G9GF46	whj:H9Q79_03840	ncbi-proteinid:QNM09428	up:A0A7G9GF46	MLVMIDNYDSFVYNLAAYFQELGQEIRVVRNDRVSVEDLAEMKKLEGLVISPGPGRPEDGGVSQEAVRHFTGRIPILGVCLGHQIIGHAFGAGVVRGSRPMHGKVTRICHRGEGLFKGLPESYPVTRYHSLIVERSTVPGQLRVDALSEDGAVMALSHREYPLYGIQFHPEAVLTEYGHELLENFIRICREWRKGSWGQKLAG
uniprot_id:A0A3P7NTD7	cbar:PATL70BA_0621	ncbi-proteinid:VDN46484	up:A0A3P7NTD7	MFLMIDNYDSFVYNLVRYVEELGEHILVKRNDDISIKDIKQLKPKGIILSPGPKRPEDAGICLEIVRVFGGVIPILGICLGHQVIGHVYGGHVTKGKTPVHGKISAVYHNEKDLYEGLSLPFYATRYHSLVVEEKNLPSCLEVTSRLEDGTIMGLRHKTYEVESVQFHPEAELTEYGHELLHNFIRSCHR
uniprot_id:A6TQ48	amt:Amet_2157	ncbi-proteinid:ABR48316	up:A6TQ48	MIDNYDSFTYNLTQYLACLKEEVLVYRNDCITLEEIEALKPEVIVLSPGPCTPNKAGICIDVVERFKGEIPILGICLGHQTIGQVFGGNVIRAIEPVHGKVHPIHHKSVGVFSGLKNPLNVTRYHSLVVERESLPQCFEITAETNEGEIMGIRHREYMIEGVQFHPEAILTEMGMELLNNFLIAARVQYEQVKKCI
uniprot_id:A0A1D8GP72	gfe:Gferi_25395	ncbi-proteinid:AOT72594	up:A0A1D8GP72	MILMIDNYDSFTYNLKQYLSCLQEEVLVYRNNHIDLEEIKKINPNMIVLSPGPCTPNEAGICIDVVKSFKGKIPILGICLGHQTIGQVFGGKIVKALEPVHGKVHPISHNNQGVFKGLKNPLKVTRYHSLVIERESLPVCFEITAETGEGEIMGIRHKEYMIEGVQFHPEAILTEMGMELLDNFLQQVKDQEKQVKR
ncbi_protein_id:WIF94156	cspo:QNI18_07525	ncbi-proteinid:WIF94156		MILMIDNYDSFTYNLVQYLECLKEEVLVYRNDEITLKEIKKIAPDMIVLSPGPCTPNEAGICIDLVKKFKGQIPILGICLGHQTIGQVFGAKILKAVRPVHGKVYPIIHNNKGVFRGLKNPLNVTRYHSLIVDKASLPDCFEITAETSEGEIMGIRHKEYLIEGVQFHPEAILTEMGMELLENFLKSAKDFKVSR
ncbi_protein_id:UAG19287	pbif:KXZ80_06170	ncbi-proteinid:UAG19287		MILMIDNYDSFVYNLVQFLGELGEEIIVKRNDEITIKDIENLNPEIIVLSPGPCSPKEAGICVDLVNHFKGIKPILGICLGHQIIGHAFGGNIIKANEPVHGKVHPIEHINKGVFRNLKNPLNVTRYHSLIIDESSLPDELEVTAKTKDGEIMGVRSKNYHIEGVQFHPEAILSEQGHDILRNFINQFRGNEEVK
ncbi_protein_id:AUN13983	psor:RSJ16_07010	ncbi-proteinid:AUN13983		MILMIDNYDSFVYNLVQFLSELGEEVIVKRNDEIKIKDIMDMNPEIIVLSPGPCSPNEAGICIDVVRHFKESIPILGICLGHQIIGHAFGAKIIKAKEPVHGKVHPINHINKGVFNELKNPLNVTRYHSLIIDEKTLPEEIEVTAKSKDGEIMGIKCLNYNIEGVQFHPEAILSEQGHELLRNFLNQARLTKEESKC
uniprot_id:Q18BW6	cdf:CD630_14450	ncbi-proteinid:CAJ68310	up:Q18BW6	MILMIDNYDSFVYNLVQYIEELGETVVVKRNNEIKISDIEELNPEVIVLSPGPCSPKEAGICIDIVEHFKGKKPILGICLGHQTIGHVFGGDIIKAQQPVHGKVYSINHTNKGVFRGLKNPLNVTRYHSLIIDSNTVPKELEITAITDKGEIMGIRHKKYLIEGVQFHPEAILSEYGHEMLKNFITEARERVHV
uniprot_id:A0A0H3N1N8	cdc:CD196_1317	ncbi-proteinid:CBA62501	up:A0A0H3N1N8	MILMIDNYDSFVYNLVQYIEELGEAVVVKRNNEIKISDIEELNPEVIVLSPGPCSPKEAGICIDIVEHFKGKKPILGICLGHQTIGYVFGGDIIKAQQPVHGKVYSINHTNKGVFRGLKNPLNVTRYHSLIIDSNTVPKELEITAITDKGEIMGIRHKKYLIEGVQFHPEAILSEYGHEMLENFITEARERVHM
uniprot_id:A0A6H1X407	roc:HF520_07920	ncbi-proteinid:QJA10204	up:A0A6H1X407	MIDNYDSFVYNLVQYIGELGEDIIVKRNNEVTLKEIEDLNPEIIVLSPGPCSPKEAGICIDVVNHFKGKKPILGICLGHQTIGHVFGGNIVKAIEPVHGKVHSIKHNNKGVFRKLKNPLNVTRYHSLVIESESLPEDLEATAFTKEGEIMGIRHKKYLIEGVQFHPEAILSEQGHDILRNFIKEARERVEM
ncbi_protein_id:UEL47171	tem:JW646_16275	ncbi-proteinid:UEL47171		MILMIDNYDSFVYNLVQYIGELGEEIVVRRNKEITLEEIENLNPEIIVLSPGPCSPVEAGICIDVVNHFKGKKPILGICLGHQTIGHVFGAKVVKALEPVHGKVHAIKHNNKGVFKDLNNPLNVTRYHSLVVDKENLPHDLEITALTKEGEIMGLRHKNYLIEGVQFHPEAILSQQGHEILRNFIKEARERI
ncbi_protein_id:UPA29213	tgc:L0P85_11425	ncbi-proteinid:UPA29213		MILMIDNYDSFVYNLVQYIGELGEEIVVRRNKEITLEEIENLNPEIIVLSPGPCSPVEAGICIDVVNYFKGKKPILGICLGHQTIGHVFGAKVVKALEPVHGKVHAIKHNNKGVFKDLNNPLNVTRYHSLVVDKENLPHDLEITALTKEGEIMGLRHKNYLIEGVQFHPEAILSQQGHEILRNFIKEARERI
ncbi_protein_id:WMT80322	tmy:TEMA_06370	ncbi-proteinid:WMT80322		MILMIDNYDSFVYNLVQYIGELGEEIVVRRNKEITLEEIEGLNPEIIVLSPGPCSPIEAGICIDVVNHFKGKKPILGICLGHQTIGHVFGAKVVKALEPVHGKVHSIKHNNKGVFKDLNNPLNVTRYHSLVVDKENLPHDLEITALTNEGEIMGIRHKNYLIEGVQFHPEAILSEQGHEILRNFIKEARERIYV
ncbi_protein_id:CAH2213698	teb:T8CH_1876	ncbi-proteinid:CAH2213698		MILMIDNYDSFTYNLVQFLGELGEEIIVKRNDEITIFEIEKLDPEIIVLSPGPCSPNEAGICIDVVNYFKEKKPILGICLGHQTIAQVFGSTIKRGIRPVHGKVHAIKHFNKGVFKDLNNPLKVTRYHSLVIDKETLSDDIEITAITDEGEIMGIKHINYLIEGVQFHPEAILTEQGHEILKNFLRQARGDD
ncbi_protein_id:WFD12117	thyr:P4S50_08565	ncbi-proteinid:WFD12117		MILMIDNYDSFTYNLVQFLGELGEEIIVKRNDEITLLEIEKLNPEIIVLSPGPCSPNEAGICIDVVNYFKEKKPILGICLGHQTIAQVFGSTIKRAIRPVHGKVHAIKHINEGVFKDLNNPLNVTRYHSLVVDKETLNDDIEITAISDEGEIMGIKHKQYLIEGVQFHPEAILTEQGHEILKNFLRQARGED
ncbi_protein_id:UWO79827	ibr:NQ514_07840	ncbi-proteinid:UWO79827		MILMIDNYDSFVYNLVQYFGELNEDMVVKRNDEITIDDIKTLNPEIIVLSPGPCSPNEAGICMDVVKYFKGVIPILGICLGHQTIGQVFDSKIVKAIEPVHGKVHSITHDNKGVFTNLKNPLNVTRYHSLVVDRDTLSDELEITAETKEGEIMGLRHKKYMIEGVQFHPEAVLTECGHELLQNFITLAREKAKSSEREEQNA
ncbi_protein_id:WAW14350	peb:O0R46_07000	ncbi-proteinid:WAW14350		MYFILDNYDSFVYNIYAYFQEIGVEVQIKRIDEVDLQYIIDLNPKGIIISPGPGHPKDATLSLKAIDYFKEIKPILGVCLGHQAIGYYFGAKIEKGKKPIHGKIYKINHSEENIFKDIKNNINVTRYHSLIVNKDSVKNNFNINAISSDDVLMAMSHKQYPIYSVQFHPEAALTEYGHKMLKNFVNICERWYAKND
uniprot_id:W8TFI8	eac:EAL2_c13030	ncbi-proteinid:AHM56598	up:W8TFI8	MILMIDNYDSFTYNLVQYLSSLNEEVMVYRNDEITIEMIENMNPDIIVISPGPCTPDEAGISKQAVEIFKGRIPILGICLGHQTIGRVFGGNIVKANEPVHGKVHEISHDGKGVFEGLKNPLKVTRYHSLVVEKETLPECLEISAQTKDGEIMGLRHKEYEIEGVQFHPEAILTEMGLEMLRNFLVQAKQRRMK
uniprot_id:E3PSN0	cst:CLOST_1764	ncbi-proteinid:CBH21884	up:E3PSN0	MILMIDNFDSFCYNIYQYLRELGEDVEVVRNDSISVKQILAKNPEILLISPGPCSPKEAGISLEAIDYFKDKLPILGVCLGHQAIGEAFKGEIIKAKRPIHGHVHRIKHDEKGMFKNLPNPLGVTRYHSLVINEQNFPSELEISAQTIDGEIMGVRHKRYPIEGVQFHPEAILTEHGHDLFRNFIENARGCK
uniprot_id:B0K489	tex:Teth514_0614	ncbi-proteinid:ABY91922	up:B0K489	MVLIVDNFDSFTYNLYNYFLRLGAKTIVKNRDEIDIDYIKKFNPSHIVLSPGPGRPTDDKILFEIIDNFKDTKKILGVCLGHQAIGMYFGARLIKARKPIHGIVDTIEHDGQGIFKGLKSPLEVTRYHSLILEKDSMNVRELIISAITKNDEVMGIRHRFYQIEGVQFHPESIATEDGLLMIENFLRG
uniprot_id:A0A097ATG9	tki:TKV_c19640	ncbi-proteinid:AIS53108	up:A0A097ATG9	MILIVDNYDSFTYNLYNYFLRLKEDTIVKNRDEVDIDFIKSLNPSHIVLSPGPGRPTDDKILLDIIEVFKDKKKILGVCLGHQAIGVYFGAKLVKALKPMHGIVDDIEHDGMGIYRDLNNPLKVTRYHSLILSQDGFPHDNLKITAINKKGEIMGIRHKKYAIEGVQFHPESIATEEGLLMLKNFLEGEN
uniprot_id:Q3AAT4	chy:CHY_1931	ncbi-proteinid:ABB15625	up:Q3AAT4	MLLLIDNYDSFTYNLVQYFQMLGEAVTVYRNDKITVEEIRALNPDYIVISPGPCTPNEAGISLEVIKNLYRYPILGVCLGHQAIGQVFGGKVVRAARPMHGKTSPIYHDGKTIFKGIPSPFLATRYHSLIVELPEETELIVSAKTAEGEIMGLRHKDYPVEGVQFHPEAILTEYGLLLLKNFLEVYRKGVE
uniprot_id:K4LJW6	tpz:Tph_c20560	ncbi-proteinid:AFV12250	up:K4LJW6	MLLMIDNYDSFTYNLVQYLGEMGEEVRVFRNDALTCSQIAALQPEALLLSPGPCTPDEAGICLEAVRFFQGRIPILGVCLGHQVIGQAFGGEVVRAERLMHGKTSLVYHDGRTIYKGLPNPFTATRYHSLILKRETLPACLEISAETERGEIMGVRHREFIIEGVQFHPESILTEGGKTLLRNFLNIVRGREPAVRSKFSESLRKERIVVSRGVANLDY
uniprot_id:A0A975AXM8	aaut:ACETAC_04680	ncbi-proteinid:QSZ28349	up:A0A975AXM8	MIDNYDSFTYNLVQYFKMLKATVQVYRNDEINLDDIDEIKPSHIVISPGPCTPRESGVSLKVIKMYYNKLPILGVCLGHQSIAYTFGSEIIKAKEPVHGKVWRIHHNNTGVFMGIKNPLNVTRYHSLVINPDTIPDEFVVTAWTDEGEIMGIKHKSYPLEGIQFHPEAVLTEYGLYMLNTFLTY
uniprot_id:F4A226	mas:Mahau_1989	ncbi-proteinid:AEE97165	up:F4A226	MLLMIDNYDSFTYNLVQYFGELGQDIKVYRNDAITLDEIEQMQPDMLVISPGPCTPDKAGVTMDAIRRFAGRIPILGVCLGHQAIGQVFGARVIKAAQPVHGKTSFVRHDGRTIYKGIDNPLRVCRYHSLVLEPNSIPDDLEVTATTEDEEIMGIRHKHYIIEGVQFHPEAILTHQGRELLSNFIGMVKSLKR
ncbi_protein_id:UMZ74923	ncd:ACONDI_02527	ncbi-proteinid:UMZ74923		MLLMIDNYDSFTYNLVQYLEELGENVLVKRNDEIIIDEIERLDPEIIVISPGPCTPLESGVSTEVVSHFKDKKPILGICLGHQTIAHVFGGSVIKGLEPVHGKVHPVWHDQKGVFEGLKNPLNVTRYHSLVVEKESLPEEFLITAETESGEIMGIKHQEYPLEGVQFHPEAVLTDEGHELLENFLKYKGVRRINK
uniprot_id:E4RNF3	has:Halsa_0131	ncbi-proteinid:ADQ13621	up:E4RNF3	MMLIIDNYDSFTYNLVEYFKILNQEVKVARNDKITISEIIDLDPETIVISPGPCTPKEAGISKKVVRELKADYPILGICLGHQAVAEAFGAKIIKALEPVHGKISEVIHDGKGLFKDLNNPLKVTRYHSLVINKTNLPEILEISAQTEQGEIMGIRHKYYPIAGVQFHPEAVLTEQGLKLLDNFLKVGKEYDS
uniprot_id:D9QUI8	aar:Acear_2308	ncbi-proteinid:ADL13789	up:D9QUI8	MILMIDNYDSFTYNLVQYCGQLGVDIEVHRNDKITIEEIEELDPDKIIISPGPCTPLEAGISNDVIRHFKDRLPILGICLGHQCIGHVFGGNIIRAENLMHGKTSEIYHNEDGVFAKIESPFTATRYHSLIIERETIPDCFEITAHTEAGEIMGIRHKEYDIVGLQFHPESILTKAGHDLLANFLEVPKLDSSVIDYAG
uniprot_id:A0A3Q9HQ60	aft:BBF96_07220	ncbi-proteinid:AZR73193	up:A0A3Q9HQ60	MILMIDNYDSFTYNLVQYLECLKEKVLVYRNDKITIEEIEKLNPDMIVLSPGPCTPNEAGICIEVVEKFKGKIPILGICLGHQTIGQVFGGKIVKALEPVHGKVHPIKHINKGVFKNLKNPLNVTRYHSLVIDRESLPDCFEITAETYDGEIMGIKHKEYLIEGVQFHPEAILTEMGLELLNNFLKEAKKLR
ncbi_protein_id:BEP28860	hprf:HLPR_11910	ncbi-proteinid:BEP28860		MVLVIDNYDSFTFNLVQLISKFTKNIEVRRNDKISLKEIKNKNYSHIIISPGPKYPKDAGITMEVIKNMSGKIPILGVCLGHQAIVEVFGGNIMRLIEPFHGKTSEIKYKKIGIFKNVNGILIGARYHSLVADMKSIPNCLEVIGKSEDNLVMAISHKSFNTIGLQFHPESFLSNNAENIIGTFLNIKGGLK
ncbi_protein_id:BEP29773	hprf:HLPR_21040	ncbi-proteinid:BEP29773		MILMIDNYDSFVYNLVQYLMMLKEEVKVIRNDELTIDKIRKLDPEMIVLSPGPCTPMESGISLDIIRELKGEYPILGICLGHQAIGQEFGANIIKAIEPVHGRVFEITHDGKGVFKGLNNPLKVTRYHSLVIDSENVPESLEVTARLSDGQIMGIRHKEYLIEGVQFHPEAILTEQGLELLNNFLIEAREFNKVKKLGGAK
uniprot_id:A4XHG2	csc:Csac_0728	ncbi-proteinid:ABP66347	up:A4XHG2	MVLIIDNFDSFTYNLYNYFLRLGEKTIVKNRDEIDIGYIYSLNPTYIVLSPGPGRPDDDRILFEIIDNFKENKKILGVCLGHQAIGMYFGARLTKAKRPMHGIVDTIDHDGKGIFKGLKNPLNVTRYHSLILERSSIDNTDLVITAKTKDSEVMGIRHKFYKIEGVQFHPESIATEQGLLMIKNFLRG
uniprot_id:B9MM69	ate:Athe_2218	ncbi-proteinid:ACM61292	up:B9MM69	MKVLIVDNFDSFTYNLYNYFLRLKVSTTVINRDKLTIEDIYKLNPTHIVLSPGPGRPSDDKILFEIIEKFKDTKSILGVCLGHQAIGMFFGAKLKKAKRPMHGIVDTVFHNQKGVFENLKNPLRVVRYHSLVIDDVDSTQLTITAVSKEGEVMGIRHKRFKIEGVQFHPESIATQHGLLMLANFLKG
uniprot_id:D9TGE2	cob:COB47_1997	ncbi-proteinid:ADL43262	up:D9TGE2	MKVLIVDNFDSFTYNLYNYFLRLKTDTTVINRDKLTIEDIYKLNPSHIVLSPGPGRPFDDRILFEIIDRFKESKNILGVCLGHQAIGMFFGAKLKKAKRPMHGIVDTIFHDQKGIFENLKNPLRVVRYHSLVIDDIDTLQLTVTATSQEGEVMGIRHKRFKIEGVQFHPESIATQHGLLMLKNFLKG
uniprot_id:E4QCR5	chd:Calhy_0543	ncbi-proteinid:ADQ06284	up:E4QCR5	MKVLIVDNFDSFTYNLYNYFLRLKVSTTVINRDKLTIEDIYKLNPTHIVLSPGPGRPTDDKILFEIIDKFKESKNILGVCLGHQAIGMFFGAKLKKAKRPMHGIVDTVFHDQKGVFENLKNPLSVVRYHSLVIDDVDSTQLTITAVSKEGEVMGIRHKRFKIEGVQFHPESIATQHGLLMLKNFLKG
uniprot_id:E4Q5F0	cow:Calow_1905	ncbi-proteinid:ADQ05434	up:E4Q5F0	MKVLIIDNFDSFTYNLYNYFLRLKVDTKVINRDKLTIENMYKLNPTHIVLSPGPGRPSDDKILFEIIDKFKESKNILGVCLGHQAIGMYFGAKLKKAKRPMHGIVDTIFHDQKGIFENLKSPLSVVRYHSLVIDDIDRKELTITAVSKEGEVMGIRHNRFKIEGVQFHPESIATEHGLLMLKNFLRG
uniprot_id:E4S8K6	cki:Calkr_0361	ncbi-proteinid:ADQ39915	up:E4S8K6	MKVLIVDNFDSFTYNLYNYFLRLKVSTTVINRDKITIEKILQINPTHIVLSPGPGRPSDDKILFEIIDKFKESKSILGVCLGHQAIGMFFGAKLKKAKRPMHGIVDTVFHDQKGVFENLKNPLSVVRYHSLVIDDVDSTQLTITAVSKEGEVMGIRHKRFKIEGVQFHPESIATQQGLLMLANFLKG
uniprot_id:G2PVH1	clc:Calla_1998	ncbi-proteinid:AEM74571	up:G2PVH1	MKVLIVDNFDSFTYNLYNYFLRLKVSTTVINRDKITIEKILQINPTHIVLSPGPGRPSDDKILFEIIDKFKESKSILGVCLGHQAIGMFFGAKLKKAKRPMHGIVDTVFHDQKGVFENLKNPLSVVRYHSLVIDDVDSTQLTITAVSKEGEVMGIRHKRFKIEGVQFHPESIATQQGLLMLKNFLKG
uniprot_id:E4SE35	ckn:Calkro_0422	ncbi-proteinid:ADQ45322	up:E4SE35	MKVLIVDNFDSFTYNLYNYFLRLKVSTTVINRDKITTEKILQLNPTHIVLSPGPGRPTDDKILFEIIDKFKESKSILGVCLGHQAIGMFFGAKLKKARRPMHGIVDTVFHDQKGVFENLKNPLRVVRYHSLVIDDVDSTQLTITAVSKEGEVMGIRHKRFKIEGVQFHPESIATQHGLLMLKNFLKG
uniprot_id:A0A3T0D879	ccha:ELD05_11250	ncbi-proteinid:AZT91159	up:A0A3T0D879	MVLIIDNFDSFTYNLYNYFLRLGEKTIVKNRDEIDIGYIYSLNPTYIVLSPGPGRPDDDRILFEIIDNFKESKKILGVCLGHQAIGMYFGARLTKAKRPMHGIVDTIDHDGKGIFKGLKNPLNVTRYHSLILERNSIDNTDLVITAKTKDGEVMGIRHKFYKIEGVQFHPESIATKQGLLMIKNFLRG
ncbi_protein_id:BCS80415	cdia:CaldiYA01_03750	ncbi-proteinid:BCS80415		MKVLIVDNFDSFTYNLYNYFLRLKVSTIVINRDKLVIEDIYKLNPTHIVLSPGPGRPTDDNILFEIIDKFKESKNILGVCLGHQAIGMFFGAKLKKAKRPMHGIIDTIFHDKKGVFEKLKNPLRVVRYHSLVIDDVDSTQLTITAVSKEGEVMGIRHKRFKIEGVQFHPESIATQHGLLMLKNFLKG
ncbi_protein_id:WAM34292	cmor:OTK00_000476	ncbi-proteinid:WAM34292		MVLIVDSFDSFTYNLYNYFLRLGVRTVVKNRDEIDIGFIYSLNPSHIVLSPGPGRPDDDRILFEIIHHFKETKSILGVCLGHQAIGMYFGAKLAKAKRPMHGIVDTINHDKQGLFRNLKSPLNVTRYHSLILEKDSIKNTDLVITAYTKDGEVMGIRHRIYRIEGVQFHPESIATEQGLLMLENFLRG
ncbi_protein_id:WPX08452	cdan:SOJ16_002338	ncbi-proteinid:WPX08452		MKVLIVDNFDSFTYNLYNYFLRLKVSTTVINRDKITIEEIQQLNPTHIVLSPGPGRPSDDKILFEIIDKFKESKSILGVCLGHQAIGMFFGSKLKKAKRPMHGIVDIIFHDQKGVFENLKNPLSVVRYHSLVIDDIDSTQLSVTAVSKEGEVMGIRHKRFKIEGVQFHPESIATQQGLLMIENFLKG
uniprot_id:B0S280	fma:FMG_1052	ncbi-proteinid:BAG08470	up:B0S280	MILMIDNYDSFTYNIVSYLRILKEEVIVKKNDEINLEEIKQLNPEIIVISPGPKTPKESKISLEIFEKLKGKYPILGICLGHQALAYSMGLDIIKGPRPMHGKMTEINHDGKGIFSNITNPVKVMRYHSLIVDDSKFENEKYGDMIITSKTFDGIIMGFRDSKNKIETVQFHPESVGTDYGLKMIENFLKEVRNDSF
uniprot_id:K0B2F5	cad:Curi_c21110	ncbi-proteinid:AFS79115	up:K0B2F5	MIDNYDSFTFNLVQYLQGLNEEVLVKRNDSLTLNEIRELSPDMIVLSPGPCTPNEAGICIDAVKEFKGEIPILGICLGHQTIGQVFGGKVIKANEPIHGKVYPIKHTNKGMFKDLNNPLKVTRYHSLIVEKESLPDCLEITAETDAGEIMGFKHKEYMIEAVQFHPEAILTEQGMELLNNFLQEAKKFRK
uniprot_id:A0A6P1YEP5	cazo:G3A45_09000	ncbi-proteinid:QIB27412	up:A0A6P1YEP5	MLFMLDNYDSFTYNLYQYLAKLGEEVLVRRNDVVSLEEIENLNPEIIVISPGPCSPSEAGISIDVVKHFKGKVPILGICLGHQTIGHVFGAKIIKAIRPVHGKVEPIIHYNKGVFKGLNNPLKVTRYHSLVIDRATLPDDLEITAETNEGEIMGIRHKKYLIEGVQFHPEAILTENGHELLNNFIKQARGEI
uniprot_id:G0VRK4	med:MELS_1675	ncbi-proteinid:CCC73894	up:G0VRK4	MYLLIDNYDSFTYNLADLVAETGRDVRVYRCDQISPAEIATLKPQGLIISPGPKRPEDAVHSLSIVHAFCRTLPILGVCLGMQILAYAAGAVVTRGKRPMHGKVTAIHHRGRGLFRGLPETFQVTRYHSLVVQAETLPAAYAIDAVSDDGAVMALSHRSLPLYGLQFHPEAVLSEYGRELITMFCRLAESSLEKAGDCHD
ncbi_protein_id:UBS53847	mmax:LCQ47_01315	ncbi-proteinid:UBS53847		MYLIIDNYDSFTYNLADLVAETGRDVEVRPCDAIGLGEIAAMKPEGIILSPGPKGPADAWQSLAIVQDFEKTTPILGICLGMEVLAYAAGASVIRGKKPMHGKVTTIHHDGRGLFKGLPKTFSVTRYHSLVVQKSSLPRDYRVDAMSDDGAVMALSHKKRPLFGLQFHPEALLSEYGSDLIQAFCRCAEKGGRHDA
uniprot_id:A0A9Y2AH35	sgbi:P3F81_07395	ncbi-proteinid:WIW69742	up:A0A9Y2AH35	MILLIDNYDSFTYNIYQMIANMGREVEVIRNDKITTVEIDSAKYEAIVISPGPGTPDDAGVCKDVVRVFAGKVPILGICLGHQVIGEVFGGKVIRAGKLVHGKTSPVKHIGTGAYQGLSQDILVGRYHSLIVERESLPDCLEITAELEDGMIMGIRHRDYKVEGIQFHPESILTPDGEKILGGFLGFI
uniprot_id:I8U0S3	pft:JBW_01093	ncbi-proteinid:AJQ26445	up:I8U0S3	MILVIDNYDSFVYNLVQYLGELGQEIQVARNDKITISEIEMLSPSHILISPGPCTPNEAGISLQTIQHFKGIIPILGVCLGHQAIGQVFGGDVIRAERLVHGKTSIVYHDGKGIFKGLTSPVRATRYHSLILKRETLPECFTVTAETKQGEIMGVRHKEYAIEGVQFHPESILTEHGHSMLQNFLDMRGIV
uniprot_id:A0A348AFH6	mana:MAMMFC1_00458	ncbi-proteinid:BBB89824	up:A0A348AFH6	MIVMIDNYDSFVYNLVQYLGDMGEDVRVFRNNKITLAEIEELNPDHIILSPGPCTPNEAGISLALIQHCQGRVPILGVCLGHQSIGQAFGGDVIRAPRLMHGKTSQIYHDGRGVFKGLKSPLTATRYHSLIIKRETLPACLEITAETDKGEIMGVRHKEYPLEGVQFHPESILTEEGYAMLRNFLIMSIHLK
uniprot_id:A0A517DRU2	sted:SPTER_13830	ncbi-proteinid:QDR80069	up:A0A517DRU2	MILMLDNYDSFVYNLVQYLGEMGEDIRVFRNNKLTLAQIEDMRPDHIVLSPGPCTPNEAGISLELIKYFKGKIPILGVCLGHQAIGQAFGGDVVRAPRLMHGKTSLVYHDGKGVFCGLKNPLSATRYHSLIVKKETLPDCFEITAETELGEIMGIRHKEYLIEGVQFHPESILTEEGHAMLENFLTMNPTWTTKRKGPAGK
ncbi_protein_id:UNC92391	calk:HUE98_09935	ncbi-proteinid:UNC92391		MILMIDNYDSFTFNLVQYLFELNEDVLVYRNDRITLEQIELLKPDQIIISPGPCTPNEAGITLQLIDRFAGKIPILGVCLGHQSMGQVFGGNVVRAPRLMHGKTSKIFHQGKTIFKGLKNPLTVTRYHSLILEPNSLPQCFEVSAWTQQGEIMGITHKDYLLEGVQFHPEAILTEQGHDLLRNFLDLSRERSAEHIESCCSRKRTKAYNISL
uniprot_id:A0A0A8B3Q2	cbac:JI75_04835	ncbi-proteinid:AJC12096	up:A0A0A8B3Q2	MLLIIDNFDSFVHMLESRLRALGADTVMVRSDRIRLADVDALRLQGKLEGIVLSPGPKSPDEAGICIDAVRRFGREVPILGVCLGHQAIVRAYGGRVVQLARPMHGRVSVVETNGRGLFEGLQLRFEATRYHSLAADERTLPECLRVDARSDDGQVMAIAHRRHPVFGLQFHPEALLTQYGDEVLGAFLARCGEADRREAGR
uniprot_id:P9WN35	mtu:Rv0013	ncbi-proteinid:YP_177615	up:P9WN35	MRILVVDNYDSFVFNLVQYLGQLGIEAEVWRNDDHRLSDEAAVAGQFDGVLLSPGPGTPERAGASVSIVHACAAAHTPLLGVCLGHQAIGVAFGATVDRAPELLHGKTSSVFHTNVGVLQGLPDPFTATRYHSLTILPKSLPAVLRVTARTSSGVIMAVQHTGLPIHGVQFHPESILTEGGHRILANWLTCCGWTQDDTLVRRLENEVLTAISPHFPTSTASAGEATGRTSA
ncbi_protein_id:AFE15011	mtg:MRGA327_00090	ncbi-proteinid:AFE15011		MRILVVDNYDSFVFNLVQYLGQLGIEAEVWRNDDHRLSDEAAVAGQFDGVLLSPGPGTPERAGASVSIVHGVCGSTHPFAGGLPWATKPSALRSAPPWTVRPSYCTARPAAYSTPMSVCYKGFRIPSRPLDTIR
ncbi_protein_id:AFE11388	mti:MRGA423_00095	ncbi-proteinid:AFE11388		MRILVVDNYDSFVFNLVQYLGQLGIEAEVWRNDDHRLSDEAAVAGQFDGVLLSPGPGTPERAGASVSMVHACAAAHTPLLGVCLGHQAIGVAFGATVDRAPELLHGKTSSVFHTNVGVLQGLPDPFTATRYHSLTILPKSLPAVLRVTARTSSGVIMAVQHTGLPIHGVQFHPESILTEGGHRILANWLTCCGWTQDDTLVRRLENEVLTAISPHFPTSTASAGEATGRTSA
uniprot_id:R4LTH4	mtuh:I917_00085	ncbi-proteinid:AGL21790	up:R4LTH4	MRILVVDNYDSFVFNLVQYLGQLGIEAEVWRNDXXRLSDEAAVAGQFDGVLLSPGPGTPERAGASVSIVHACAAAHTPLLGVCLGHQAIGVAFGATVDRAPELLHGKTSSVFHTNVGVLQGLPDPFTATRYHSLTILPKSLPAVLRVTARTSSGVIMAVQHXGLPIHGVQFHPESILTEGGHRILANWLTCCGWTQDDTLVRRLENEVLTAISPHFPTSTASAGEATGRTSA
ncbi_protein_id:CCK58019	mcx:BN42_10035	ncbi-proteinid:CCK58019		MRILVVDNYDSFVFNLVQYLGQLGIEAEVWRNDDHRLSDEAAIAGQFDGVLLSPGPGTPERAGASVSMVHACAAAHTPLLGVCLGHQAIGVAFGATVDRAPELLHGKTSSVFHTNVGVLQGLPDPFTATRYHSLTILPKSLPAVLRVTARTSSGVIMAVQHTGLPIHGVQFHPESILTEGGHRILANWLTYCGWTQDDTLVRRLENEVLTAVSPHFPTSTASTGEATGRTSA
uniprot_id:Q7AQP6	mle:ML0015	ncbi-proteinid:CAC29523	up:Q7AQP6	MRILVIDNYDSFVFNLVQYLGQLGVDAEVWRNDDTRLSDESTIAAQFDGILLSPGPGTPERAGASINLVRVCAAAHTPLLGVCLGHQAIGVSFGATVDRAPELLHGKTSSVFHTNNGVLQGLPNPFTATRYHSLTILPESLPPVLEVVARTRSGVIMAVRHTELPIHGVQFHPESILTEGGHRLLANWLTYCGWLCDDALIRRLENEVDAAVHPRLPVAAERTAAAIARTLA
uniprot_id:Q744R7	mpa:MAP_0015	ncbi-proteinid:AAS02332	up:Q744R7	MRILVVDNYDSFVFNLVQYLGQLGVDADVWRNDDSRLADHNAEARRFDGVLLSPGPGTPERAGASIAMVRACAAEHTPLLGVCLGHQAIGVAFGATVDRAPELLHGKTSSVRHTNAGVLQGLPDPFTATRYHSLTILPESLPPVLEVTAHTDSGVIMGVRHTQLPIHGVQFHPESILTEGGHRMLANWLTECGWVRDDTLVRRLENDVHAAVRPYLPADPAATDRTSA
uniprot_id:A0A0H2ZUS9	mav:MAV_0018	ncbi-proteinid:ABK66238	up:A0A0H2ZUS9	MRILVVDNYDSFVFNLVQYLGQLGVDADVWRNDDSRLADHNAVARRFDGVLLSPGPGTPERAGASIAVVRACAAEHTPLLGVCLGHQAIGVAFGATVDRAPELLHGKTSSVHHTNAGVLQGLPNPFTATRYHSLTILPESLPPVLEVTAHTDSGVIMGVRHTQLPIHGVQFHPESILTEGGHRMLANWLTECGWVRDDTLVRRLENDVHAAVRPYLPADPAATDRTSA
ncbi_protein_id:AFC46379	mit:OCO_00150	ncbi-proteinid:AFC46379		MRILVVDNYDSFVFNLVQYLGQLGVDADVWRNDDDRLSDETAAARQFDGVLLSPGPGTPERAGASIGMVRACAAEQTPLLGVCLGHQAIGVAFGATVDRAPELLHGKTSSVHHTNVGVLQGLPDPFTATRYHSLTILPESLPPVLEVTAHTDSGVIMGVRHAELPIHGVQFHPESILTEGGHRMLANWLAVCGLVRNDTLVRRLENDVHAAVRPYFPADPAATDRTSA
uniprot_id:J9W9P8	mid:MIP_00020	ncbi-proteinid:AFS11996	up:J9W9P8	MRILVVDNYDSFVFNLVQYLGQLGVDADVWRNDDDRLSDETAAARQFDGVLLSPGPGTPERAGASIGMVRACAAERTPLLGVCLGHQAIGVAFGATVDRAPELLHGKTSSVHHTNVGVLQGLPDPFTATRYHSLTILPESLPPVLEVTAHTDSGVIMGVRHAELPIHGVQFHPESILTEGGHRMLANWLAVCGLVRNDTLVRRLENDVHAAVRPYFPADPAATDRTSA
uniprot_id:S4Z2L9	myo:OEM_00150	ncbi-proteinid:AGP61551	up:S4Z2L9	MRILVVDNYDSFVFNLVQYLGQLGVDADVWRNDDNRLSDETAAARQFDGVLLSPGPGTPERAGASIGMVRACAAEQTPLLGVCLGHQAIGVAFGATVDRAPELLHGKTSSVHHTNVGVLQGLPDPFTATRYHSLTILPESLPPVLEVTAHTDSGVIMGVRHTELPIHGVQFHPESILTEGGHRMLANWLAVCGLVRNDTLVRRLENDVHAAVRPYFPADPAATDRTSA
uniprot_id:A0A854HZ44	mchi:AN480_00100	ncbi-proteinid:AOS90239	up:A0A854HZ44	MRILVVDNYDSFVFNLVQYLGQLGVDADVWRNDDDRLSDETAAARQFDGVLLSPGPGTPERAGASIGMVRACAAEQTPLLGVCLGHQAIGVAFGATVDRAPELLHGKTSSVHHTNVGVLQGLPDPFTATRYHSLTILPESLPPVLEVTAHTDSGVIMGVRHTELPIHGVQFHPESILTEGGHRMLANWLAVCGLVRNDTLVRRLENDVHAAVRPYFPADPAATDRTSA
uniprot_id:A0A1A3JIV1	mmal:CKJ54_00075	ncbi-proteinid:ASW88464	up:A0A1A3JIV1	MRILVVDNYDSFVFNLVQYLGQLGVDADVWRNDDTRLSDEPAAARQFDGVLLSPGPGTPERAGASIGMVRACAAEKTPLLGVCLGHQAIGVAFGATVDRAPELLHGKTSSVHHTDVGVLQGLPDPFTATRYHSLTILPESLPPVLEVTAHTDSGVIMGVRHAELPIHGVQFHPESILTEGGHRMLANWLAVCGLVRNDTLVRRLENDVHAAVRPYFPSDPAATDRTSA
ncbi_protein_id:ATA27164	mlp:MLM_0016	ncbi-proteinid:ATA27164		MRILVVDNYDSFVFNLVQYLGQLGVAADVWRNDDSRLADHNAVACRFDGVLLSPGPGTPERAGASIAMVRACAAEHTPLLGVCLGHQAIGVAFGVTVDRAPELLHGKTSSVHHTNAGVLQGLPDPFTATRYHSLTILPESLPPVLEVTAHTDSGVIMGVRHTQLPIHGVQFHPESILTEGGHRMLANWLTECGWVRDDTLVRRLENDVHAAVRPYLPADPAATDRTSA
ncbi_protein_id:BBY39882	mman:MMAN_40160	ncbi-proteinid:BBY39882		MRILVVDNYDSFVFNLVQYLGQLGVDAEVWRNDDTRLSDDAAVARQFDGVLLSPGPGTPERAGASIGMVKACAAERTPLLGVCLGHQAIGVAFGATVDRAPELLHGKTSSVYHTNVGVLQGLPDPFTATRYHSLTILPESLPPVLEVTARTQSGVIMGVRHTGLPIHGVQFHPESILTEGGHRMLANWLADCGWERNDTLVRRLENDVHAAVRPYFPADPTATDRTSA
uniprot_id:L0IP01	msa:Mycsm_00019	ncbi-proteinid:AGB20484	up:L0IP01	MQVLVVDNYDSFVFNLVQYLGQLGVHAHVWRNDDDRLAEPDAVAEQFDGVLLSPGPGTPERAGASIPLVNACAAAKTPLLGVCLGHQAIGVAFGGTVDRAPELLHGKTSTVFHSNAGVLQGLPDPFTATRYHSLTILPDTVPDELEVIARTEGGVIMGVRHVELPIHGVQFHPESILTEGGHRMLANWLGYCGAAPDENLVRQLEDEVANAVQAATTRTPA
uniprot_id:A0PKC6	mul:MUL_0017	ncbi-proteinid:ABL02795	up:A0PKC6	MPILVVDNYDSFVFNLVQYLGQLGVRAEVWRNDDPRLCDEAAIAAQFDGVLLSPGPGTPERAGASVSLVRACAEARTPLLGVCLGHQAIGVAFGATVDRAPELLHGKTSSVYHTNVGVLQGLPDPFTATRYHSLTILPDSLPAELEATAHTRSGVIMGVRHTELPIHGVQFHPESILTEGGHRMLANWLAYCGWARDDTLVRRLENEVASAIRPHLPVEAGTTDRTSA
uniprot_id:B2HI60	mmi:MMAR_0015	ncbi-proteinid:ACC38486	up:B2HI60	MPILVVDNYDSFVFNLVQYLGQLGVRAEVWRNDDPRLSDEAAIAAQFDGVLLSPGPGTPERAGASVSLVRACAAARTPLLGVCLGHQAIGVAFGATVDRAPELLHGKTSSVYHTNVGVLQGLPDPFTATRYHSLTILPDSLPAELEATAHTRSGVIMGVRHTELPIHGVQFHPESILTEGGHRMLANWLAYCGWARDDTLVRRLENEVASAIRPHLPVEAGTTDRTSA
ncbi_protein_id:CDM74165	mmae:MMARE11_00150	ncbi-proteinid:CDM74165		MPILVVDNYDSFVFNLVQYLGQLGVRAEVWRNDDSRLSDEAAIAAQFDGVLLSPGPGTPERAGASVSLVRACAAARTPLLGVCLGHQAIGVAFGATVDRAPELLHGKTSSVYHTNVGVLQGLPDPFTATRYHSLTILPDSLPAELEATAHTRSGVIMGVRHTELPIHGVQFHPESILTEGGHRMLANWLAYCGWTRDDTLVRRLENEVASAIGPHLPVEAGTTDRTSA
uniprot_id:L7V0V9	mli:MULP_00015	ncbi-proteinid:AGC60158	up:L7V0V9	MPILVVDNYDSFVFNLVQYLGQLGVRAEVWRNDDPRLCDEAAIAAQFDGVLLSPGPGTPERAGASVSLVRACAAARTPLLGVCLGHQAIGVAFGATVDRAPELLHGKTSSVYHTNVGVLQGLPDPFTATRYHSLTILPDSLPAELEATAHTRSGVIMGVRHTELPIHGVQFHPESILTEGGHRMLANWLAYCGWARDDTLVRRLENEVASAIRPHLPVEAGTTDRTSA
uniprot_id:A0A7I7L7X3	msho:MSHO_07080	ncbi-proteinid:BBX55363	up:A0A7I7L7X3	MRILVVDNYDSFVFNLVQYLGQLGVRAEVWRNDDSRLSDEAAIAAQFDGVLLSPGPGTPERAGASVSLVRACAAARTPLLGVCLGHQAIGVAFGATVDRAPELLHGKASSVYHTNVGVLQGLPDPFTATRYHSLTMLPDSLPAELEATAHTRSGVIMGVRHTELPIHGVQFHPESILTEGGHRMLANWLAYCGWTRDDTLVRRLENEVASAIRPHLLVEPGTTDRTSA
uniprot_id:A0A5Q5BD98	mmc:Mmcs_0014	ncbi-proteinid:ABG06136	up:A0A5Q5BD98	MQFLVVDNYDSFVFNLVQYLGQLGVDVTVWRNDDSRLSTDADIAKAAEDFDGVLLSPGPGTPERAGASIPLVHACAAAGTPLLGVCLGHQAIGVAFGGTVDRAPELLHGKTSIVHHTNRGVLKGLPDPFTATRYHSLTILPETMPDELEVTARTPGGVIMGVRHVDLPIHGVQFHPESILTEGGHRMLANWLGYCGSAPDEALVRRLEDEVASTVAAATTRSSA
uniprot_id:A0A5Q5C9I4	mjl:Mjls_0014	ncbi-proteinid:ABN95827	up:A0A5Q5C9I4	MQFLVVDNYDSFVFNLVQYLGQLGVDVTVWRNDDNRLSTDADIAKAAEDFDGVLLSPGPGTPERAGASIPLVHACAAAGTPLLGVCLGHQAIGVAFGGTVDRAPELLHGKTSIVHHTNRGVLKGLPDPFTATRYHSLTILPETMPDELEVTARTPGGVIMGVRHVDLPIHGVQFHPESILTEGGHRMLANWLGYCGSAPDEALVRRLEDEVASTVAAATTRSSA
uniprot_id:I2A6S8	mmm:W7S_00075	ncbi-proteinid:AFJ33002	up:I2A6S8	MRILVVDNYDSFVFNLVQYLGQLGVDADVWRNDDDRLSDETAAARQFDGVLLSPGPGTPERAGASIGMVRACAAEQTPLLGVCLGHQAIGVAFGATVDRAPELLHGKTSSVHHTNVGVLQGLPDPFTATRYHSLTILPESLPPVLEVTAHTDSGVIMGVRHAELPIHGVQFHPESILTEGGHRMLANWLAVCGLVRNDTLVRQLENDVHAAVRPYFPADPAATDRTSA
uniprot_id:U5WR39	mkn:MKAN_14945	ncbi-proteinid:AGZ51417	up:U5WR39	MRILVVDNYDSFVFNLVQYLGQLGVEAEVWRNDDVRLADETAVAGQFDGVLLSPGPGTPERAGASVSMVEACAAARTPLLGVCLGHQAIGVAFGATVDRAPELLHGKTSSVYHTNVGVLQGLPDPFTATRYHSLTILPESLPAELEVTAHTRNGVIMGVRHRELPIHGVQFHPESILTEGGHRMLANWLTYCGWARNDTLVRRLENEVLTAVRPHLPPAAAGTAGTTDRTSA
ncbi_protein_id:AIY44252	myv:G155_00090	ncbi-proteinid:AIY44252		MQVLVVDNYDSFVFNLVQYLGQLGVDAQVWRNDDERLATADDLAKVAADFDGVLLSPGPGTPERAGATIPLVHACAAAGTPLLGVCLGHQAIGVAFGGTVDRAPELLHGKTSVVHHSDAGVLKGLPDPFTATRYHSLTILPETVPAELEVIGQTDSGVIMAVRHTTLPIHGVQFHPESILTQGGHRMLANWLGVCGAAPEEHLVAALEDEVARAVAAATTRSSA
uniprot_id:A0A0G3IEZ6	mye:AB431_00120	ncbi-proteinid:AKK25389	up:A0A0G3IEZ6	MQVLVVDNYDSFVFNLVQYLGQLGVDAQVWRNDDARLADEAHVAAEFDGVLLSPGPGTPERAGASIPLVRACADAGTPLLGVCLGHQAIGVAFGGTVDRAPELLHGKTSTVYHTNIGVLHGLPDPFTATRYHSLTILPETMPAELEVTARTDGGVVMGVRHVELPIHGVQFHPESILTEGGHRMLANWLGYCGRAPEESLVHRLEQEVADTVRHALGGQERSDSGINAGGELSATTQSSA
ncbi_protein_id:AKN15677	mhad:B586_02440	ncbi-proteinid:AKN15677		MRILVVDNYDSFVFNLVQYLGQLGVDAEVWRNDDARLSDEATIAAQFDGVLLSPGPGTPERAGASINLVRACAAAHTPLLGVCLGHQAIGVAFGATVDRAPELLHGKTSSVFHMNVGVLHGLPDPFTATRYHSLTILPESLPPVLEVIARTRSGVIMAVRHTELPIHGVQFHPESILTEGGHRMLANWLAYCGWSRDDALIRRLENEVGAAIHPRLPVAAEHTAAVTARTSA
uniprot_id:A0A1Y0CDC9	mdx:BTO20_36205	ncbi-proteinid:ART73263	up:A0A1Y0CDC9	MQVLVVDNYDSFVFNLVQYLGQLGVHAQVWRNDDTRLAGEADIAKAAQDFDGVLLSPGPGTPERAGASIPLVRACAEAGTPLLGVCLGHQAIGVAFGGTVDRAPELLHGKTSVVHHADAGVLQGLPDPFTATRYHSLTILPDSVPPELEVLGQTDSGVIMAVRHRELPIHGVQFHPESILTEGGHRMLANWLGICGFPPDENLVRQLEDEVARAVAAATTRTPV
uniprot_id:A0A1Z4EB62	mshg:MSG_00018	ncbi-proteinid:BAX90186	up:A0A1Z4EB62	MTMRILVVDNYDSFVFNLVQYLGQLGVEAEVWRNDDARLSDSADEHAAAAQFDGVLLSPGPGTPERAGASIPLVHACAAARTPLLGVCLGHQAIGVAFGASVDRAPELLHGKTSSVIHTNVGVLQGLPDPFTATRYHSLTILPESLPAALEVTAHTRSGVIMGVRHTELPIHGVQFHPESILTEGGHRMLGNWLTYCGWSRDDTLVRRLENEVRAAVRPHLPADPAATDRTSA
ncbi_protein_id:BBX79733	mfj:MFLOJ_35200	ncbi-proteinid:BBX79733		MRILVVDNYDSFVFNLVQYLGQLGVEADVWRNDDPRLSDPPGGHAAIAAQFDGVLLSPGPGTPERAGASIDLVRACAAAATPLLGVCLGHQAIGVAFGATVDRAPELLHGKTSSVHHTNAGVLQGLPDPFTATRYHSLTILPESLPRVLEATAHTRSGVIMAVRHTELPIHGVQFHPESILTEGGHRMLANWLADCGWSRDDTLIRRLENEVRSAVRPHFPDPAATDRTSA
uniprot_id:A0A7I7QCH8	msto:MSTO_39510	ncbi-proteinid:BBY23746	up:A0A7I7QCH8	MRILVVDNYDSFVFNLVQYLGQLGVEADVWRNDDARLLDPPGGHAAIATQFDGVLLSPGPGTPERAGASIDLVRACAAAATPLLGVCLGHQAIGVAFGATVDRAPELLHGKTSSVHHTNVGVLQGLPDPFTATRYHSLTILPESLPPVLEATAHTRSGVIMAVRHTELPIHGVQFHPESLLTEGGHRMLANWLAYCGWLRDDTLIRRLENEVRSAVRPYFPADPAATDRTSA
uniprot_id:A0A7I7KGD5	msim:MSIM_24960	ncbi-proteinid:BBX41045	up:A0A7I7KGD5	MRILVVDNYDSFVFNLVQYLGQLGVEADVWRNDDPRLAAPPDGHAAIATEFDGVLLSPGPGTPERAGASIDLVGACAASATPLLGVCLGHQAIGVAFGATVDRAPELLHGKTSSVQHSNTGVLQGLPDPFTATRYHSLTILPESLPAELQVTAQTRSGVIMAVQHTELPIHGVQFHPESILTEGGHRMLANWLSYCGWSRDDTLIRRLENEVRSAVRPYFPEPAVTDRTSA
uniprot_id:A0A1X2CEL3	msak:MSAS_33760	ncbi-proteinid:BBX64202	up:A0A1X2CEL3	MRILVVDNYDSFVFNLVQYLGQLGVEADVWRNDDPRLADERAVAAEADGVLLSPGPGTPERAGASIGLVRACAAERTPLLGVCLGHQAIGVAFGATVDRAPELLHGKTSSVFHTNSGVLQGLSDPFTATRYHSLTILPESLPPALEVTARTRSGVIMGVRHCELPIHGVQFHPESILTEGGHRMLANWLTYCGWARDDTLIRRLENEVRAAVRPYYPADPAATDRTSA
ncbi_protein_id:QPI38042	mku:I2456_00110	ncbi-proteinid:QPI38042		MRILVVDNYDSFVFNLVQYLGQLGVEAEVWRNDDPRLSDEPAIADQFDGVLLSPGPGTPERAGASIPLVRACAAAHTPLLGVCLGHQAIGVAFGATVDRAPELLHGKTSSVLHGNVGVLQGLPDPFTATRYHSLTILPDSLPAELEVTAQTRSGVIMGVQHTQLPIHGVQFHPESILTEGGHRMLANWLDYCGWVRDDTLVRRLENEVQTAIRPHFPPATDRTSA
ncbi_protein_id:ULP42468	mlw:MJO58_00080	ncbi-proteinid:ULP42468		MRILVVDNYDSFVFNLVQYLGQLGVEADVWRNDDARLSDPPDGHGAIAARFDGVLLSPGPGTPERAGASIDLVRACAAAATPLLGVCLGHQAIGVAFGAIVDRAPELLHGKTSSVHHTNVGVLQGLPDPFTATRYHSLTILPESLPPVLEVTAQTRSGVIMAVRHTELPIHGVQFHPESILTEGGHRMLANWLAYCGWSRDDTLIRRLENEVRSAVRPYFPAEPAATDRTSA
ncbi_protein_id:BBU20229	mxe:MYXE_00180	ncbi-proteinid:BBU20229		MVRILVVDNYDSFVFNLVQYLGQLGVEAQVWRNDDARLSDQAAVAAHLDGVLLSPGPGTPERAGASIGLVRACAAARTPLLGVCLGHQAIGVAFGATVDRAPELLHGKTSSVFHTNVGVLQGLPDPFTATRYHSLTILPETLPPVLEVTARTRSGVIMGVQHAELPIHGVQFHPESILTEGGHRMLANWLACCGQPFDDALVRRLESEILKTTATARPLAATDRTSA
uniprot_id:A0A7I7PCM9	mnv:MNVI_16890	ncbi-proteinid:BBY06371	up:A0A7I7PCM9	MRILVVDNYDSFVFNLVQYLGQLGVEAQVWRNDDARLADQDAVAADFDGVLLSPGPGTPERAGASIGLVLASAAARTPLLGVCLGHQAIGVAFGGTVDRAPELLHGKTSSVFHTNTGVLQGLPDPFTATRYHSLTILPETLPPVLEVTARTRSGVIMGVQHTELPIHGVQFHPESILTEGGHRMLANWLAYCGQRLDDGLVRRLESEIAATVRPLAATDRTSA
uniprot_id:A0A386TYZ9	mpag:C0J29_00155	ncbi-proteinid:AYE93463	up:A0A386TYZ9	MRILVVDNYDSFVFNLVQYLGQLGVEATVWRNDDARLAGPDRPEAVAGEFDGVLLSPGPGTPERAGASIALVRACAAANTPLLGVCLGHQAIGVAFGATVDRAPELLHGKTSSVFHANVGVLQGLPDPFTATRYHSLTILPESLPAELEAIAHTQSGVIMAVRHTSLPIHGVQFHPESILTEGGHRMLANWLSYCGWARDDTLVRRLENEVLTAIRPHFPTDAGATDRTSA
uniprot_id:A0A7I7JLR5	mnm:MNVM_18110	ncbi-proteinid:BBX12730	up:A0A7I7JLR5	MRILVVDNYDSFVFNLVQYLGQLGVQAAVWRNDDARLADPAALDQVVADFDGVLLSPGPGTPERAGASIPVVGACAAARIPVLGVCLGHQAIGVAFGATVGRAPELLHGKTSTVFHSDTGVLKGLPDPFTATRYHSLTILPETLPADLEVTARTRGGVIMGVRHTGLPIHGVQFHPESILTEGGHRMLANWLEGCGYPCDEALVQRLEDEVAATVQSARAVSPAVSY
uniprot_id:A0A7D6I5K1	mgor:H0P51_00090	ncbi-proteinid:QLL07478	up:A0A7D6I5K1	MRILVVDNYDSFVFNLVQYLGQLGVEATVWRNDDTRLSDADDVAGQFDGVLLSPGPGTPERAGASIRLVRACAARGTPLLGVCLGHQAIGVAFGATVDRAPELLHGKTSSVLHTNVGVLQGLPDPFTATRYHSLTILPESLPAQLEAIAHTRSGVIMAVRHTELPIHGVQFHPESILTEGGHRMLANWLTYCGWVRDDTLVRRLENEVLTAIRPHFPGETGDSATTDRTSA
uniprot_id:A0A7I7L042	mcoo:MCOO_31330	ncbi-proteinid:BBX47118	up:A0A7I7L042	MTMQILVVDNYDSFVFNLVQYLGQLGVAAQVWRNDDDRLSDAAAVADEVDGILLSPGPGTPERAGASIDLVRACAESRTPLLGVCLGHQAIGVAFGGTVDRAPELLHGKTSSVFHTNTGVLQGLPDPFTATRYHSLTILPETLPAELEVTAHTSSGVIMGVRHRDLPIHGVQFHPESILTEGGHRMLANWLADCGQPRDEALVHRLETEVADSLSAVRGYDSAIDRTSA
uniprot_id:A0A447G804	mbai:MB901379_00029	ncbi-proteinid:VDM86511	up:A0A447G804	MRILVVDNYDSFVFNLVQYLGQLGVEAEVWRNDDARLSDAAAITDRFAGVLLSPGPGTPERAGASVSLVRACATARTPVLGVCLGHQAIGVAFGATVDRAPELLHGKTSSVFHTNSGVLQGLPDPFTATRYHSLTILPESLPAELHVVAHTGSGVIMGVRHTELPIHGVQFHPESILTEGGHRMLANWLAYCGWARDDTLVRRLENEVMTAVRAHVPMDAGATDRTSA
uniprot_id:A0A7I7P416	mseo:MSEO_39940	ncbi-proteinid:BBY03495	up:A0A7I7P416	MRILVVDNYDSFVFNLVQYLGQLGVEAEVWRNDDARLSDEAAVAQRFDGVLLSPGPGTPERAGASVGLVGACAAERTPLLGVCLGHQAIGVAFGATVDRAPELLHGKTSSVFHTNTGVLQGLPDPFTATRYHSLTILPESLPPVLEVTARTRGGVIMGVRHSELPIHGVQFHPESILTEGGHRMLANWLAYCGWPRNDTLVRRLENEVRAAVQPYFPADPAATGRTSA
ncbi_protein_id:BCQ06607	mhek:JMUB5695_00015	ncbi-proteinid:BCQ06607		MVRILVVDNYDSFVFNLVQYLGQLGVEAQVWRNDDTRLSDQAAAAAQFDGVLLSPGPGTPERAGASIGLVRACAAARTPLLGVCLGHQAIGVAFGATVDRAPELLHGKTSSVFHTNIGVLQGLPDPFTATRYHSLTILPETLPPMLEVTARTRSGVIMGVQHTDLPIYGVQFHPESILTEGGHRMLANWLACCGQPFDDILVRRLESEILKTTATARPLTATDRTSA
uniprot_id:A0A9W4FH12	mgau:MGALJ_43590	ncbi-proteinid:BBY94690	up:A0A9W4FH12	MRVLVVDNYDSFVFNLVQYLGQLGVDAEVWRNDDDRLGTEDDIAKVAATYDGVLLSPGPGTPERAGASIPLVKACAAAATPLLGVCLGHQAIGVAFGGTVDRAPELLHGKTSTVHHSNSGVLQGLPDPFTATRYHSLTILPETMPAELEVIARTEGGVVMGVRHVELPIHGVQFHPESILTEGGHRMLANWLGYCGAAPSETLVRRLEDEVATAVAAATTRSSA
uniprot_id:A0A1X1XK35	mlj:MLAC_42620	ncbi-proteinid:BBX98968	up:A0A1X1XK35	MRILVVDNYDSFVFNLVQYLGQLGVEADVWRNDDTRLSDEASVAADFDGVLLSPGPGTPERAGASINLVRACAGARTPLLGVCLGHQAIGVAFGATVDRAPELLHGKTSSVFHTNVGVLQGLPDPFTATRYHSLTILPESLPAVLEVTARTRGGVIMAVRHTALPIHGVQFHPESILTEGGHRMLANWLADCGWVRDDTLVRRLENEVLTAVRPRFPGPAAGIAAATDRTSA
uniprot_id:A0A7I7W1K7	mbrd:MBRA_16310	ncbi-proteinid:BBZ11436	up:A0A7I7W1K7	MRILVVDNYDSFVFNLVQYLGQLGVEAQVWRNDDARLSDHAAVAAEFDGVLLSPGPGTPERAGASIGLVHACAAARTPLLGVCLGHQAIGVAFGATVDRAPELLHGKTSSVFHTNVGVLQGLPDPFTATRYHSLTILPETLPTELEVTARTRSGVIMGVRHIELPIHGVQFHPESILTEGGHRMLANWLAYCGHPRDDALVRRLENEIVKSTAALPATDRTSA
uniprot_id:A0A7I7MUS0	mshj:MSHI_35430	ncbi-proteinid:BBX75637	up:A0A7I7MUS0	MRILVVDNYDSFVFNLVQYLGQLGVAADVWRNDDARLSDEAAIAARFDGVLLSPGPGTPERAGASVGLVRACAAACTPLLGVCLGHQAIGVAFGATVDRAPELLHGKTSSVFHTNVGVLQGLPDPFTATRYHSLTILPESLPPELQVTARTQSGVIMAVRHTELPIHGVQFHPESILTEGGHRMLANWLGYCGWARDETLVRRLESAVRAAVRPHLPSDTGATDRTSA
ncbi_protein_id:QZA17704	mmam:K3U93_00075	ncbi-proteinid:QZA17704		MRILVVDNYDSFVFNLVQYLGQLGVEADVWRNDDARLSDPSGHPASAARQFDGVLLSPGPGTPERAGASIDLVRACAEERTPLLGVCLGHQAIGVAFGATVDRAPELLHGKTSSVFHTNVGVLQGLPDPFTATRYHSLTILPESLPGVLEVTARTRSGVIMGVRHTELPIHGVQFHPESILTEGGHRMLANWLAYCGWTRDDTLVRRLENEVRAAVRPHFPASETGTAAATDRTSA
uniprot_id:A0A975PVE7	mspg:F6B93_00075	ncbi-proteinid:QUR65684	up:A0A975PVE7	MRILVVDNYDSFVFNLVQYLGQLGVAATVWRNDDPRLSDEAAIAADFDGVLLSPGPGTPERAGASVKLVRACAAVGTPLLGVCLGHQAIGTAFGATVDRAPELRHGKTSSVFHTNVGVLQGLPDPFTATRYHSLTILPESLPPVLEVTAHTRNGVIMAVRHTTLPIQGVQFHPESILTEGGHRMLANWLAYCGWTRDDTLVRRLENEVLTAVRPHVPNATEDTAEVTGRTSA
ncbi_protein_id:UGT91394	mot:LTS72_25040	ncbi-proteinid:UGT91394		MRILVVDNYDSFVFNLVQYLGQLGVEAQVWRNDDARLADENAVAEQFDGVLLSPGPGTPERAGASVSMVAACAAARTPLLGVCLGHQAIGVAFGATVDRAPELLHGKTSSVYHTNVGVLQGLPDPFTATRYHSLTILPESLPAELEVTAHTRSGVIMGVRHREVPIHGVQFHPESILTEGGHRMLANWLTYCGWARDDTLVRRLENEVLTAVRPHLPTPAAGTAGTTDRTSA
ncbi_protein_id:UKN41422	mlm:MLPF_0019	ncbi-proteinid:UKN41422		MRILVVDNYDSFVFNLVQYLGQLGVDAEVWRNDDARLSDESTVAAQFDGVLLSPGPGIPERAGASINLVHACAAAHTPLLGVCLGHQAIGVAFGATVDRAPELLHGKTSSVFHMNTSVLKGLPDPFTATRYHSLAILPESLPSVLEVIARARSSVIMAVRHIKLPIHGVQFHPESILTEGGHRLLANWLTYCGWSCDEALIRRLENEVDAAVHSRLPLATERTAAATVRTSA
ncbi_protein_id:UMB69819	mpaa:MKK62_00085	ncbi-proteinid:UMB69819		MQILVVDNYDSFVFNLVQYLGQLGVEATVWRNDDPRLADSAATAAAVDGILLSPGPGTPERAGASIELVRACAASGTPLLGVCLGHQAIGVAFGATVDRAPELLHGKTSRVHHTNTGVLQGLPDPFTATRYHSLTIMPETLPAELAVTAHTESGVIMGVRHRELPIHGVQFHPESILTEGGHRMLANWLADCGQARDDSLVSRLERELVDSLAIDRTSA
ncbi_protein_id:UQX11046	mmeh:M5I08_00095	ncbi-proteinid:UQX11046		MQILVVDNYDSFVFNLVQYLGQLGVEAQVWRNDDVRLSDRAAIAADVDGILLSPGPGTPERAGASIDLVRACAAANTPLLGVCLGHQAIGVAFGATVDRAPELLHGKTSSVFHTNTGVLEGLPDPFTATRYHSLTILPETLPAELEVTARTRSGVIMGVRHTELPIHGVQFHPESILTEGGHRMLANWLAFCGQVRDDGLVRRLENEVASSLATARRCDTATDRTSA
ncbi_protein_id:BDB39574	mky:IWGMT90018_00200	ncbi-proteinid:BDB39574		MRILVVDNYDSFVFNLVQYLGQLGVEATVWRNDDSRLSDAEEVAAQFDGVLLSPGPGTPERAGASISLVRACAASGTPLLGVCLGHQAIGVAFGATVDRAPELLHGKTSSVYHTNVGVLQGLPDPFTATRYHSLTILPESLPAQLDAIAHTRSGVIMAVRHTELPIHGVQFHPESILTEGGHRMLANWLSYCGWARDDTLVRRLENEVLTAIRPHFPGETGDAAGTTDRTSA
uniprot_id:A0A172UHE9	madi:A7U43_02605	ncbi-proteinid:ANE78375	up:A0A172UHE9	MQVLVVDNYDSFVFNLVQYLGQLGVTAQVWRNDDPRLSDPDAVAAQFDGILLSPGPGTPERAGASIALVRACAKARTPLLGVCLGHQAIGVAFGGTVDRAPELLHGKTSTVHHTDAGVLHGLPDPFTATRYHSLTILPETLPEALEVTGRTDSGVIMAVRHTELPIHGVQFHPESILTEGGHRMLANWLGYCGAAPDEGLVRTLETEVADTVRAATARA
ncbi_protein_id:WIM86647	mwu:PT015_17360	ncbi-proteinid:WIM86647		MQILVVDNYDSFVFNLVQYLGQLGVEATVWRNDDPRLADPSGTAAEVDGILLSPGPGTPERAGASIDLVRASAATRTPLLGVCLGHQAIGVAFGATVDRAPELLHGKTSSVHHLNTGVLQGLPDPFTATRYHSLTITPETLPAELEVTARTESGVIMGVRHVDLPIHGVQFHPESILTEGGHRMLANWLADCGQPRDDGLVRRLESELVDSLAIDRTSA
uniprot_id:A0QNG0	msm:MSMEG_0029	ncbi-proteinid:ABK69759	up:A0QNG0	MQVLVVDNYDSFVFNLVQYLGQLGVHAQVWRNDDARLATEDAIAQAAADFDGVLLSPGPGTPERAGASIALVKACAAAGTPLLGVCLGHQAIGVAFGGTVDRAPELLHGKTSVVHHNDSGVLKGLPDPFTATRYHSLTILPETLPAALEVVGQTDNGIIMAVRHTELPIHGVQFHPESILTQGGHRMLANWLGFCGAAPDETLVRRLEDEVARAVAAATQRSSA
uniprot_id:A1T123	mva:Mvan_0022	ncbi-proteinid:ABM10873	up:A1T123	MQVLVVDNYDSFVFNLVQYLGQLGVDAQVWRNDDDRLVTDADVSRVAEEFDGVLLSPGPGTPERAGASIGLVHACAAARTPLLGVCLGHQAIGVAFGGTVDRAPELLHGKTSTVHHTNQGVLKGLPDPFTATRYHSLTILPETMPAELEVTAKTEGGVIMGVRHVELPIHGVQFHPESILTQGGHRMLANWLGFCGAAPDEALVRRLEDEVADAVAAATTRNSA
uniprot_id:A4T4V5	mgi:Mflv_0813	ncbi-proteinid:ABP43297	up:A4T4V5	MQVLVVDNYDSFVFNLVQYLGQLGVEAKVWRNDDERLVTDADIAEVAGDFDGVLLSPGPGTPERAGASIPLVHACAEAGTPLLGVCLGHQAIGVAFGGTVDRAPELLHGKTSTVHHADEGVLKGLPDPFTATRYHSLTILPETVPDELEVIAWTGRGERSDGGEQRGVIMGVRHRDLPIHGVQFHPESILTQGGHRMLANWLGDCGDAPDEALIRALEEEVETAVAAATTRNSA
uniprot_id:I4BC40	mcb:Mycch_0018	ncbi-proteinid:AFM14847	up:I4BC40	MQVLVVDNYDSFVFNLVQYLGQLGVDAQVWRNDDERLATDADVKRAADDFDGVLLSPGPGTPERAGASIALVHACAEARTPLLGVCLGHQAIGVAFGGTVDRAPELLHGKTSTVYHSNVGVLAGLPDPFVATRYHSLTILPDTVPAELEVTARTEGGVIMGVRHVDLPIHGVQFHPESILTQGGHRMLANWLGVCGAAPPEALVRELEDEVAGAVAAATTRSSA
ncbi_protein_id:AIL29999	mne:D174_25945	ncbi-proteinid:AIL29999		MQVLVVDNYDSFVFNLVQYLGQLGVTAQVWRNDDERLADPGEVARHFDGILLSPGPGTPERAGASIPLVHASAQTRTPLLGVCLGHQAIGVAFGGTVDRAPELLHGKTSTVHHRDAGVLQGLPDPFTATRYHSLTILPETLPAELESTGETDSGVIMAVRHRELPIHGVQFHPESILTEGGHRMLANWLGYCGAAPDEGLVRTLENEVADAVRAATARA
ncbi_protein_id:AMO58864	mphl:MPHLCCUG_00017	ncbi-proteinid:AMO58864		MQVLVVDNYDSFVFNLVQYLGQLGVHAEVWRNDDDRLATDADVAAAAERFDGVLLSPGPGTPERAGATIPLVKACAATRTPLLGVCLGHQAIGVAFGGTVDRAPELLHGKTSLVHHTNKGVLQGLPNPFTATRYHSLTILPETVPDELEVIARTEGGVIMGVRHVELPIHGVQFHPESILTQGGHRMLANWLGYCGAAPAESLVRRLEDEVAGAVAAATARSSA
ncbi_protein_id:ANI37311	mvq:MYVA_0019	ncbi-proteinid:ANI37311		MQVLVVDNYDSFVFNLVQYLGQLGVDAQVWRNDDDRLATDADLSRAAEQFDGVLLSPGPGTPERAGASIGLVHACAAAATPLLGVCLGHQAIGVAFGGTVDRAPELLHGKTSTVHHTNQGVLKGLPDPFVATRYHSLTILPETMPAELEVTATTVRGERSGNADEVGVIMGVRHVELPIHGVQFHPESILTQGGHRMLANWLGFCGQAPAENLVRELEDEVAGAVAAATTRSSA
uniprot_id:G8RME8	mrh:MycrhN_1836	ncbi-proteinid:AEV72445	up:G8RME8	MRVLVVDNYDSFVFNLVQYLGQLGVNAEVWRNDDDRLATEDDIAAAAATFDGVLLSPGPGTPERAGASIPLVKACTTAATPLLGVCLGHQAIGVAFGGTVDRAPELLHGKTSTVHHDNSGVLHGLPDPFTATRYHSLTILPETMPAELEVIARTEGGVVMGVRHVDLPIHGVQFHPESILTQGGHRMLANWLGFCGAAPDEGLVRRLEDEVAGAVAAATTRSSA
ncbi_protein_id:SNW16226	mthn:4412656_00017	ncbi-proteinid:SNW16226		MQILVVDNYDSFVFNLVQYLGQLGVDAQVWRNDDARLGTEAAIADAVAAVDGVLLSPGPGTPERAGASIPVVRACAAAGTPLLGVCLGHQAIGVAFGATVDRAPELLHGKTSTVHHTDVGVLQGLPDPFTATRYHSLTILPQTLPAELEVTARTAGGVIMGVRHRELPIHGVQFHPESILTEGGHRMLANWLGFCGAAPDDALVRRLEDEVAETVRAATTRSSA
ncbi_protein_id:SNW18708	mthn:4412656_02535	ncbi-proteinid:SNW18708		MDTDTDITVPDRLNPAALIVAAGSPRAGTLRDVLRVYADQLTAIGCFADLTACDTSTVAAFIAWDVVHGEESPALRQRSAAVAEGAWAGWDNPVGVARVFRAAATVLDA
uniprot_id:K5BDK6	mhas:MHAS_04209	ncbi-proteinid:VCT92481	up:K5BDK6	MQVLVVDNYDSFVFNLVQYLGQLGVDAQVWRNDDPRLATDADVARAAETFDGVLLSPGPGTPERAGASIPLVRACAAARTPLLGVCLGHQAIGVAFGGTVDRAPELLHGKTSSVYHSNSGVLKGLPDPFTATRYHSLTILPETVPDQLEVIARTRGGVIMAVRHRELPIHGVQFHPESILTQGGHRMLANWLGFCGQAPSEELVRRLEDEVASALAGAGTAVAPAATTRS
uniprot_id:A0A7I7K736	mdu:MDUV_42440	ncbi-proteinid:BBX19384	up:A0A7I7K736	MRVLVVDNYDSFVFNLVQYLGQLGVDATVWRNDDAHLLTDADIAAAARGFDGVLLSPGPGTPERAGATIPLVKACAAARTPLLGVCLGHQAIGVAFGGTVDRAPELLHGKTSTVHHADQGVLHGLPDPFIATRYHSLTILPETLPAELTVTARTEGGVIMGVQHVELPIHGVQFHPESILTQGGHRMLANWLGYCGRPPSEALVRRLEDEVADAVEAATTRSSA
ncbi_protein_id:BBZ02097	mcht:MCHIJ_15340	ncbi-proteinid:BBZ02097		MAMQVLVVDNYDSFVFNLVQYLGQLGVTAQVWRHDDARLATAEDIAAVAAEFDGVLLSPGPGTPERAGASIPLVHACAQAGTPLLGVCLGHQAIGVAFGATVDRAPELLHGKTSTVFHRNTSVLQGLPDPFTATRYHSLTILPETLPETLQVTAQTRSGIIMGIRHTELPIHGVQFHPESILTEGGHRMLANWLGFCGTAPDEALVRRLENEVADAVSAATARATNRTPA
uniprot_id:A0A1X1SZ94	mdr:MDOR_38580	ncbi-proteinid:BBZ09689	up:A0A1X1SZ94	MPVLVVDNYDSFVFNLVQYLGQLGVDVTVWRNDDSRLSTDAGIAKAAEDFDGVLLSPGPGTPERAGASIPLVHACADAGTPLLGVCLGHQAIGVAFGGTVDRAPELLHGKTSVVHHTNSGVLQGLADPFTATRYHSLTILPDTMPDELEVTARTSGGVVMGVRHTELPIHGVQFHPESILTEGGHRMLANWLGYCGSAPDEALVRRLEDEVATAIHVGRAAATTRSSV
uniprot_id:A0A3S4RLK6	mauu:NCTC10437_00020	ncbi-proteinid:VEG50915	up:A0A3S4RLK6	MQVLVVDNYDSFVFNLVQYLGQLGVDAQVWRNDDDRLRTDADIARAAEDFDGVLLSPGPGTPERAGASIPLVHACATANTPLLGVCLGHQAIGVAFGGTVDRAPELLHGKTSTVHHADAGVLKGLPDPFTATRYHSLTILPDTVPAELEVIATTDGGVIMGVRHTELPIHGVQFHPESILTEGGHRMLANWLTYCGAAPSEALVCELEAEVAGAVQAAMTRSSA
uniprot_id:A0A7I7XPS2	mmag:MMAD_54190	ncbi-proteinid:BBZ31124	up:A0A7I7XPS2	MRVLVVDNYDSFVFNLVQYLGQLGVHADVWRNDDPRLATDADIAKVAEDFDGILLSPGPGTPERAGASIPLVLASADAGTPLLGVCLGHQAIGVAFGGTVDRAPELLHGKTSSVNHANVGVLIGLPDPFTATRYHSLTILPDTMPADLHVTAQTSGGVVMGVQHADLPIHGVQFHPESILTEGGHRMLANWLAVCGQPLDEGLVSTLEDDVANTVRTATARSSA
ncbi_protein_id:BBW99531	mmor:MMOR_04680	ncbi-proteinid:BBW99531		MQVLVVDNYDSFVFNLVQYLGQLGVNAEVWRNDDDRLATAADIDNVAARFDGVLLSPGPGTPERAGASIPLVKACAAASTPLLGVCLGHQAIGVAFGGTVDRAPELLHGKTSTVYHTNSGVLQGLPDPFTATRYHSLTILPETMPAELEVTARTEGGVVMGVRHIELPIHGVQFHPESILTEGGHRMLANWLGYCGTAPDEALVRRLEDEVAGAVAAATTRNSA
uniprot_id:A0A1X1RJB1	mfx:MFAL_27480	ncbi-proteinid:BBY99281	up:A0A1X1RJB1	MQILVVDNYDSFVFNLVQYLGQLGVTAQVWRNDDERLADPARVAAEFDGVLLSPGPGTPERAGASIALVRACADAGTPLLGVCLGHQSIGVAFGATVDRAPELLHGKTSTVFHSNVGVLQGLSSPFTATRYHSLTILPDTVPAVLEVTGATEGGVIMAVRHVDLPIHGVQFHPESILTEGGHRMLANWLGYCGQRPDEALVARLEDEVRATVAAATAHA
ncbi_protein_id:BBX10827	maic:MAIC_56300	ncbi-proteinid:BBX10827		MQVLVVDNYDSFVFNLVQYLGQLGVDAQVWRNDDDRLADEAGVATQFDGILLSPGPGTPERAGASIPLVRACATTGTPLLGVCLGHQAIGVAFGGTVDRAPELLHGKTSTVYHTNIGVLHGLPDPFTATRYHSLTILPETMPAELEVTARTEGGVVMAVRHVELPIHGVQFHPESILTEGGHRMLANWLGFCGQAPEESLVHRLEQEVADTVRHAIGGQPELSTTQS
uniprot_id:A0A1X0DHM9	mij:MINS_05270	ncbi-proteinid:BBZ65098	up:A0A1X0DHM9	MEILVVDNYDSFVFNLVQYLGQLGVTAQVWRNDDERLTGEAAVTRVAEEFDGVLLSPGPGTPERAGASIALVRACAQTETPLLGVCLGHQAIGVAFGATVDRAPELLHGKTSTVFHSDTGVLEGLPNPFTATRYHSLTILPDTVPAELEVIAHTEGGVIMAVRHRSLPIHGVQFHPESILTEGGHRMLANWLGYCGQRPSEALVAELETTLAATVRDATARA
uniprot_id:A0A6N4UTZ6	malv:MALV_34950	ncbi-proteinid:BBX28370	up:A0A6N4UTZ6	MQVLVVDNYDSFVFNLVQYLGQLGVDAQVWRNDDQRLATDADLATVAADFDGVLLSPGPGTPERAGATIGLVHACAAAGTPLLGVCLGHQAIGVAFGGTVDRAPELLHGKTSVVHHSGAGVLKGLPDPFTATRYHSLTILPETVPDALEVTGQTDSGVIMAVRHRELPIHGVQFHPESILTQGGHRMLANWLGVCGAPPEEHLVAALEVEVARAVAAATTRSSV
ncbi_protein_id:BBY85919	mty:MTOK_17010	ncbi-proteinid:BBY85919		MRVLVVDNYDSFVFNLVQYLGQLGVEAEVWRNDDQRLATDALIAQAAADFDGILLSPGPGTPERAGASIPLVRATADTGTPLLGVCLGHQAIGVAFGGTVDRAPELLHGKTSTVFHTNVGVFQGLPDPFTATRYHSLTILPETVPDQLEVTARTESGVVMGVRHAELPIHGVQFHPESILTEGGHRMLANWLAVCGQAPDEGLVTRLETEVADAVAAATARSSA
uniprot_id:A0A7I7M7M6	mpsc:MPSYJ_08300	ncbi-proteinid:BBX67369	up:A0A7I7M7M6	MQVLVVDNYDSFVFNLVQYLGQLGVDAQVWRNDDDRLATDADIASVARDFDGVLLSPGPGTPERAGASIPLVNACAAAATPLLGVCLGHQAIGVAFGGTVDRAPELLHGKTSIVFHTDRGVLKGLPDPFVATRYHSLTILPDTVPDELEVIARTEGGVIMGVRHIELPIHGVQFHPESILTQGGHRMLANWLAECGAAPAEALVARLEDEVATAVAAATTRTPA
uniprot_id:A0A7I7S0G2	marz:MARA_38300	ncbi-proteinid:BBY50362	up:A0A7I7S0G2	MQVLVVDNYDSFVFNLVQYLGQLGVTAQVWRNDDERLADPDAIAAEFDGILLSPGPGTPERAGASIPLVQACAAEATPLLGVCLGHQAIGVAFGGTVDRAPELLHGKTSTVNHGDVGVLKGLPSPFTATRYHSLTILPETLPDALEVTARTDGGVIMGVQHTELPIHGVQFHPESILTEGGHRMLANWLTLCGEAPAETLVTQLEREVADTVRAATARSSA
uniprot_id:A0A7I7WSA4	mgad:MGAD_42270	ncbi-proteinid:BBZ19892	up:A0A7I7WSA4	MRVLVVDNYDSFVFNLVQYLGQLGVNAEVWRNDDDRLGTEDDIANVAATFDGVLLSPGPGTPERAGASISLVTACAAAATPLLGVCLGHQAIGVAFGGTVDRAPELLHGKTSTVHHSNSGVLQGLPDPFTATRYHSLTILPETMPAELEVIARTEGGVVMGVRHVELPIHGVQFHPESILTEGGHRMLANWLGYCGAPPAETLVSRLEDEVATAVAAATTRSSA
uniprot_id:A0A7I7T637	mhev:MHEL_21920	ncbi-proteinid:BBY63949	up:A0A7I7T637	MQVLVVDNYDSFVFNLVQYLGQLGVDAQVWRNDDARLADAASIAAEFDGVLLSPGPGTPERAGASIPLVRACAAAGTPLLGVCLGHQAIGVAFGGTVDRAPELLHGKTSTVYHTNIGVLHGLPDPFTATRYHSLTILPETMPAELEVTARTEGGVIMAVRHVELPIHGVQFHPESILTEGGHRMLANWLGYCGQAPEETLVHRLEQEVADTVRHALGGGGQERSDRGISSGGEPSLATTQS
uniprot_id:A0A7I7SQX6	msar:MSAR_16010	ncbi-proteinid:BBY58465	up:A0A7I7SQX6	MQVLVVDNYDSFVFNLVQYLGQLGVDAQVWRNDDVRLGGEAEINKVAADFDGVLLSPGPGTPERAGASIPLVRACAAAATPLLGVCLGHQAIGVAFGGTVDRAPELLHGKTSTVHHTNIGVLQGLPDPFTATRYHSLTILPETVPAELEVTARTEGGVIMAVRHVGLPIHGVQFHPESILTEGGHRILANWLGYCGQAPEETLVHRLEQEVADTVRHALGGGGGEPSLATTQS
uniprot_id:A0A6N4WH26	many:MANY_38380	ncbi-proteinid:BBZ78501	up:A0A6N4WH26	MQVLVVDNYDSFVFNLVQYLGQLGVDAQVWRNDDERLADADAIAAEFDGVLLSPGPGTPERAGASIPLVRACAAAGTPLLGVCLGHQAIGVAFGGTVDRAPELLHGKTSTVYHTNVGVLHGLPNPFTATRYHSLTILPETVPAALEVTARTKGGVIMAVRHVDLPIHGVQFHPESILTEGGHRMLANWLGYCGAAPAETLVSRLEQEVADTVRHATAGSAAPATTQS
ncbi_protein_id:BBX85521	maub:MAUB_33940	ncbi-proteinid:BBX85521		MQVLVLDNYDSFVFNLVQYLGQLGVHAQVWRSDDERVSTPEGVAAVAEEFDGILVSPGPGTPERAGASIPLVRACAETRTPLLGVCLGHQAIGVAFGGTVDRAPELLHGKTSLVHHANSGVLQGLPDPFTATRYHSLTILPETLPAELEAIGQTDSGVIMAVRHRELPIHGVQFHPESILTQGGHRMLANWLAFCGQAPDEGLVSRLEQEVADAVSAATRTA
uniprot_id:A0A6N4V429	mpof:MPOR_05900	ncbi-proteinid:BBX49564	up:A0A6N4V429	MQVLVVDNYDSFVFNLVQYLGQLGVDAQVWRNDDDRLGTPSDIAAAATEFDGVLLSPGPGTPERAGASIPLVHACAAARTPLLGVCLGHQAIGVAFGGTVDRAPELLHGKTSVVHHNNQGVLAGLPDPFVATRYHSLTILPDTVPPELEVIARTVRGEPGAGMDGGNVIMAVRHDELPIHGVQFHPESILTQGGHRMLANWLGFCGAAPAEALVRALEEEVAGAVAAATTRSSA
uniprot_id:A0A7I7ZTE8	mphu:MPHO_36090	ncbi-proteinid:BBZ56617	up:A0A7I7ZTE8	MQVLVLDNYDSFVFNLVQYLGQLGVHAQVWRSDDERVSTPDGVAAVAEEFDGILVSPGPGTPERAGASIPLVRACAENGTPLLGVCLGHQAIGVAFGGTVDRAPELLHGKTSQVHHANSGVLQGLPDPFTATRYHSLTILPETLPAELEAIGQTDSGVIMAVRHRELPIHGVQFHPESILTQGGHRMLANWLAFCGQAPDEGLVSRLEQEVADAVSAATRTA
uniprot_id:A0A8H2PEU4	mmuc:C1S78_000085	ncbi-proteinid:QPG69493	up:A0A8H2PEU4	MQVLVLDNYDSFVFNLVQYLGQLGVHAQVWRSDDERVSTPDGVAAVAKEFDGILVSPGPGTPERAGASIPLVRACAESGTPLLGVCLGHQAIGVAFGGTVDRAPELLHGKTSQVHHANSGVLQGLPDPFTATRYHSLTILPETLPDELEAIGQTDSGVIMAVRHRELPIHGVQFHPESILTQGGHRMLANWLAFCGEAPDEALVSRLEHEVADAVSAATRTA
ncbi_protein_id:BBX33080	mmat:MMAGJ_23620	ncbi-proteinid:BBX33080		MQVLVVDNYDSFVFNLVQYLGQLGVDAQVWRNDDARLGSEADIAHAVAEFDGVLLSPGPGTPERAGASIPLVRACAANATPLLGVCLGHQAIGVAFGGTVDRAPELLHGKTSVVHHADAGVLQGLPDPFTATRYHSLTILPDTVPAELEVIARTDGGVIMAVRHSELPIHGVQFHPESILTEGGHRMLANWLGFCGQAPDEKLVKQLEDEVARAVAAATTRNSA
uniprot_id:A0A7I7MZA2	mbok:MBOE_12430	ncbi-proteinid:BBX89594	up:A0A7I7MZA2	MQVLVVDNYDSFVFNLVQYLGQLGVDAQVWRNDDDRLATEADLAKVAADFDGVLLSPGPGTPERAGATIPLVRACAAAGTPLLGVCLGHQAIGVAFGGTVDRAPELLHGKTSVVHHADTGVLKGLPDPFTATRYHSLTILPETVPDELEVIGQTDGGVIMAVRHRQLPIHGVQFHPESILTQGGHRMLANWLGVCGAAPEENLVATLEAEVARAVAAATTRNSA
ncbi_protein_id:QZH66357	mfg:K6L26_01140	ncbi-proteinid:QZH66357		MQVLVVDNYDSFVFNLVQYLGQLGVDAQVWRNDDDRLATEADLAKVAADFDGVLLSPGPGTPERAGATIPLVRACAAAGTPLLGVCLGHQAIGVAFGGTVDRAPELLHGKTSVVHHADTGVLKGLPDPFTATRYHSLTILPETVPDELEVIGQTDGGVIMAVRHRELPIHGVQFHPESILTEGGHRMLANWLGVCGAAPEEALVAALEAEVARAVAAATTRSSA
uniprot_id:A0A7I7QLJ1	msei:MSEDJ_13090	ncbi-proteinid:BBY27213	up:A0A7I7QLJ1	MQVLVVDNYDSFVFNLVQYLGQLGVDAEVWRNDDERLGDADAIAAGFDGILLSPGPGTPERAGASIGLVQACAATSTPLLGVCLGHQAIGVAFGGTVDRAPELLHGKTSTVHHDDVGVLHGLPDPFTATRYHSLTILPETLPGDLVVTARTDGGVIMGVQHESLPIHGVQFHPESILTEGGHRMLANWLTMCGQPPAEALVAQLEQEVADTVRAATARSSA
ncbi_protein_id:VEG37555	mflv:NCTC10271_00016	ncbi-proteinid:VEG37555		MQVLVVDNYDSFVFNLVQYLGQLGVQAQVWRNDDDRLATDADIAKAAADFDGVLLSPGPGTPERAGASIPLVKACATAGTPLLGVCLGHQAIGVAFGGTVDRAPELLHGKTSVVHHTNSGVMQRLPNPFTATRYHSLTILPDTVPDELEVIARTEGGVIMAVRHVGLPIHGVQFHPESILTEGGHRMLANWLSYCGAAPTESLVRQLEDEVSSAIAAGREATTTRSSA
uniprot_id:A0A1X0C1G8	mcee:MCEL_32430	ncbi-proteinid:BBY44948	up:A0A1X0C1G8	MQVLVVDNYDSFVFNLVQYLGQLGVHAQVWRNDDDRLATDTDIAKAADEFDGVLLSPGPGTPERAGASIALVKACAAAETPLLGVCLGHQAIGVAFGGTVDRAPELLHGKTSVVHHTNTGVLQGLPDPFTATRYHSLTILPDTVPTELEVIARTEGGVIMGVRHAALPIHGVQFHPESILTEGGHRMLANWLGYCGAAPAESLVRRLEDEVSSTVQRATATTRNSA
ncbi_protein_id:UWW07035	mbrm:L2Z93_000021	ncbi-proteinid:UWW07035		MQILVVDNYDSFVFNLVQYLGQLGVTAEVWRNDDERLGGPQGVRADEVAGQFDGILLSPGPGTPERAGASIPLVRACAAAGTPLLGVCLGHQAIGVAFGGTVDRAPELLHGKTSEVLHTDRGVLAGLPNPFTATRYHSLTILPETMPAELEVTGRTEGGVVMAVRHVELPIHGVQFHPESILTQGGHRMLANWLGYCGQPPAEQLVCQLEAEVADAVSAI
uniprot_id:A0A0K0X2K5	mgo:AFA91_07025	ncbi-proteinid:AKS31670	up:A0A0K0X2K5	MQVLVVDNYDSFVFNLVQYLGQLGVHAQVWRNDDARLATDDALRQVAADFDGVLLSPGPGTPQRAGASIPLVKACAEAGTPLLGVCLGHQAIGVAFGGTVDRAPELLHGKTSVVHHNGHGVLAGLPDPFTATRYHSLTILPETLPAQLEVVGQTDNGIIMAVRHTELPIHGVQFHPESILTQGGHRMLANWLGFCGAAPDETLVRRLEDEVARAVAAATQRSSA
ncbi_protein_id:QZA12642	mhol:K3U96_26715	ncbi-proteinid:QZA12642		MQVLVVDNYDSFVFNLVQYLGQLGVDAQVWRNDDERLATDADVAHAAESFDGVLLSPGPGTPQRAGASIPLVKACATAKTPLLGVCLGHQAIGVAFGGTVDRAPELLHGKTSTVQHTNTGVLQGLPNPFTATRYHSLTILPETVPAELEVIARTEGGVVMAVRHVELPIHGVQFHPESILTEGGHRMLANWLGCCGSAPDDGLVRRLEAEVADAVAAATTRSSA
ncbi_protein_id:QZA24571	msen:K3U95_00085	ncbi-proteinid:QZA24571		MQVLVVDNYDSFVFNLVQYLGQLGVDAQVWRNDDDRLATEADLAKVAADFDGVLLSPGPGTPERAGATIPLVRACAAAGTPLLGVCLGHQAIGVAFGGTVDRAPELLHGKTSIVHHADTGVLKGLPDPFTATRYHSLTILPETVPDELEVIGQTDGGVIMAVRHWELPIHGVQFHPESILTEGGHRMLANWLGVCGAAPEEALVAALEAEVARAVAAATTRSSA
ncbi_protein_id:QYL17038	mpae:K0O64_00090	ncbi-proteinid:QYL17038		MQVLVVDNYDSFVFNLVQYLGQLGVDAQVWRNDDERLADERKVADEFDGILLSPGPGTPERAGASIPLVRACADTGTPLLGVCLGHQAIGVAFGGTVDRAPELLHGKTSTVYHTNIGVLHGLPDPFTATRYHSLTILPETMPAELEVTARTEGGVVMGVRHVELPIHGVQFHPESILTEGGHRMLANWLGYCGQAPEESLVRRLEQEVADTVRHAIGGQPELSTTQS
ncbi_protein_id:ULP36923	mrf:MJO55_00090	ncbi-proteinid:ULP36923		MQVLVVDNYDSFVFNLVQYLGQLGVDAQVWRNDDDRLATDSDIASVADEFDGVLLSPGPGTPERAGASIPLVNACAAAATPLLGVCLGHQAIGVAFGGTVDRAPELLHGKTSTVFHTDRGVLKGLPDPFTATRYHSLTILPDTVPDELEVIARTEGGVIMGVRHVELPIHGVQFHPESILTEGGHRMLANWLAECGTAPAEALVARLENEVATAVAAATTRSSA
ncbi_protein_id:QYL22793	mdf:K0O62_28505	ncbi-proteinid:QYL22793		MQVLVVDNYDSFVFNLVQYLGQLGVNAQVWRNDDPRLADRDAVSAEFDGILLSPGPGTPERAGATIDLVKACAKTRTPLLGVCLGHQAIGVAFGGTVDRAPELLHGKTSIVHHTDAGVLHGLPDPFTATRYHSLTILPETLPDVLEATGHTDSGVIMAVRHTELPIHGVQFHPESILTQGGHRMLANWLGYCGAAPDEGLVRKLEQEVADTVQAATARA
ncbi_protein_id:ULN41626	mcro:MI149_00220	ncbi-proteinid:ULN41626		MQVLVVDNYDSFVFNLVQYLGQLGVDAQVWRNDDERLADERHVAGAFDGILLSPGPGTPERAGASIPLVRACADTGTPLLGVCLGHQAIGVAFGGTVDRAPELLHGKTSTVYHTNIGVLHGLPDPFTATRYHSLTILPETMPAELEVTARTEGGVVMGVRHVELPIHGVQFHPESILTEGGHRMLANWLGYCGQAPEESLVRRLEQEVADTVRHAIGGQERSDRGINAAGELSTTQS
ncbi_protein_id:QEM44459	mgro:FZ046_06365	ncbi-proteinid:QEM44459		MQVLVVDNYDSFVFNLVQYLGQLGVTAQVWRNDDARLADADGVAGDFDGVLLSPGPGTPERAGASIALVEACASSATPLLGVCLGHQAIGVAFGGTVDRAPELLHGKTSVVHHDDLGVLRGLPDPFTATRYHSLTILPETLPDELTATAHTEGGVIMAVQHAELPIHGVQFHPESILTEGGHRMLANWLTLCGIAPDETLVRQLEQEVADTVRAATARSSA
uniprot_id:A0A7I7SFZ8	mkr:MKOR_31280	ncbi-proteinid:BBY55877	up:A0A7I7SFZ8	MRVLVVDNYDSFVFNLVQYLGQLGVSATVWRNDDPHLADPAAVAADVDGVLLSPGPGTPQRAGASIPLVAACAETGTPLLGVCLGHQAIGVAYGATVDRAPELLHGKTSSVHHDNTGVLRGLPEPFTATRYHSLTVLPDTLPDALRVTARTDGGVIMGVAHRELPIHGVQFHPESILTEGGHRLLANWLAVCGQGTDAALLATLEAQVAAALGPVQPADATVSDRTSA
ncbi_protein_id:ULN52842	mpak:MIU77_00080	ncbi-proteinid:ULN52842		MRVLVVDNYDSFVFNLVQYLGQLGVTATVWRNDDPRLGDPAAVAADVDGVLLSPGPGTPQRAGASIPLVAACAATGTPLLGVCLGHQAIGVAYGATVDRAPELLHGKTSSVHHDDSGVLRGLPEPFTATRYHSLTILPDTLPAELRVTARTDGGVIMGVAHRQSPIHGVQFHPESILTEGGHRLLANWLAVCGAHTDAALIATLESQVAAALGPVSAADATVSGRTSA
uniprot_id:B1ME70	mab:MAB_0032	ncbi-proteinid:CAM60134	up:B1ME70	MRILVVDNYDSFVFNLVQYLGQLGVDATVWRNDDPRLADTDAVAADFDGVLISPGPGTPESAGASIAMVHSCAKTGTPLLGVCLGHQAIGVAFGGTVDRAPELLHGKTSTVEHEDAGVLRGLPNPFTATRYHSLTILPDTVPEGLRVIARTASGVIMGVMHTEHPIHGVQFHPESILTEGGHRMLANWLTYCGAPLDEPLVRSLEAEVAAALNGVTGRVAALGG
ncbi_protein_id:BAP94809	mabl:MMASJCM_0033	ncbi-proteinid:BAP94809		MRILVVDNYDSFVFNLVQYLGQLGMDATVWRNDDPRLADTDAVAADFDGVLISPGPGTPESAGASIAMVHSCAKTGTPLLGVCLGHQAIGVAFGGTVDRAPELLHGKTSTVEHEDAGVLRGLPNPFTATRYHSLTILPDTVPEGLRVIARTASGVIMGVMHTEHPIHGVQFHPESILTEGGHRMLANWLTYCGAPLDEPLVRSLEAEVAAALNGVTGRVAALGG
ncbi_protein_id:ANA96307	mche:BB28_00180	ncbi-proteinid:ANA96307		MRILVVDNYDSFVFNLVQYLGQLGVDATVWRNDDPRLADTDAVAADFDGVLISPGPGTPESAGASIAMVHSCAKTGTPLLGVCLGHQAIGVAFGGTVDRAPELLHGKTSTVEHEDAGVLRGLPNPFTATRYHSLTILPDTVPEGLRVIARTASGVIMGVMHTEHPIHGVQFHPESILTEGGHRMLANWLTYCGAPLDESLVRSLEAEVASALDGVSGRVSALGG
uniprot_id:A0A7V8RYE7	miz:BAB75_00310	ncbi-proteinid:ANO02064	up:A0A7V8RYE7	MRILVVDNYDSFVFNLVQYLGQLGVDATVWRNDDARLADTDAVAADFDGVLISPGPGTPESAGASIAMVHSCAKTGTPLLGVCLGHQAIGVAFGGTVDRAPELLHGKTSTVEHEDAGVLRGLPNPFTATRYHSLTILPDTVPDGLRVIARTASGVIMGVMHTEYPIHGVQFHPESILTEGGHRMLANWLTYCGASLDEPLVRSLEAEVAAALNGVTGRVAALGG
uniprot_id:A0A1Z4ER07	mste:MSTE_00036	ncbi-proteinid:BAX95387	up:A0A1Z4ER07	MRILVVDNYDSFVFNLVQYLGQLGVDATVCRNDDPRLADTDAVAADFDGVLISPGPGTPESAGASIAMVHSCAKTGTPLLGVCLGHQAIGVAFGGTVDRAPELLHGKTSTVEHEDAGVLRGLPNPFTATRYHSLTILPDTVPEGLRVIARTASGVIMGVMHTEHPIHGVQFHPESILTEGGHRMLANWLTYCGAPLDEPLVRSLEEEVASALDGVSGRVSALGG
ncbi_protein_id:ALR10149	msao:MYCSP_00175	ncbi-proteinid:ALR10149		MRILVLDNYDSFVFNLVQYLGQLGVDATVWRNDDPRLSDTDAVAADFDGVLISPGPGTPESAGASIAMVHSCAKTGTPLLGVCLGHQAIGVAFGGTVDRAPELLHGKTSTVEHEDAGVLRGLPNPFTATRYHSLTILPDTVPEGLRVIARTASGVIMGVMHTEHPIHGVQFHPESILTEGGHRMLANWLTYCGAPLDEPLVRSLEAEVASALSGVSGRVAALGG
ncbi_protein_id:QCH21800	msal:DSM43276_00028	ncbi-proteinid:QCH21800		MRILVVDNYDSFVFNLVQYLGQLGVDAVVWRNDDPRLADTDAVAADFDGVLISPGPGTPESAGASIAMVHSCAKTGTPLLGVCLGHQAIGVAFGGTVDRAPELLHGKTSTVEHEDAGVLLGLPNPFTATRYHSLTILPDTVPEGLRVIARTASGVIMSVMHTEHPIHGVQFHPESILTEGGHRMLANWLTYCGAPLDEPLVRSLEAEVASALNGVSGRVAALGG
uniprot_id:A0A239Y299	mter:4434518_00015	ncbi-proteinid:SNV52810	up:A0A239Y299	MSVRILVVDNYDSFVFNLVQYLGQLGVEAAVWRNDDARLADPAALDTVVADFDGVLLSPGPGTPERAGASIALVGACAEARIPVLGVCLGHQAIGVAFGGTVDRAPELLHGKTSTVFHTDTGVLKGLPDPFTATRYHSLTILPETLPAALEVTARTRGGVIMGVRHTELPIHGVQFHPESILTEGGHRMLANWLGFCGYRCDETLVRRLEDEIAATVQTALPADREPGGAPAITPVPAIS
uniprot_id:A0A7I7R6F9	mmin:MMIN_17680	ncbi-proteinid:BBY33707	up:A0A7I7R6F9	MRILVVDNYDSFVFNLVQYLGQLGVQAAVWRNDDARLADPAAAIADFDGVLLSPGPGTPERAGASIALVKACAEAKIPVLGVCLGHQAIGVAFGGTVGRAPELLHGKTSTVFHTDAGVLRGLPDPFTATRYHSLTILPETLPTVLEATARTRGGVIMAVRHTDLPIHGVQFHPESILTEGGHRMLANWLGYCGYTCDEALVSRLEQEIATTVQTARRVPAQ
uniprot_id:A0A7I7X6X7	mhib:MHIB_36400	ncbi-proteinid:BBZ25222	up:A0A7I7X6X7	MFNLVQYLGQLGVQADVWRNDDPRLADPAAAIADFDGVLLSPGPGTPERAGASIALVGACAAARVPVLGVCLGHQAIGVAFGGTVGRAPELLHGKTSTVFHTDAGVLQGLPDPFTATRYHSLTILPETVPDVLEVTARTSGGVIMAVRHTELPIHGVQFHPESILTEGGHRMLANWLGYCGYPCDDALVRRLEEEIAATVQTARAGRSTAIASAP
uniprot_id:A0A9X7WI49	mher:K3U94_00075	ncbi-proteinid:QZA07814	up:A0A9X7WI49	MRILVVDNYDSFVFNLVQYLGQLGVQAAVWRNDDARLADPAAAVADFDGVLLSPGPGTPERAGASIALVGACAAARVPVLGVCLGHQAIGVAFGGTVGRAPELLHGKTSTVFHTDAGVLKGLPDPFTATRYHSLTILPETLPPVLEATARTRGGVIMAVRHTELPIHGVQFHPESILTEGGHRMLANWLSYCGYTCDDALVRRLEEEIAATVQTARIASSTAS
ncbi_protein_id:ULP47632	mvm:MJO54_00075	ncbi-proteinid:ULP47632		MRILVVDNYDSFVFNLVQYLGQLGVEAAVWRNDDARLADPATAVADFDGVLLSPGPGTPERAGASIALVGACAAAGIPVLGVCLGHQAIGVAFGGTVGRAPELLHGKTSTVFHSDAGVLKGLPDPFTATRYHSLTILPETLPPVLEATARTRGGVIMAVRHTELPIHGVQFHPESILTEGGHRMLANWLGYCGYACDDALVRRLEDEIAATVQTARPPAPVP
uniprot_id:F6ERH0	asd:AS9A_0030	ncbi-proteinid:AEF38490	up:F6ERH0	MRILVVDNYDSFVFNLVQYLGQLGVEADVWRNDDEQLRGDGRLREHARNYDGILLSPGPGTPQRAGVTMPFVEAAAAEATPLLGVCLGHQAIGAVFGGVVDRAPELLHGKTSVVHHTGTGVLAGLPDPFTATRYHSLSIRPETMPDILEVTGQTDSGVIMALRHRELPIHGVQFHPESVLTEGGHRMLANWLEMCGKRPAEELVLRLEEEMAAALGTALTH
uniprot_id:Q4JYC2	cjk:jk0036	ncbi-proteinid:CAI36185	up:Q4JYC2	MRILVIDNYDSFVYNLVQYIGQLGFSGDDCVVLRNDAPELTGAGNPDGADTDALANMLQGFDAILLSPGPGEPSAAGCMLDVLKIAVEKQIPLFGVCLGHQAIGMHFGAKVVRADELFHGKTSPVTHDGTGVLAGVPSPFRVTRYHSLTVDPDTVPEELKVTATSDSGMIMAMRHQTLPVHSVQFHPESVMTQYGHLMLANWLNEAGRLNGTGEVVPAELVNRLVQEQLEVTGAISAEASML
uniprot_id:B1VE24	cur:cu0053	ncbi-proteinid:CAQ04013	up:B1VE24	MRILVVDNFDSFVYNLVQYLGQLGYHEQNCVVWRNNAPELGGEAGFDDADLADVLGQFDAVLLSPGPGEPTAAGHLMQVIRVAVDQGIPLFGVCLGHQAIGLHFGGQVVRADELYHGKTSPVTHDGTGVLQGIPSPFTVTRYHSLTVDPGSVPEELAVTGRVDSGMIMAMRHTSLPVHSVQFHPESVMTQYGHRMLANWLIEAGFPIDEDLLGRIEEEQLAVTGALSK
uniprot_id:C4LLR4	ckp:ckrop_0121	ncbi-proteinid:ACR16918	up:C4LLR4	MRILVVDNYDSFVYNLVQYIGQLGETCTVWRNDDDRLVDSAEDRAAGRSVVQRFDGVLISPGPGTPSAAGQSIPLIKACIRHEVPMLGVCLGHQALAEALGGSVVRADELLHGKTSPVWHDGTGVMRGLPDPVTVTRYHSLTVDEASLPEELVVTGRSDSGMVMSMRHASLPLHGVQFHPESIMTSCGHRIVANWMGCAGFLVDEERVRELENRHNAVLSGL
uniprot_id:F8E0M7	crd:CRES_0039	ncbi-proteinid:AEI08402	up:F8E0M7	MRILVIDNFDSFVYNLVQYIGQLGFTDEECIVWRNNAPELGTSTDELRDALSLFDAILVSPGPGEPRAAGRTLEVIELAAELRKPLFGVCLGHQAIGQHFGAKVVRAEELFHGKTSPVTHDGTGVLRDIPSPFRVTRYHSLTVDPATVPDDLIITAHSDSGMIMAMRHRELPIHSVQFHPESVMTQYGHRMLANWLAEVEGAAIDETHVERLVRDQLQVTGAISAESHML
uniprot_id:G0H9U4	cva:CVAR_0059	ncbi-proteinid:AEK35406	up:G0H9U4	MRILVIDNYDSFVYNLVQYLGELGEDCTVWRNDAPELGDPADGVAGLDAPLGGFDAILLSPGPGEPATAGRMLDVITWAEAHRTPLFGVCLGHQAIALHFGGDVVRAGELFHGKTSPVFHNGVGVLTDVPSPFTVARYHSLTVDPETVPECLEVTAKVDSGMIMAMRHRTLPIHSVQFHPESVMTQHGHRILSNWLADAGRPVDERQLSVVEARHAEAQEASAAVIEGAHGSVLA
uniprot_id:S4XAR3	cter:A606_00290	ncbi-proteinid:AGP29716	up:S4XAR3	MRILVIDNYDSFVYNLVQYLGELGEECTVWRNDATELGDAADGMSGLDAALSGFDAILLSPGPGEPSAAGRMLDVITWAEEHGTPLFGVCLGHQAIALHHGAAVVRAGELFHGKTSPVFHNGTGVLTDVPSPFTVARYHSLTVDPGTVPECLEVTATVDSGMIMAMRHRTLPVHSVQFHPESVMTQHGHRILSNWLAEAGRPVDERQLARLEARHAEAQQASAAVIDGAAGSVIA
ncbi_protein_id:AHI02232	cfn:CFAL_00195	ncbi-proteinid:AHI02232		MRILVIDNYDSFVYNLVQYIGQLGFSGDSCTVWRNTDSRLGTTRDQLAEVLSTFDAILISPGPGEPSQAGKTMEVIEVAAELRIPLFGVCLGHQAIGKHFGGDVVRADELFHGKTSPVEHDGTGVLVDVPSPFRVTRYHSLTVDPETLPDELVVTARSDSGMIMAMRHVELPIHSVQYHPESVMTQYGHRMLANWLNLAGAEVPERLVEELEREQLAVTGLISAEASML
uniprot_id:X5DMI9	cgy:CGLY_00355	ncbi-proteinid:AHW62519	up:X5DMI9	MHILVIDNYDSFVYNLVQYLGELGEDCTVWRNDAAELGSTGEDLVSALAGFDAVLISPGPGDPTSAGRTLDVIAHCAAYRVPLLGVCLGHQALAQHFGADVVRADEIFHGKTSPVTHDGTGVLAGIPSPFTVARYHSLTVDPVTVPAELIVTGRVASGMIMAMRHETLPLHSVQFHPESVMTGNGHRILANWLGDAGRPVDEAELSRLAERHAATLAGATAVAG
uniprot_id:A0A088QGI5	coa:DR71_1086	ncbi-proteinid:AIN82395	up:A0A088QGI5	MQILVVDNYDSFVFNLVQYIGQLGETVTVWRNDDARLRDVDDVVKQFDAILLSPGPGEPSNAGWTEDIIRAVSRQDDPTPVLGVCLGHQAIGEVFGAQVVRADELLHGKTSPVTHDGTGVLADVPSPFIATRYHSLTVDPKTLPEELIATAFTDSGMLMAMRHRDLPIHGVQYHPESVLTQYGHRMLVNWLRLAGGEYSEELLAELEEQQAVYQRAFSDVLAH
uniprot_id:A0A0K2GXJ9	clw:CLAC_00075	ncbi-proteinid:ALA66393	up:A0A0K2GXJ9	MQILVVDNYDSFVFNLVQYIGQLGENVTVWRNDDARLADVDAVIEQFDAIMLSPGPGEPANAGHTEDILKAATRAEEPVPILGVCLGHQAIGEVFGGKVVRADELLHGKTSPVTHDGSGVLADVPSPFIATRYHSLTVDPSSLPDELIPTAFTDSGMLMAMRHRDLPIHGVQFHPESVLTQYGHRMLSNWLKLAGGSYPEELLSELEKQQAGYQSAFCGRPS
uniprot_id:A0A1L7CVC8	csph:CSPHI_00105	ncbi-proteinid:APT89768	up:A0A1L7CVC8	MRILVVDNYDSFVFNLVQYLGQLGEDTVVWRNDSPELADPAAALAGFDAVLISPGPGTPAAAGRTEDVIRAAAELRVPLLGVCLGHQALCEVLGATVVRADELLHGKTSPVRHDGTGVLAGLPSPFTATRYHSLTVDEATLPPELVATARTDSGMLMAVRHAELPLHGVQFHPESVLTEYGHRMLSNWLRAAGADHPEELLARLESEQAGHQAGYRAAGAGA
uniprot_id:A0A6B8TM54	cxe:FOB82_05505	ncbi-proteinid:QGS34492	up:A0A6B8TM54	MRILVVDNYDSFVFNLVQYLGQLGESTTVWRNDDERLADPAAVAREFDAVLLSPGPGAPADAGQTPAMVRACAEAGTPLLGVCLGHQAIGEVFGADVVRADELLHGKTSPVAHDGTGVLRGLPDPFIATRYHSLTVDEATLPDELIATAHTPSGMLMAMRHRDLPIHGVQFHPESVLTQYGHRMLANWLADAGGNYSETLLTALEDEQAGYQLAFDEVVAG
uniprot_id:A0A2Z3YNR8	cpre:Csp1_00740	ncbi-proteinid:AWT24911	up:A0A2Z3YNR8	MHILVIDNYDSFVYNLVQYIGELGEQCTVWRNDAVELGDPDNGVAGLDAALDRFDAILLSPGPGEPAAAGRMLDVIAWAEEHRTPLFGVCLGHQAIALHFGGKVVRADELFHGKTSPVIHNGEGVLAGVPSPFTVARYHSLTVDPETLPDCLEVTATVESGMIMAMRHRSLPVHSVQFHPESVMTEHGHRILSNWLAEAGRPVDDGELRRLEQRHAAAQEASAAVIAGASGTVLA
uniprot_id:A0A7G7YLF6	cans:GP473_00145	ncbi-proteinid:QNH95326	up:A0A7G7YLF6	MRILVIDNFDSFVYNLVQYVGQLGFSGESCMVWRNNAPELGSSRDDLVAVLSSFDAILISPGPGEPTQAGRTMDVIEVAAELGTPLFGVCLGHQAIGKFFGGDVVRAEELFHGKTSPVEHDGTGVLVGVPSPFRVTRYHSLTVDPHSLPEDLIVTARSDSGMIMAMRHRSLPIHSVQFHPESVMTQYGHRMIANWLAVAGHPLDEELVSKLEQDQLEVTGAISATAAML
uniprot_id:A0A5J6Z522	cuo:CUROG_00170	ncbi-proteinid:QFQ01441	up:A0A5J6Z522	MNMRILVIDNFDSFVYNLVQYVGQLGFTGEQCTVWRNNAPELGASREDLIAVVSSFDAILISPGPGEPSEAGRTMDVIDVAVELNKPLFGVCLGHQAIGKFFGGDVVRAEELFHGKTSPVEHDGTGVLVDVPSPFRVTRYHSLTVDPETLPGELIVTAKSDSGMIMAMRHRELPIHSVQFHPESVMTQYGHRMLANWLAEAGHLVDEQLVGKLEREQLAVTGAISATADML
ncbi_protein_id:QNP92300	czo:IAU67_00160	ncbi-proteinid:QNP92300		MRILVIDNFDSFVYNLVQYIGQLGFAGDECTVVRNNAAELGETTEELEAFLSQFQALLLSPGPGEPAAAGRMMAALEIAARRGIPTFGVCLGHQAIGLHFGADVVRADELFHGKTSPVEHDGSGVLRGIPSPFRVTRYHSLTVDPATVPSELVVTARSDSGMIMAMRHRDLPIHSVQFHPESVMTQYGHRMLATWLSDAGFQVDEALVDRLVADQLAVTGVISAEASML
ncbi_protein_id:BCT74317	ccyc:SCMU_01590	ncbi-proteinid:BCT74317		MSTRILVIDNYDSFVYTLVGYLQQLGAETTVVRNDDVSLAEAIELAEARDGVLISPGPGNPAEAGVCIDLIRWCGDNAKPMLGVCLGHQALAEAYGGTVTHAPELMHGKTSLVEHEGQGVFAGLPSPFTATRYHSLVAAADTIPDALEVTAHTHSGVVMGLQHRTAPLWGVQFHPESVLTEGGYQMLGTWLESLGLAGAAEKASHLSPLITAG
ncbi_protein_id:QXA52150	cfy:I6L56_08545	ncbi-proteinid:QXA52150		MRILVVDNYDSFVFNLVQYLGQLGETTTVWRNDDDRLADPAAVAREFDAVLLSPGPGTPADAGRTPDMVRACADARTPLLGVCLGHQAIGEVFGADVVRADELLHGKTSPVSHDGTGVLRGLSNPFIATRYHSLTVDESTLPDELVATAHTPSGMLMAMRHRDLPIHGVQFHPESVLTQFGHRMLANWLSEAGGTYSETLLTALENEQAGYQRAFDDVVSG
ncbi_protein_id:WCZ35613	chei:CHEID_00150	ncbi-proteinid:WCZ35613		MDRRWWPVHSVAMRILVVDNFDSFVYNLVQYVGQLGLAGENCVVWRNNAPELGENPEEVERAVGEFDAVLLSPGPGEPAHAGCTMEIVRACAARRIPLFGVCLGHQAIGHHFGGSVVRAQELFHGKTSPVAHDGSGVMRGIPSPCVVTRYHSLTVDPATLPEELVVTGRVESGMIMSMRHRDLPIHSVQFHPESVMTQYGHRMLANWLAEAGYAVPEAVLAEVERAQLELTGSLQATVDSS
ncbi_protein_id:WJY71711	caus:CAURIC_00115	ncbi-proteinid:WJY71711		MRILVIDNFDSFVYNLVQYVGQLGFTGEECTVWRNNAPELGDTSEQLRSTLSLFDAVLVSPGPGEPGAAGRTLEVIEACAQLRKPLFGVCLGHQAIGQHFGAKVVRADELFHGKTSPVTHDGTGVLENIPSPFRVTRYHSLTVDPATVPDELIVTAHADSGMIMAMRHRDLPIHSVQFHPESVMTQYGHRMLANWLAEVEGADVDESRVQQLVTDQLRVTGAISAESHML
ncbi_protein_id:WJY98663	chan:CHAN_00085	ncbi-proteinid:WJY98663		MRILVVDNYDSFVFNLVQYLGQLGESTTVWRNDDERLADPTAVARDFDAVLLSPGPGTPADAGQTPAMVRACADARTPLLGVCLGHQAIGEVFGATVVRADELLHGKTSPVSHDGTGVLRDLPVPFTATRYHSLTIDEKTLPDELIATAHTPSGMLMAMRHRDLPIHGVQFHPESVLTQYGHRMLANWLAEAGGSYPESLLASLEEEQAGYQRAFDDVVAG
ncbi_protein_id:WJY76574	cbov:CBOVI_00105	ncbi-proteinid:WJY76574		MRILVIDNYDSFVYNLVQYLGQLGEECTVLRNDAPELGDPAAGPDGLAPLIGQFDAVLVSPGPSEPTQAGRTLDVIAHCAAHRVPLLGVCLGHQALGHYFGASVVRADELFHGKTSPVTHDGTGVLRGIPSPFTVTRYHSLTVDPATVPDELLVTAHVDSGMIMAMRHRDLPLHSVQFHPESIMTQYGHRLLANWLGEAGATIDEARLSALEEAHAATVPEV
uniprot_id:Q5Z3S2	nfa:NFA_770	ncbi-proteinid:BAD54919	up:Q5Z3S2	MRVLVVDNYDSFVFNLVQYLGQLGTDAVVWRNDDQHLADLDAVAADFDGILISPGPGTPDRAGASIDLVRACARTATPLLGVCLGHQAIGEAFGATVTRAPELLHGKTSSVFHVGAGVLAGLPDPFTATRYHSLTVLEDTLPAEIEVLGRTESGIVMAMRHRELPIHGVQFHPESVLTQGGHRMLANWLGVCGSRPPEGLVEMLESEVAALVPQ
uniprot_id:A0A0H5P019	nfr:ERS450000_04167	ncbi-proteinid:CRY81022	up:A0A0H5P019	MRVLVVDNYDSFVFNLVQYLGQLGTDAVVWRNDDQHLADPDAVAADFDGILISPGPGTPDRAGASIDLVRACARTATPLLGVCLGHQAIGEAFGATVTRAPELLHGKTSSVFHAGAGVLAGLPDPFTATRYHSLTVLEDTLPAEIEVLGRTESGIVMAMRHRELPIHGVQFHPESVLTQGGHRMLANWLGVCGSRPPEGLVEMLESEVAALVPQ
uniprot_id:H6R5A7	ncy:NOCYR_0020	ncbi-proteinid:CCF60845	up:H6R5A7	MRVLVVDNYDSFVYNLVQYLGQLGAEAEVWRNDDQRLADLDAVAAEFDGILISPGPGTPDRAGASIELVHAAARQRTPLLGVCLGHQSIGAAFGATVTRAPELLHGKTSEVFHIGAGVLAGLPDPFTATRYHSLTVLEDTLPEEIEVLGRTESGIVMAMRHHELPIHGVQFHPESVLTQGGHRMLANWLEVCGERPAEGLVEMLEAEVAALAIT
uniprot_id:K0EQA5	nbr:O3I_000115	ncbi-proteinid:AFT97985	up:K0EQA5	MRVLVVDNYDSFVFNLVQYLGQLGAEAVVWRNDDPNLADVDAVVAQFDGILISPGPGTPDRAGASIELVRACARHAVPLLGVCLGHQAIGAAFGATVTRAPELLHGKTSSVFHVGAGVLAGLPDPFTATRYHSLTVLEETLPAEIEVLGRTESGIVMAMRHRTLPIQGVQFHPESVLTQGGHRMLANWLGICGERPAEGLVEMLEAEVAALVLQ
uniprot_id:W5TCC9	nno:NONO_c00350	ncbi-proteinid:AHH14856	up:W5TCC9	MRILVVDNYDSFVFNLVQYLGQLGVEATVWRNDDPRLEPVDDVVTDYDGLLISPGPGTPDRAGASIGLVHACARHNTPLLGVCLGHQAIGEAFGATVTRAPELLHGKTSSVFHIGSGVLAGLPDPFTATRYHSLTVLEDTLPAELEVTGRTESGIVMAMRHRELPIHGVQFHPESVLTQGGHRMLANWLEVCGERPAERLVEMLESEVAALV
uniprot_id:A0A1J0W0T5	nsl:BOX37_00090	ncbi-proteinid:APE37882	up:A0A1J0W0T5	MRVLVVDNYDSFVFNLVQYLGQLGAEAVVWRNDDQRLADLDALLTRGDAGGAFDGVLVSPGPGSPDRAGASIPLVHAAAKHGTPLLGVCLGHQAIGEAFGGTVAKAPELLHGKTSSVFHIGSGVLAGLPDPFTATRYHSLTVVPETMPAELEVVGHTDSGIVMAMRHRSLPIHGVQFHPESVLTQGGHRMLANWLEVCGERPSEALVSALEAEVAALVTS
uniprot_id:A0A0B8MZP3	nsr:NS506_00653	ncbi-proteinid:APA94733	up:A0A0B8MZP3	MRVLVVDNYDSFVFNLVQYLGQLGVETEVWRNDDERLADVDQVVQDFDGVLISPGPGSPDRAGASIPLVHAAAKHATPLLGVCLGHQAIGEAFGATVTRAPELLHGKTSDVFHIGAGVLAGLPDPFTATRYHSLTVLEETMPPELEVLGRTESGIVMAMRHRDLPIHGVQFHPESVLTQGGHRMLANWLGVCGERPAEGLVRTLEAEVAALTS
uniprot_id:A0A291RVQ0	ntp:CRH09_00185	ncbi-proteinid:ATL71370	up:A0A291RVQ0	MRVLVVDNYDSFVFNLVQYLGQLGVEATVWRNDDPHLADPDRVVRDFDGVLISPGPGTPDRAGASIDLVHVCTRAGTPLLGVCLGHQAIGAAFGATVTRAPELLHGKTSSVFHIGAGVLAGLPDPFTATRYHSLTVLEHTLPAELEVIGRTDSGIVMAVRHRTLPIHGVQFHPESVLTQGGHRMLANWLGVCGERPAEELVRTLEAEVAALV
uniprot_id:A0A4P7H767	noz:DMB37_21155	ncbi-proteinid:QBS42261	up:A0A4P7H767	MRVLVVDNYDSFVFNLVQYLGQLGAEAVVWRNDDPNLADVDAVVAEFDGILISPGPGSPDRAGASIDLVRACARHTVPLLGVCLGHQAIGEAFGATVTRAPELLHGKTSSVFHIGAGVLAGLPDPFTATRYHSLTVPEDTLPDELEVLGRTESGIVMAMRHRTLPIHGVQFHPESVLTQGGHRMLANWLGVCGERPAEGLVEMLEAEVAALVLQ
uniprot_id:A0A516NUG0	nod:FOH10_31375	ncbi-proteinid:QDP82557	up:A0A516NUG0	MRVLVVDNYDSFVFNLVQYLGQLGVDATVWRNDDPQLADVNAVVTEFDGLLISPGPGTPERAGASIDLVRACAKHEVPLLGVCLGHQAIGTAFGATVTRAPELLHGKTSDVYHIGAGVLAGLPDPFTATRYHSLTVLEETMPPELEVLGRTESGIVMAMRHRELPIHGVQFHPESVLTQGGHRMLANWLGVCGARPDEGLVRTLEAEVAALV
uniprot_id:A0A6G9Y488	nah:F5544_00140	ncbi-proteinid:QIS07964	up:A0A6G9Y488	MRVLVVDNYDSFVFNLVQYLGQLGVEAIVWRNDDQRLADVDAVVADFDGILISPGPGTPDRAGRSIDLVHACARHRTPLLGVCLGHQAIGEAFGATVTRAPELLHGKTSSVFHIGAGVLAGLPDPFTATRYHSLTVLEETLPAEIEVLGRTESGIVMAMRHRTLPIHGVQFHPESVLTQGGHRMLANWLEVCGERPAEGLVQTLEAEVAALVVQ
ncbi_protein_id:VEG32077	nad:NCTC11293_00781	ncbi-proteinid:VEG32077		MRVLVVDNYDSFVFNLVQYLGQLGAEAVVWRNDDQRLTDLDTLLTRGDAGGTFDGVLVSPGPGSPDRAGASIPLVHAAARHATPLLGVCLGHQAIGEAFGGTVDRAPELLHGKTSEVYHIGAGVLAGLPDPFTATRYHSLTVLPETMPAELEVVGHTESGIVMAMRHRTLPIHGVQFHPESVLTQGGHRMLANWLEVCGQRPAEALVSALEAEVAALVTQ
uniprot_id:A0A7G1KBB9	nwl:NWFMUON74_00270	ncbi-proteinid:BCK52255	up:A0A7G1KBB9	MRVLVVDNYDSFVFNLVQYLGQLGAEATVWRNDDPQLANIDEVVTRFDGVLISPGPGTPDRAGKSIDLVHACAGHRVPLLGVCLGHQAIGAAFGATVTRAPELLHGKTSSVFHVGAGVLAGLPDPFTATRYHSLTVLEETLPADIEVLGRTESGIVMAMRHRTLPVHGVQFHPESVLTQGGHRMLANWLEVCGERPAEHLVEQLEAEVAALV
ncbi_protein_id:QXN91664	nie:KV110_00110	ncbi-proteinid:QXN91664		MRVLVVDNYDSFVFNLVQYLGQLGTEAVVWRNDDPNLADVDAVVAEFDGILISPGPGTPDRAGASIDLVRACTRHTVPLLGVCLGHQAIGEAFGATVTRAPELLHGKTSSVFHLGSGVLADLPDPFTATRYHSLTVLEDTLPEEIEVLGRTETGIVMAMRHRTLPIHGVQFHPESVLTQGGHRMLANWLGVCGERPAEGLVQTLEAEVAALVLQ
uniprot_id:A0A7D6VEN1	nhu:H0264_01370	ncbi-proteinid:QLY31077	up:A0A7D6VEN1	MRVLVVDNYDSFVFNLVQYLGQLGVDATVWRNDDERLSDVDKVVQEYDGVLISPGPGTPERAGASIDLVHACARHETPLLGVCLGHQAIGSAFGATVTRAPELLHGKTSEVFHIGAGVLAGLPDPFIATRYHSLTVLEETMPPELEVLGRTESGLVMAMRHRTLPIHGVQFHPESVLTQGGHRMLANWLGVCGERPAEGLVAQLEAEVAALV
ncbi_protein_id:UGT40477	nya:LTV02_31420	ncbi-proteinid:UGT40477		MRVLVVDNYDSFVFNLVQYLGQLGAEAVVWRNDDAQLADVDQVVKDFDGVLISPGPGSPDRAGRSIDLVHAAARHQTPLLGVCLGHQAIGEAFGATVTRAPELLHGKTSDVFHIGAGVLAGLPDPFTATRYHSLTVVEETMPPELEVLGRTESGIVMALRHRTLPIHGVQFHPESVLTQGGHRMLANWLGVCGQRPDEGLVRTLEAEVAALV
ncbi_protein_id:UGT70977	ngp:LTT66_12925	ncbi-proteinid:UGT70977		MRVLVVDNYDSFVFNLVQYLGQLGVEAVVWRNDDPNLADVGAVVRDFDGILISPGPGTPDRAGASIPLVRACAEQNVPLLGVCLGHQAIGEAFGATVTRAPELLHGKTSEVFHIGAGVLAGLPDPFTATRYHSLTVVEDTLPEEIEVLGRTESGIVMALRHRTLPIHGVQFHPESVLTQGGHRMLANWLGVCGKRPAEGLVQTLEAEVAALVLQ
ncbi_protein_id:BDU03381	nspu:IFM12276_64090	ncbi-proteinid:BDU03381		MRVLVVDNYDSFVFNLVQYLGQLGVDAVVWRNDDPNLADVGAVVRDFDGILISPGPGTPDRAGASIPLVRACAEQSVPLLGVCLGHQAIGEAFGATVTRAPELLHGKTSEVFHIGAGVLAGLPDPFTATRYHSLTVLEETLPEEVEVLGRTESGIVMAMRHRTLPIHGVQFHPESVLTQGGHRMLANWLGVCGKRPAEGLVQALEAEVAALVLQ
uniprot_id:A0A386ZAT3	nyu:D7D52_13295	ncbi-proteinid:AYF74678	up:A0A386ZAT3	MRVLVVDNYDSFVFNLVQYLGQLGVDAEVWRNDDDRLAEVDKVVQDYDGVLISPGPGTPDRAGASIALVHAAARHATPLLGVCLGHQAIGEAFGATVTRAPELRHGKTSDVFHIGAGVLAGLPDPFTATRYHSLTVLEDTMPPELEVLGRTETGVVMALRHRDLPIHGVQFHPESVLTQGGHRMLANWLGVCGERPAEGLVRTLEAEVAALAS
uniprot_id:Q0SAE0	rha:RHA1_ro03695	ncbi-proteinid:ABG95496	up:Q0SAE0	MRILVVDNYDSFVFNLVQYLGQLGTRAVVWRNDDPNLTGPDAVAAAAAEFDGILLSPGPGTPQRAGATMDLVTACAAARTPLLGVCLGHQAIGAAFGATVDRAPELLHGKTSVVHHTGGGVLTGLPDPFTATRYHSLTVLEDTIPDELEVTAHTDSGIVMAMRHRELPIHGVQFHPESVLTEGGHRMLANWLTVCGEAPKESLVATLETEVAQALGA
uniprot_id:C0ZLG7	rer:RER_00270	ncbi-proteinid:BAH30735	up:C0ZLG7	MRILVVDNYDSFVFNLVQYLGQLGTEAVVWRNDDPQLTADLEGAVAQFDGILLSPGPGTPQRAGATMDLVKVCADTKTPLLGVCLGHQAIGAAFGGTVDRAPELLHGKTSLVHHKDVGVLAGLPDPFTATRYHSLTVLEDTIPEELEVTAHTESGVVMAMRHRELPIHGVQFHPESVLTQGGHRMLANWLAVCGEAPPEGLVAALEAEVASALGGALPAIL
ncbi_protein_id:AGT89918	rey:O5Y_00155	ncbi-proteinid:AGT89918		MRILVVDNYDSFVFNLVQYLGQLGTDAVVWRNDDPQLTADLEGAVAQFDGILLSPGPGTPQRAGATMDLVKVCADTKTPLLGVCLGHQAIGAAFGGTVDRAPELLHGKTSLVHHKDVGVLAGLPDPFTATRYHSLTVLEDTIPEELEVTAHTESGVVMAMRHRELPIHGVQFHPESVLTQGGHRMLANWLAVCGEAPPEGLVAALEAEVASALGGALPAIL
uniprot_id:C1B7V4	rop:ROP_35100	ncbi-proteinid:BAH51757	up:C1B7V4	MRILVVDNYDSFVFNLVQYLGQLGTRAVVWRNDDPNLTGPDAIAAAAADFDGILLSPGPGTPQRAGATMDLVTACAAAGTPLLGVCLGHQAIGAAFGATVDRAPELLHGKTSVVHHRGEGVLAGLPDPFTATRYHSLTVLEDTIPDELEVTAHTDSGIVMAMRHRELPIHGVQFHPESVLTEGGHRMLANWLTVCGDAPKESLVATLEAEVAQALGA
ncbi_protein_id:AHK27279	roa:Pd630_LPD00030	ncbi-proteinid:AHK27279		MRILVVDNYDSFVFNLVQYLGQLGTRAVVWRNDDPNLTGPDAVAAAAAEFDGILLSPGPGTPQRAGATMDLVTACAAAETPLLGVCLGHQAIGAAFGATVDRAPELLHGKTSVVHHTGEGVLAGLPDPFTATRYHSLTVLEDTIPDELEVTAHTDSGIVMAMRHRELPIHGVQFHPESVLTEGGHRMLANWLTVCGEAPTESLIATLETEVAQALGA
uniprot_id:V9XJJ3	rpy:Y013_16665	ncbi-proteinid:AHD22160	up:V9XJJ3	MRILVVDNYDSFVFNLVQYLGQLGTTADVWRNDDERLTAPGALARVAKEYDGILLSPGPGTPERAGASIDLVKACADSSTPLLGVCLGHQSIGVAFGATVDRAPELLHGKTSLVRHNGAGVLAGLPDPFTATRYHSLTVLPETMPAELEPTGHTETGIVMALRHAELPIHGVQFHPESVLTQGGHRMLANWLAACGEAPDETLVARLEAQMARALDGGAA
uniprot_id:A0A0D5AFN5	rhb:NY08_3696	ncbi-proteinid:AJW41705	up:A0A0D5AFN5	MRILVVDNYDSFVFNLVQYLGQLNADVEVWRNDDERLTDRDAVAGRFDGILLSPGPGTPQRAGATMDLVSASARAKTPLLGVCLGHQAIGAAFGATVEKAPELLHGKTSLVHHSGVGVLEGMNEPFTATRYHSLTVREDTIPDELEIIGRTESGLVMAMRHTELPIHGVQFHPESILTEGGHRMLANWLTVCGMPTDQGLVSKLEAQVAEAFA
uniprot_id:A0A059MKB2	rav:AAT18_00190	ncbi-proteinid:AKE87911	up:A0A059MKB2	MRILVVDNYDSFVFNLVQYLGQLGTRAEVWRNDDERLTGPGAADRIAAEFDGILLSPGPGTPQRAGASMDLVRACAAASTPLLGVCLGHQAIGAAFGATVDRAPELLHGKTSSVWHDGTGVLAGLPDPFTATRYHSLTVLPQTMPDELVPTGYTESGIVMALRHRELPIHGVQFHPESVLTQGGHRMLANWLAVCGEAPDEQLVARLEAEMAKALAGGAA
uniprot_id:A0A161GLB0	rfa:A3L23_01841	ncbi-proteinid:AMY53187	up:A0A161GLB0	MRILVVDNYDSFVFNLVQYLGQLNAEVEVWRNDDERLADRDAVAAEFDGILLSPGPGTPQRAGATMDLVSASARAKTPLLGVCLGHQAIGAAFGATVEKAPELLHGKTSLVHHTGVGVLEGMGEPFTATRYHSLTVREDTIPAELEIIGRTESGLVMAMRHTELPIHGVQFHPESILTEGGHRMLANWLAVCGMPTDSGLVGTLEAQVAEAFA
uniprot_id:A0A143QIG9	rhs:A3Q41_01524	ncbi-proteinid:AMY22830	up:A0A143QIG9	MRILVVDNYDSFVFNLVQYLGQLNAEVEVWRNDDERLADRDAVAAEFDGILLSPGPGTPQRAGATMDLVSASARAITPLLGVCLGHQAIGAAFGATVEKAPELLHGKTSLVHHTGVGVLEGMGEPFTATRYHSLTVREDTIPAELEIIGRTESGLVMAMRHTELPIHGVQFHPESILTEGGHRMLANWLAVCGMPTDSGLVGTLEAQVAEAFA
uniprot_id:A0A1D8T8C9	rhw:BFN03_17810	ncbi-proteinid:AOW93888	up:A0A1D8T8C9	MRILVVDNYDSFVFNLVQYLGQLRTRVVVWRNDDPNLTGPAAIAAAAADFDGILLSPGPGTPQRAGATMDLVKASADAETPLLGVCLGHQAIGAAFGATVDRAPELLHGKTSVVHHDNAGVLAGLPDPFTATRYHSLTVLEDTIPDELEVTAHTDSGIVMGMQHRELPIHGVQFHPESVLTEGGHRMLANWLAICGDAPAAGLVDTLEAEAAHALGG
uniprot_id:A0A098BMN0	rrz:CS378_16245	ncbi-proteinid:ATQ30142	up:A0A098BMN0	MRILVVDNYDSFVFNLVQYLGQLGTRAEVWRNDDERLTGAADRIAAEFDGILLSPGPGTPQRAGASMDLVRACADAGTPLLGVCLGHQAIGAAFGATVDRAPELLHGKTSSVWHDGTGVLAGLPDPFTATRYHSLTVLPNTLPDELVPTGFTESGIVMALRHRELPIHGVQFHPESVLTQGGHRMLANWLGVCGEAPDEQLVARLEAEVAQALAGGVA
uniprot_id:A0A143QDD0	rhu:A3Q40_03740	ncbi-proteinid:AMY21090	up:A0A143QDD0	MRILVVDNYDSFVFNLVQYLGQLGTRPTVLRNDDPELLDVDAAVARADGVLLSPGPGTPDRAGVTMDMVQACARTATPVLGVCLGHQAIGASFGGVVERAPELLHGKTSRVHHTGLGVLAGLPDPFTATRYHSLTVRPDTIPDELEVTGTTETGIVMAMRHRELPVHGVQFHPESVMTEGGHRMLANWLAVCGEGPSDTLVDTLEGAVRI
uniprot_id:A0A1B2UB40	rhq:IM25_06645	ncbi-proteinid:AOD21342	up:A0A1B2UB40	MRILVVDNYDSFVFNLVQYLGQLGTTADVWRNDDERLTAPGALARVAKEYDGILLSPGPGTPERAGASIDLVKACADSSTPLLGVCLGHQSIGVAFGATVDRAPELLHGKTSLVRHNGAGVLAGLPDPFTATRYHSLTVLPETMPAELEPTGHTETGIVMALRHAELPIHGVQFHPESVLTQGGHRMLANWLPACGEAPDETLVARLEAQMARALDGGAA
ncbi_protein_id:SNV07554	rrt:4535765_00048	ncbi-proteinid:SNV07554		MRILVVDNYDSFVFNLVQYLGQLGTTADVWRNDDERLTAPGALARVAKEYDGILLSPGPGTPERAGASIDLVKACADSSTPLLGVCLGHQSIGVAFGATVDRAPELLHGKTSLVRHNGAGVLAGLPNPFTATRYHSLTVLPETMPAELEPTGHTETGIVMALRHAELPIHGVQFHPESVLTQGGHRMLANWLAACGEAPDETLVARLEAQMARALDGGAA
uniprot_id:A0A2X4UKQ7	rcr:NCTC10994_02587	ncbi-proteinid:SQI33500	up:A0A2X4UKQ7	MRILVVDNYDSFVFNLVQYLGQLGTKAEVWRNDDERLTAPGALARVADEFDGVLLSPGPGTPERAGVSIDLVKACAETSTPLLGVCLGHQSIGVAFGATVDRAPELLHGKTSVVRHNDTGVLAGLPSPFTATRYHSLTVLPETMPAELEATGHTESGVIMALRHTELPIHGVQFHPESVLTQGGHRMLANWLGICGEAPEEELVAQLEAEMARALDGGAA
ncbi_protein_id:QNG23296	rtm:G4H71_09850	ncbi-proteinid:QNG23296		MRILVVDNYDSFVFNLVQYLGQLGTRAVVWRNDDENLTGPDAITRAAKEFDGILLSPGPGTPQRAGATMDLVTASAESGTPLLGVCLGHQAIGAAFGATVDRAPELLHGKTSSVHHAGEGVLAGLPDPFTATRYHSLTVLPETIPEELEVTGRTDSGIVMAMRHRELPIHGVQFHPESVLTQGGHRMLANWLAVAGEAPDEGLVATLEHEVATALGA
ncbi_protein_id:QSE81253	rko:JWS14_19945	ncbi-proteinid:QSE81253		MRILVVDNYDSFVFNLVQYLGQLGTRAVVWRNDDPNLTGPDAIAAAAAEFDGILLSPGPGTPQRAGATMDLVTACAAAGTPLLGVCLGHQAIGAAFGATVDRAPELLHGKTSIVHHTGEGVLAGLPDPFTATRYHSLTVLEDTIPDELEVTAHTDSGIVMAMRHRELPIHGVQFHPESVLTEGGHRMLANWLTVCGDAPKESLVATLEAEVAQALGA
ncbi_protein_id:QXW00607	rgo:KYT97_19645	ncbi-proteinid:QXW00607		MRILVVDNYDSFVFNLVQYLGQLGTEAVVWRNDDPRLTAPGGLHAAAEQFDGILLSPGPGTPQRAGVTMDLVKVCAETKTPVLGVCLGHQAIGAAFGATVDRAPELLHGKTSKVLHMNVGVLAGLPNPFTATRYHSLTVLEDTIPDELEITAHTESGVVMAMRHRELPIHCVQFHPESVLTQGGHRMLANWLTVCGEAPPEALVAALEAEVASALGGALPAIL
uniprot_id:A0A2S2BNN9	roz:CBI38_00155	ncbi-proteinid:AWK70222	up:A0A2S2BNN9	MRILVVDNYDSFVFNLVQYLGQLGTRAVVWRNDDPNLTGPEAIAAAAADFDGILLSPGPGTPQRAGATMDLVKACADSGTPLLGVCLGHQAIGAAFGATVDRAPELLHGKTSVVHHSGNGVLAGLPDPFTATRYHSLTVLEDTIPDELEVTAHTDSGIVMAMRHRELPIHGVQFHPESVLTQGGHRMLANWLTVCGDAPQDSLVDTLEAEVAEALGA
ncbi_protein_id:QSE91653	rpsk:JWS13_24955	ncbi-proteinid:QSE91653		MRILVVDNYDSFVFNLVQYLGQLGTRAVVWRNDDPNLTGPDAIAAAAAEFDGILLSPGPGTPQRAGATMDLVTACAAAGTPLLGVCLGHQAIGAAFGATVDRAPELLHGKTSVVHHTGKGVLAGLPDPFTATRYHSLTVLEDTIPDELEVTAHTDSGIVMAMRHRELPIHGVQFHPESVLTEGGHRMLANWLTVCGDAPKESLVATLEAEVAQALGA
ncbi_protein_id:UTT48686	rgor:NMQ04_00170	ncbi-proteinid:UTT48686		MRILVVDNYDSFVFNLVQYLGQLGTTADVWRNDDAQLTAPGALTRVASGYDGILLSPGPGTPERAGVSIDLVRACADTGTPLLGVCLGHQSIGVAFGATVDRAPELLHGKTSLVRHTGAGVLAGLPNPFTATRYHSLTVLPETMPAELEPTGHTETGIVMALRHAELPIHGVQFHPESVLTQGGHRMLANWLTVCGEAPDEALVARLEAQMARALDGGAA
ncbi_protein_id:UZJ24664	rant:RHODO2019_16345	ncbi-proteinid:UZJ24664		MRILVVDNYDSFVYNLVQYLGQLGVDVDVVRNDDPALDDTSGHAGVLLSPGPGTPERAGRSVELVHRAVADRTPLLGVCLGHQAIGVALGATVDRAPELMHGKTSLVDHDGSGVLAGLPQPFTATRYHSLTVLPDTVPAELEATAHTAGGIVMALRHRELPLHGVQFHPESVLTQGGHRVLANWLEVCGWSVDEALVARLETEMAATLGDLSRVSPAAG
uniprot_id:A0A494SNP6	rhop:D8W71_03490	ncbi-proteinid:AYJ47558	up:A0A494SNP6	MRILVVDNYDSFVFNLVQYLGQLGVNADVWRNDDPRLDDRAAVARDFDGILLSPGPGTPQRAGATMDLVTAAAKEKTPLLGVCLGHQAIGAAFGATVDRAPELLHGKTSSIEHVGVGVLAGLPQPFTATRYHSLTVEENTIPDELEVTGRTASGLVMAMRHRELPIHGVQFHPESILTQGGHRMLANWLQICGAQSDDALIAELEDQVALAFR
uniprot_id:A0A3S5Y0X8	req:REQ_00220	ncbi-proteinid:CBH46182	up:A0A3S5Y0X8	MRILVVDNYDSFVFNLVQYLGQLGTNAEVWRNDDARLTGDAAIAAAAADFDGILLSPGPGTPQRAGATMPLVGACAEAKTSLLGVCLGHQAIGAAFGATVDRAPELLHGKTSLVHHNDVGVLAGLPDPFTATRYHSLTVLADTIPDELEVTARTDSGLVMAMRHRELPIHGVQFHPESVLTQGGHRMLANWLGVCGQAPSETLVATLEDEVARSLGDALTR
ncbi_protein_id:WFR72917	pdef:P9209_03320	ncbi-proteinid:WFR72917		MRILVVDNYDSFVFNLVQYLGQLGTQAEVWRNDDPRLTGDDAIAAAAREFDGILLSPGPGTPQRAGATMPLVGACATARTPLLGVCLGHQAIGAAFGATVDRAPELLHGKTSLVHHNDTGVLAGLPDPFTATRYHSLTVLEDTIPAELEVTAHTDSGIVMAMRHRELPIHGVQFHPESVLTQGGHRMLANWLGVCGQAPAEALVAMLEDEVARSLGDALTR
ncbi_protein_id:WUM18497	whr:OG579_12120	ncbi-proteinid:WUM18497		MSTRNGGPSASVPSVLVPSVLVVDNYDSFVYNLVQYLGQLGVTATVWRNDDERLADLDAVAEQFDAILLSPGPGTPQRAGATMPLVAVAARTGTPLLGVCLGHQAIGASFGATVDRAPELLHGKTSTVFHAATGVLAGLPDPFIATRYHSLTVVPETIPDELVVTGRTETGIVMAMAHRDLPIHGVQFHPESVLTQGGHRMLANWLRLSGFEISESLVTRLEETAAAAIGA
uniprot_id:D0LA54	gbr:Gbro_0024	ncbi-proteinid:ACY19383	up:D0LA54	MQRILVIDNYDSFVYNLVQYLGQLGVEAVVWRNDDPHVTGDQLATVIDDFDGVLLSPGPGTPQRAGVTMPMVGIAAEREKPLLGVCLGHQAIGAAFGATVDRAPELLHGKTSQVIHSDVGVLAGLPSPFTATRYHSLTVLPETIPDELVVTGRTDSGIVMAMAHRELPIHGVQFHPESVLTQGGHRMLANWLAVCGIDVPEERVAALEAEMASAVG
uniprot_id:H6N359	gpo:GPOL_c00210	ncbi-proteinid:AFA71098	up:H6N359	MTSAAPEATGSANHAARILVIDNYDSFVYNLVQYLGQLGVEATVWRNDDPRLTTTDGEFTDESLRAALRGPDGSGFAGVLLSPGPGTPQRAGATLQLVGVAAADGVPLLGVCLGHQAIGAAFGGTVDRAPELLHGKTSLVHHDQVGVLRGLPDPFTATRYHSLTVLPETIPDELVVTGRTESGIVMGMQHRELPIHGVQFHPESVLTQGGHRMLANWLGVCGIDIDESTVAVLEQEMAEAIGPALAAQS
uniprot_id:J9S7Y3	gor:KTR9_0030	ncbi-proteinid:AFR46698	up:J9S7Y3	MSRILVVDNYDSFVYNLVQYLGQLGVEAVVWRNDDPQLSPADPDRLREAVAGFDGVLLSPGPGTPQRAGATMPMVRVAADEQLPLLGVCLGHQAIGAAFGGTVDRAPELLHGKTSLVFHDDAGVLEGLPDPFTATRYHSLTVLPQTIPDELVVTGRTESGIVMAMAHRELPIHGVQFHPESVLTQGGHRMLANWLKTCGIEIDEARVAALEAEMATAIG
uniprot_id:A0A0N9MMK9	goq:ACH46_00420	ncbi-proteinid:ALG83253	up:A0A0N9MMK9	MRILVIDNYDSFVYNLVQYLGQLGVEAVVWRNDDERLADLEAVVDEFDGILLSPGPGTPDRAGATEPIIRIAAKARKPLLGVCLGHQAIGEVFGGTVTRAPELLHGKTSLVEHDGTGVLEGLPQPFVATRYHSLTVEPESIPDSLVVTGKTENGIVMAMRHRELPIHSVQFHPESVLTQGGHRMLANWLRICGFDVPEARIAELEKQAADALSGSAS
ncbi_protein_id:ANY21465	gta:BCM27_00200	ncbi-proteinid:ANY21465		MSRILVVDNYDSFVYNLVQYLGQLGVEAVVWRNDDPQLSPADPDRLREAVAGFDGVLLSPGPGTPQRAGATMPMVRVAAEEELPLLGVCLGHQAIGAAFGGTVDRAPELLHGKTSLVFHDDAGVLEGLPDPFTATRYHSLTVLPETIPDELVVTGRTESGIVMAMAHRELPIHGVQFHPESVLTQGGHRMLANWLKACGIEIDETRVSALEAEMATAIG
ncbi_protein_id:AUH67467	goc:CXX93_02775	ncbi-proteinid:AUH67467		MRILVIDNYDSFVYNLVQYLGQLGVDAVVWRNDDEQLADLQKVVGEFDGILLSPGPGTPDRAGATEPIIPVAAAAGTPILGVCLGHQAIGEAFGATVTRAPELLHGKTSLVLHDGVGVLEGLPQPFVATRYHSLTVAPETIPDELEVTGRTETGIVMAMRHRELPIHGVQFHPESVLTQGGHRMLANWLRICGLTVPEGRVAELEDQMAKALAGAE
uniprot_id:A0A2S0KBW1	git:C6V83_01610	ncbi-proteinid:AVL99181	up:A0A2S0KBW1	MRILVIDNYDSFVYNLVQYLGQLGVDAEVWRNDDERLTQLQRVVDEYDGILLSPGPGTPQRAGATMPIIPVAAAAGTPLLGVCLGHQAIGAAFGGTVDRAPELLHGKTSLVKHDDDGVLAGLPNPFVATRYHSLTVLPETVPDELVVTGTTESGIVMAMRHRDLPIHGVQFHPESVLTQGGHRMLANWLRVCGMDVPPERVTMLEAEVAAALG
uniprot_id:A0A222TCE6	gru:GCWB2_00140	ncbi-proteinid:ASR00866	up:A0A222TCE6	MKTDRSGVGNTRLLRYLTRSLTEVPAFGGSLFCVSRILVIDNYDSFVYNLVQYLGQLGVEAVVWRNDDPRLTPWDPEHLREAVSGFDGVLLSPGPGTPQRAGATMPMVEVAAAEELPLLGVCLGHQAIGAAFGGTVDRAPELLHGKTSLVFHDDKGVLAGLPDPFTATRYHSLTVLPETIPDELVVTGRTESGIVMAMAHRELPIHGVQFHPESVLTQGGHRMLANWLKTCGIEVDETRVAALEAEMAGAIG
uniprot_id:A0A3G8JS87	gom:D7316_03657	ncbi-proteinid:AZG47050	up:A0A3G8JS87	MGAGSTTGRILVIDNYDSFVYNLVQYLGQLGVEAVVWRNDDPQLDDPAAAVEGFDGVLLSPGPGTPQRAGVTIPMVGVARDRGTPLLGVCLGHQAIGAAFGGTVDRAPELLHGKTSQVFHDGGGVLAGLPDPFTATRYHSLTVLPETIPDELIVTGRTESGIVMAMRHRELPIHGVQFHPESVLTQGGHRMLANWLAVCGVDVPESRVAVLESEMAEAIG
uniprot_id:A0A3T0UWJ7	gav:C5O27_04485	ncbi-proteinid:AZZ80435	up:A0A3T0UWJ7	MSRILVIDNYDSFVYNLVQYLGQLGVEAVVWRNDDPRLTPFDAEHLREAVSGFDGVLLSPGPGTPQRAGATMPMVEVAAAEALPLLGVCLGHQAIGAAFGGTVDRAPELLHGKTSLVFHDDKGVLAGLPDPFTATRYHSLTVLPETIPDELVVTGRTESGIVMAMAHRELPIHGVQFHPESVLTQGGHRMLANWLKTCGIEIDEARVAALEAEMAGAVG
ncbi_protein_id:QHN20179	gam:GII34_00225	ncbi-proteinid:QHN20179		MSSGRILVIDNYDSFVYNLVQYLGQLSVETVVWRNDEDALGTDDAAYEAAVAGFDGVLLSPGPGTPQRAGATMPLVGVAARTGKPLLGVCLGHQAIGAYFGGTVDRAPELLHGKTSLVYHENTGVLAGLPSPFTATRYHSLTVVPETIPDELMVTGRTDTGIVMAMMHRDLPIHGVQFHPESVLTQGGHRMLANWLTLCGIDVPEATVAELEAQMASAIG
ncbi_protein_id:QHN24633	gpd:GII33_00215	ncbi-proteinid:QHN24633		MSGRILVIDNYDSFVYNLVQYLGQLSVQTVVWRNDEDALSGDAAAYEAAVAEFDGVLLSPGPGTPQRAGATMPLVGVAARTGKPLLGVCLGHQAIGAYFGGTVDRAPELLHGKTSQVYHDDLGVLAGLPSPFTATRYHSLTVVPETIPDELVVTGRTDTGIVMAMMHRDLPIHGVQFHPESVLTQGGHRMLANWLVLCGIDVPEPTVAELEAQMAAAIG
uniprot_id:A0A7D7LWN0	gji:H1R19_00190	ncbi-proteinid:QMT01679	up:A0A7D7LWN0	MSRILVVDNYDSFVYNLVQYLGQLGVEAVVWRNDDPRLSPFDTEHLREAVAGFDGVLLSPGPGTPQRAGATMPMVSAAAAEELPLLGVCLGHQAIGAAFGGTVDRAPELLHGKTSLVFHDDKGVLEGLPDPFTATRYHSLTVLPETIPDELVVTGRTESGIVMAMSHRELPIHGVQFHPESVLTQGGHRMLANWLKVCGIEIDETRVAALEAEMATAIG
ncbi_protein_id:UEA60988	goi:LK459_09255	ncbi-proteinid:UEA60988		MNKPDDESAPARGRVLVIDNYDSFVYNLVQYLGQLGGSAAGQLGGSAGQLGGSAAGQPGGLDVTVWRNDDPALTDENGEITQESLRQAVDGFDAVLLSPGPGTPQRAGATIPMVQLAASDGIPLLGVCLGHQAIGAAFGATVDRAPELLHGKTSQVIHDDDGVLAGLPDPFTATRYHSLTVLPETIPDELVVTGRTDSGIVMAMRHRELPIHGVQFHPESVLTQGGHRMLANWLAVAGIDVDAGLVDALESEMAAALG
ncbi_protein_id:UPG68369	ghn:MVF96_00160	ncbi-proteinid:UPG68369		MSRILVVDNYDSFVYNLVQYLGQLGVEAVVWRNDDPQLSPADPDHLREAVAGFDGVLLSPGPGTPQRAGATMPMVRVAAERELPLLGVCLGHQAIGAAFGGTVDRAPELLHGKTSLVFHDDAGVLEGLPDPFTATRYHSLTVLPETIPDELVVTGRTESGIVMAMAHRELPIHGVQFHPESVLTQGGHRMLANWLKTCGIEIDETRVAALEAEMATAVG
ncbi_protein_id:UKO92583	gami:IHQ52_04045	ncbi-proteinid:UKO92583		MSRILVIDNYDSFVYNLVQYLGQLGVEAVVWRNDDPRLTPFDAEHLREAVAGFDGVLLSPGPGTPQRAGATMPMVEVAAAEELPLLGVCLGHQAIGAAFGGTVDRAPELLHGKTSLVFHDDKGVLAGLPDPFTATRYHSLTVLPETIPDELVVTGRTESGIVMAMAHRELPIHGVQFHPESVLTQGGHRMLANWLKICGIEVDEARVAALEAEMASAVG
ncbi_protein_id:UVF80117	gmg:NWF22_09955	ncbi-proteinid:UVF80117		MNQPPVHEGSGSAAGRILVIDNYDSFVYNLVQYLGQLGVEAVVWRNDDPQLADPAAAVEGFDGVLLSPGPGTPQRAGATIPMVGVARQSGLPLLGVCLGHQAIGAAFGGTVDRAPELLHGKTSQVIHEDVGVLAGLPSPFTATRYHSLTVVPDTIPDELIVTGRTESGIVMAMAHRELPIHGVQFHPESVLTQGGHRMLANWLGICGIHIPESRVAVLESEMAAAVG
ncbi_protein_id:QXQ13946	spin:KV203_00235	ncbi-proteinid:QXQ13946		MRVLVVDNYDSFVFNLVQYLGQLGVEVEVLRNDAPALAVPAAAVADYAGVLISPGPGTPERAGASVSLVRACAETATSLLGVCLGHQAIGVAFGATVDRAPELRHGKTSSVEHANAGVLRDLPNPFTATRYHSLTVLPETLPADLEPVGRTAGGVVMAFRHTELPIHGVQFHPESVLTQGGHRILANWLELFGARPPEQLVVDLEQQMAELAPARG
uniprot_id:D5UPC8	tpr:Tpau_0026	ncbi-proteinid:ADG76680	up:D5UPC8	MRILVVDNYDSFVFNLVQYLGQLGVEADVWRNDDPRLDDPAAAAAQYDGVLLSPGPGTPHRAGQTMPMVTAARAAGSPLLGVCLGHQAIGAVFGATVDRAPELLHGKTSLVYHNGHGVLAGLPDPFTATRYHSLTVLEPTIPDELEITGRTESGVVMAFAHRELPIHGVQFHPESVLTEGGHRMLANWLAVCGFEVPEARVAELEQEVAAALA
ncbi_protein_id:AUN38611	tsm:ASU32_00130	ncbi-proteinid:AUN38611		MRILVVDNYDSFVFNLVQYLGQLGVEADVWRNDDPRLDDPAAAAAQYDGVLLSPGPGTPQRAGQTMPMVEAARAAGSPLLGVCLGHQAIGAVFGATVDRAPELLHGKTSLVHHNGHGVLAGLPDPFTATRYHSLTVLEPTIPDELEITGRTDSGVVMGFQHRELPIHGVQFHPESVLTQGGHRMLANWLAVCGYEVADARVAELEQEVAAALA
ncbi_protein_id:BDD80268	tpul:TPB0596_00310	ncbi-proteinid:BDD80268		MRILVVDNYDSFVFNLVQYLGQLGVEADVWRNDDPRLDDPAAAAAQYDGVLLSPGPGTPQRAGQTMAMVEAARAAGSPLLGVCLGHQAIGAVFGATVDRAPELLHGKTSQVQHNGHGVFAGLPDPFTATRYHSLTVLEPTIPDELEITGRTESGVVMGFQHRELPIHGVQFHPESVLTQGGHRMLANWLAVCGYEVAEARVAELEQEVAAALA
ncbi_protein_id:BDH55095	tsd:MTP03_00340	ncbi-proteinid:BDH55095		MRILVVDNYDSFVFNLVQYLGQLGVEADVWRNDDARLDDPAAAAAQYDGVLLSPGPGTPQRAGQTMPMVEAARAAGSPLLGVCLGHQAIGAVFGATVDRAPELLHGKTSLVHHNGHGVLAGLPDPFTATRYHSLTVLEPTIPDELEITGRTDSGVVMGFQHRELPIHGVQFHPESVLTQGGHRMLANWLAVCGLTIPEARVAELEHEVAAALA
uniprot_id:D6ZB55	srt:Srot_0327	ncbi-proteinid:ADG96814	up:D6ZB55	MTARVLVVDNYDSFVFNLVQYLRQLEAAVSVWRNDDPRLADPDGAIAEYDGVLVSPGPSSPEKAGASIPVVLSAARQRKPLLGVCLGHQAIGVAFGGVVGRAPELLHGKTSKITHTDSGVFAGLPQGFIATRYHSLSIQEDTLPSVLAVTARSESGVIMGVAHRELPVQGVQFHPESILTQGGHRMLANWLGDCGRPVEDSLVRELAAHVLPA
uniprot_id:A0A173LGY5	dtm:BJL86_0042	ncbi-proteinid:ANI90854	up:A0A173LGY5	MHVLVVDNYDSFVYNLVQYLGQLGAEVSVWRNDDARLTAAEAPSAPNTRPLAYDAGVAERFSGVLSGVDGVLLSPGPGVPEMAGATPAFVHHAKATGLPLFGVCLGHQAIGAEFGARVERAPQLMHGKTSEVTHDGSGVLAGMPSPFTAMRYHSLTVAPDTLPDELVATGHTDDGTLMSLRHRELPIHGVQFHPESVASAHGHRMLANWMEISGFAPRTGLVDELEAAGVR
uniprot_id:A0A2S0LV13	dit:C3V38_06605	ncbi-proteinid:AVM64121	up:A0A2S0LV13	MRILVVDNYDSFVYNLVQYLGQLGATCDVWRNDDSRLAGPDGRYDPAGLERAIGGYDGVLLSPGPGTPDRAGATIPLIGACGRAGVPVLGVCLGHQAIGEAFGATVDRAAELMHGKTSRVTHDDSGVLAGIPSPFTATRYHSLTVLPETIPDTLVPTAWTESGLIMAMRHRDMPVHGVQFHPESVMSDGGHRMLANWLGMCGERPSETLVTRLESELDRTRGAALA
ncbi_protein_id:AVZ38135	diz:CT688_00145	ncbi-proteinid:AVZ38135		MRILVVDNYDSFVYNLVQYLGQLGATCEVWRNDDVRLAGPDGGYDPASLAGVVAEFDGVLLSPGPGTPDRAGATIPLIGVCGRAGVPVLGVCLGHQAIGEAFGATVDRAAELMHGKTSRVTHDDSGVLAGIPSPFTATRYHSLTVLPETIPEDLVPTAWTGSGLVMAMRHREMPVHGVQFHPESVMSDGGHRMLANWLGMCGEQPEEALVAGLEQELDRARGAALA
uniprot_id:A0A2T5ASS9	dpc:A6048_00155	ncbi-proteinid:AWH94191	up:A0A2T5ASS9	MRILVVDNYDSFVYNLVQYLGQLGAACEVWRNDDERLAGPDGGYDPAALARVVAEFDGVLLSPGPGTPDRAGATIPLIGVCGRSGVPVLGVCLGHQAIGEAFGATVDRAAELMHGKTSRVSHDDSGVLAGIPSPFTATRYHSLTVLPETVPDELVPTAWTESGLIMAMRHRELPVHGVQFHPESVMSDGGHRMLANWLGMCGEQPSETLVTGLEQELDRARGAALA
uniprot_id:A0A2S1R3N3	dlu:A6035_00200	ncbi-proteinid:AWH90861	up:A0A2S1R3N3	MRILVVDNYDSFVYNLVQYLGQLGATCDVWRNDDSRLAGPDGRYDPAGLERVIGEYDGVLLSPGPGTPDRAGATVPLIGVCGRAGVPVLGVCLGHQAIGEAFGATVDRAAELMHGKTSRVTHDDSGVLAGIPSPFTATRYHSLTVLPETIPDALVPTAWTESGLVMAMRHRDMPVHGVQFHPESVMSDGGHRMLANWLGMCGERPSETLVTRLESELDRTRGAALA
ncbi_protein_id:USX45971	dkn:NHB83_00150	ncbi-proteinid:USX45971		MRILVVDNYDSFVYNLVQYLGQLGAECDVWRNDDPRLAGPDGRYDVAGLESVVSGYDGVLLSPGPGTPDRAGATIPLIGVCGHAGVPVLGVCLGHQAIGEAFGATVDRAAELMHGKTSQVTHDDSGVLAGIPSPFTATRYHSLTVLPETIPHELVPTAWTGSGLVMAMRHREMPVHGVQFHPESVMSDGGHRMLANWLGMCGERPSETLVVRLESELDRTRGAALA
uniprot_id:A0A516WZ36	toy:FO059_00505	ncbi-proteinid:QDQ96099	up:A0A516WZ36	MRILVIDNYDSFVFNLVQYLGQLGVDADVWRNDDERLGDLDAVLDAVDGVLISPGPGTPERAGASMDIVRRCADRRIPLLGVCLGHQAIGAVFGATVTRAPELLHGKTTVVEHDGTGVLSDVPSPFTATRYHSLTLDPATVPAELAVTARTDTGVVMAVRHRELPIDGVQFHPESVLSEGGHRMLATWLGACGFTVDGGLVDRLEAEVAETAAGAR
sco:SCO3851	sco:SCO3851			MSARILVVDNYDSFVFNLVQYLYQLGAECEVLRNDEVSTAHAQDGFDGVLLSPGPGTPEQAGVCVDMVRHCAATGVPVFGVCLGMQSMQVAYGGVVDRAPELLHGKTSPVEHTGRGVFAGLPSPFTATRYHSLAAEPATVPAELEVTARTPDGIVMGLRHRELLVEGVQFHPESVLTEHGHRMLANWLVECGDQDAVARSAGLAPVVGRATA
ncbi_protein_id:AGI89379	salb:XNR_3034	ncbi-proteinid:AGI89379		MSARILVVDNYDSFVFNLVQYLYQLGAECEVVRNDEVRTSHAQDGFDGVLLSPGPGAPEQAGVCIEMVRHCAETGVPVFGVCLGMQSMAVAYGGVVDRAPELLHGKTSPVFHEGRGVFAGLPSPFIATRYHSLAAEPQRVPEELEVTARTADGIIMGVRHRTLPVEGVQFHPESVLTEHGHLMLANWLAECGDTGAVGRSSGLAPVVGKATE
uniprot_id:Q81ZY0	sma:SAVERM_4335	ncbi-proteinid:BAC72047	up:Q81ZY0	MSTRILVVDNYDSFVFNLVQYLYQLGAECEVLRNDEVSTAHAQDGFAGVLLSPGPGAPEQAGVCIDMVRHCAATGVPVFGVCLGMQSMQVAYGGVVDRAPELLHGKTSLVEHTGKGVFSGLPSPFTATRYHSLAAEPRTVPDELEVTARTHDGIIMGLRHRELPVEGVQFHPESVLTEHGHRMLANWLVECGDTDAVARSAGLAPVVGRATA
uniprot_id:B1VQQ0	sgr:SGR_3722	ncbi-proteinid:BAG20551	up:B1VQQ0	MSARVLVVDNYDSFVFNLVQYLYQLGAECEVLRNDEVTPAHAQDGFDGVLLSPGPGTPEQAGVCVEMVRHCADTGVPVFGVCLGMQSMAVAYGGVVDRAPELLHGKTSAVTHEGKGVFAGLPSPFTATRYHSLAAEPGALPPELEVTARTADGIIMGLRHRDRAVEGVQFHPESVLTEHGHLMLANWLEQCGDQGAVARSAGLAPVVGKAAA
uniprot_id:A0A0U3KFE4	sgb:WQO_17110	ncbi-proteinid:ALU94894	up:A0A0U3KFE4	MTARILVVDNYDSFVFNLVQYLYQLGAECEVLRNDEVTPAHAQDGFDGVLLSPGPGTPEQAGVCVEMVRHCADTGVPVFGVCLGMQSMAVAYGGVVDRAPELLHGKTSPVTHEGKGVFAGLPSPFTATRYHSLAAEPGGLPPELEVTARTADGIIMGLRHRDRAVEGVQFHPESVLTEHGHLMLANWLEQCGDQGAVARSAGLAPVVGKAAA
uniprot_id:N0CY11	sfi:SFUL_3520	ncbi-proteinid:AGK78448	up:N0CY11	MSARILVVDNYDSFVFNLVQYLYQLGAECEVLRNDEVTTAHAQDGFDGVLLSPGPGTPEQAGVCVEMVRHCADTGVPVFGVCLGMQSMAVAYGGVVDRAPELLHGKTSLVDHEGKGVFAGLPSPFTATRYHSLAAEPAALPPELEVTARTADGIIMGLRHRDRAVEGVQFHPESVLTEHGHLMLANWLEQCGDQGAVARSAGLAPVVGKAAA
ncbi_protein_id:QYA95457	sanl:KZO11_18235	ncbi-proteinid:QYA95457		MSARILVVDNYDSFVFNLVQYLYQLGAECEVLRNDEVTPAHAQDGFDGVLLSPGPGTPEQAGVCVEMVRHCADTGVPVFGVCLGMQSMAVAYGGVVDRAPELLHGKTSPVTHEGKGVFAGLPSPFTATRYHSLAAEPGALPPELEVTARTADGIIMGLRHRDRAVEGVQFHPESVLTEHGHLMLANWLEQCGYQGAVARSAGLAPVVGKAAA
ncbi_protein_id:BBC34727	sgrf:SGFS_060210	ncbi-proteinid:BBC34727		MSAARPARILVVDNYDSFVFNLVQYLYQLGAECEVLRNDEVATAHAQDGFDGVLLSPGPGTPEEAGVCIDMVRHCAATGVPVFGVCLGMQSMQVAYGGVVDRAPELLHGKTSLVEHEGKGVFAGLPTPFTATRYHSLAAEPATVPAELQVTARTHDGIIMGLRHRELPVEGVQFHPESVLTEHGHRMLANWLVECGDAGAVARSTGLAPVVGRATA
ncbi_protein_id:WOP10334	scye:R2B67_18105	ncbi-proteinid:WOP10334		MSARILVVDNYDSFVFNLVQYLYQLGAECEVLRNDEVTTAHAQDGFDGVLLSPGPGTPEQAGVCVEMVRHCADTGVPVFGVCLGMQSMAVAYGGVVDRAPELLHGKTSPVDHEGKGVFAGLPSPFTATRYHSLAAEPAALPPELEVTARTADGIIMGLRHRDRAVEGVQFHPESVLTEYGHLMLANWLEQCGDQGAVARSAGLAPVVGKAAA
uniprot_id:C9ZAI6	scb:SCAB_45591	ncbi-proteinid:CBG71620	up:C9ZAI6	MTAARPARVLVVDNYDSFVFNLVQYLYQLGAQCEVLRNDEVATAHAQDGFDGVLLSPGPGTPEEAGVCVDMVRHCAATGVPVFGVCLGMQSMQVAYGGVVNRAPELLHGKTSLVEHEGEGVFAGLPTPFTATRYHSLAAEPTTVPAELRVTARTHDGIIMGLRHRELPVEGVQFHPESVLTEHGHRMLANWLAECGDQGAVARSTGLAPVVGRATA
uniprot_id:G2NEW8	ssx:SACTE_3288	ncbi-proteinid:AEN11154	up:G2NEW8	MSTRVLVVDNYDSFVFNLVQYLYQLGAECEVVRNDEVTTAHAEDGFDGVLLSPGPGTPEQAGVCIEMVHHCAAVGVPVFGVCLGMQSMAVAYGGVVDRAPELLHGKTSPVFHEGQGVFAGLPSPFTATRYHSLAAEPATVPDALEVTARTEDGIIMGLRHRELAVEGVQFHPESVLTEHGHLMLANWLQRCGDSGAVARSAGLAPVVGKAAA
uniprot_id:G2P9R5	svl:Strvi_0271	ncbi-proteinid:AEM80059	up:G2P9R5	MSARILVVDNYDSFVFNLVQYLYQLGAECEVVRNDEVSLAHAQDGFDGVLLSPGPGTPEEAGVCVEMVRHCASTGVPVFGVCLGMQSMAVAYGGVVGRAPELLHGKTSLVTHEGTGVFSGLPTPFTATRYHSLAVERGTVPPELEITAWTETGIAMGLRHRALRVEGVQFHPESVLTEWGHLMLANWLVECGDTDAVGRSAGLAPVVGAVGGKAGE
ncbi_protein_id:AEY90483	shy:SHJG_5215	ncbi-proteinid:AEY90483		MSARILVVDNYDSFVFNLVQYLYQLGAECEVLRNDEVSTSHAQDGFDGVLLSPGPGTPEEAGVCVDMVRHCAATGVPVFGVCLGMQSMQVAYGGVVDRAPELLHGKTSPVEHEGKGVFAGLPSPFTATRYHSLAAEPATVPAELEVTARTHDGIIMGLRHRDLPVEGVQFHPESVLTEHGHRMLANWLAECGDDGAVARSAGLAPVVGRATA
ncbi_protein_id:AGP56499	src:M271_25030	ncbi-proteinid:AGP56499		MSARILVVDNYDSFVFNLVQYLYQLGAECEVVRNDEVSLGHAQDGFDGVLLSPGPGTPEEAGVCVDMVRHCAGTGVPVFGVCLGMQSMAVAYGGVVGRAPELLHGKTSLVTHEGAGVFSGLPTPFTATRYHSLAVERGTVPPELEITAWTETGIAMGLRHRELRVEGVQFHPESVLTEWGHLMLANWLVECGDTDAVGRSGGLAPVVGAVGGKAGE
uniprot_id:A0A291STD4	smal:SMALA_3919	ncbi-proteinid:ATL84152	up:A0A291STD4	MSTRILVVDNYDSFVFNLVQYLYQLGAECEVVRNDEVSLAHAQDGFDGVLLSPGPGTPEEAGVCVDMVRHCASTGVPVFGVCLGMQSMAVAYGGVVGRAPELLHGKTSLVTHEGAGVFSGLPSPFTATRYHSLAVERGTVPAELEITAWTETGIAMGLRHRELRVEGVQFHPESVLTEWGHRMLANWLVECGDTDAVGRSAGLAPVVGAVGGKAGE
ncbi_protein_id:QPI57492	ssoi:I1A49_23545	ncbi-proteinid:QPI57492		MSTRILVVDNYDSFVFNLVQYLYQLGAECEVVRNDKVSLAHAQDGFDGVLLSPGPGTPEEAGVCVDMVRHCASTGVPVFGVCLGMQSMAVAYGGVVGRAPELLHGKTSLVTHEGAGVFSGLPSPFTATRYHSLAVERGTVPPELEITAWTETGIAMGLRHRELRVEGVQFHPESVLTEWGHRMLANWLVECGDTDAVGRSAGLAPVVGAVGGKAGE
uniprot_id:A0A8D4BBK3	sfa:Sfla_3198	ncbi-proteinid:ADW04619	up:A0A8D4BBK3	MSARILVVDNYDSFVFNIVQYLYQLGAECEVVRNDAVTTAHADDGFDGVLLSPGPGTPEQAGVCIEMVHHCARSGVPVFGVCLGMQSMAVAYGGVVDRAPELLHGKTSPVLHEGRGVFAGLPSPFTATRYHSLAAEPATVPPVLEVTARTADGIIMGLRHREHAVEGVQFHPESVLTEHGHLMLANWLERCGDEGAVARSAGLAPVVGKAAA
uniprot_id:D7C8X2	sbh:SBI_05403	ncbi-proteinid:ADI08523	up:D7C8X2	MSARILVVDNYDSFVFNLVQYLYQLGAECEVLRNDEVALDHAQDGFDGVLLSPGPGTPEEAGVCVDMVRHCARTGVPVFGVCLGMQSMAVAYGGVVGRAPELLHGKTSRVTHEGAGVFKGLPSPFTATRYHSLAVERDTVPDELEITAWTETGIAMGLRHRRLPVEGVQFHPESVLTEWGHRMLANWLEECGDTGAVGRSAGLAPVVGAVGGKAGE
uniprot_id:F2RD25	sve:SVEN_3635	ncbi-proteinid:CCA56921	up:F2RD25	MSARILVVDNYDSFVFNLVQYLYQLGAECEVLRNDEVELSHAQDGFDGVLLSPGPGAPEQAGVCIDMVRHCADTGVPVFGVCLGMQSMAVAYGGVVDRAPELLHGKTSLVTHEGRGVFAGLPSPFTATRYHSLAAEPATVPAELEVTAMTEDGIIMGLRHRELPVEGVQFHPESVLTEHGHLMLANWLEQCGDKGAVGRSAGLAPVVGKAVA
uniprot_id:K4R6Z2	sdv:BN159_4483	ncbi-proteinid:CCK28862	up:K4R6Z2	MSARILVVDNYDSFVFNLVQYLYQLGAECEVLRNDEVSTAHAQDGFDGVLLSPGPGTPEQAGVCVEMVRHCAATGVPVFGVCLGMQSMQVAYGGVVDRAPELLHGKTSLVEHEGKGVFAGLPSPFTATRYHSLAAEPDTVPAELEVTARTHDGIIMGLRHRELPVEGVQFHPESVLTEHGHRMLANWLVECGYQDAVARSAGLAPVVGRATA
uniprot_id:A0A0B5EXL0	sals:SLNWT_3589	ncbi-proteinid:AJE83965	up:A0A0B5EXL0	MSGAAAVARAGEATTENAVMNDIAPGSGRPARILVVDNYDSFVFNLVQYLYQLGATCEVVRNDEVSTGHAQDGFDGVLLSPGPGTPEEAGVCVEMVRHCAATRVPVFGVCLGMQSMAVAYGGVVDRAPELLHGKTSLVRHEGRGVFAGLPTPFTATRYHSLAAEPRTVPAELEVTARTEDGIIMGLRHREHAVEGVQFHPESVLTEHGHRMLANWLAECGDEGAVGRSVGLAPIVGRASA
uniprot_id:S5V678	sci:B446_19300	ncbi-proteinid:AGS70674	up:S5V678	MSARILVVDNYDSFVFNLVQYLYQLGAECEVLRNDEVSTAHAQDGFDGVLLSPGPGAPEQAGVCVDMVRHCAATGVPVFGVCLGMQSMQVAYGGVVDRAPELLHGKTSLVEHEGEGVFAGLPSPFTATRYHSLAAEPATVPPELRVTARTHDGIIMGLRHRELPVEGVQFHPESVLTEHGHRMLANWLVECGYQDAVARSAGLAPVVGRATA
ncbi_protein_id:AIJ14752	slv:SLIV_19015	ncbi-proteinid:AIJ14752		MSARILVVDNYDSFVFNLVQYLYQLGAECEVLRNDEVSTAHAQDGFDGVLLSPGPGTPEQAGVCVDMVRHCAATGVPVFGVCLGMQSMQVAYGGVVDRAPELLHGKTSPVEHTGRGVFAGLPSPFTATRYHSLAAEPATVRAELEVTARTPDGIVMGLRHRELLVEGVQFHPESVLTEHGHRMLANWLVECGDQDAVARSAGLAPVVGRATA
uniprot_id:A0A089XBY9	sgu:SGLAU_17135	ncbi-proteinid:AIR99391	up:A0A089XBY9	MSARILVVDNYDSFVFNLVQYLYQLGAECEVLRNDEVSTTHAQDGFDGVLLSPGPGAPEQAGVCIDMVRHCAATGVPVFGVCLGMQSMQVAYGGVVDRAPELLHGKTSLVEHEGKGVFAGLPSPFTATRYHSLAAEPPTVPAELEVTARTRDGIIMGLRHRELPVEGVQFHPESVLTEHGHRMLANWLAECGDQGAPARSEGLAPVVGRATA
uniprot_id:A0A0B5HVU6	svt:SVTN_18695	ncbi-proteinid:AJF66120	up:A0A0B5HVU6	MSARILVVDNYDSFVFNLVQYLYQLGAECEVLRNDEVELSHAQDGFDGVLLSPGPGAPEQAGVCIDMVRHCADTGVPVFGVCLGMQSMAVAYGGVVDRAPELLHGKTSLVTHEGQGVFAGLPSPFTATRYHSLAAEPAALPTELEVTARTEDGIIMGLRHRELPVEGVQFHPESVLTEHGHLMLANWLEQCGDKGAVGRSAGLAPVVGKAVA
uniprot_id:A0A0A8EN83	stre:GZL_04701	ncbi-proteinid:AJC57279	up:A0A0A8EN83	MTARILVVDNYDSFVFNLVQYLYQLGAECEVLRNDEVAPRHAQDGFDGVLLSPGPGTPEQAGVCVDMVRHCADTGVPVFGVCLGLQSMAVAYGGVVDRAPELLHGKTSPVLHEGAGVFAGLPSPFTATRYHSLAVEPDTVPDELAVTAWTEADDAPGGRIIMGLRHRELPVEGVQFHPESVLTEWGHRMLANWLVECGDKEAVERSAGLAPVVGKAGA
uniprot_id:A0A0C5G2N0	scw:TU94_16385	ncbi-proteinid:AJP02820	up:A0A0C5G2N0	MSARILVVDNYDSFVFNLVQYLYQLGAECEVLRNDEVSTAHAQDGFDGVLLSPGPGAPEQAGVCVDMVRHCAATGVPVFGVCLGMQSMQVAYGGVVDRAPQLLHGKTSPVEHEGKGVFAGLPSPFTATRYHSLAAEPATVPAELEVTARTRDGIIMGLRHRELPVEGVQFHPESVLTEHGHRMLANWLAECGDEGAVARSAGLAPVVGRATA
ncbi_protein_id:AJT65823	sld:T261_4168	ncbi-proteinid:AJT65823		MTARILVVDNYDSFVFNLVQYLYQLGAECEVLRNDEVAPRHAQDGFDGVLLSPGPGTPEQAGVCVDMVRHCAETGVPVFGVCLGMQSMAVAYGGVVDRAPELLHGKTSHVLHEGAGVFSGLPSPFTATRYHSLAIEPDTVPDELLVTAWTEAEDAPGGRIIMGVRHRELPVEGVQFHPESVLTEWGHKMLANWLVECGDEGALRRSAGLAPVVGKAGA
uniprot_id:A0A1D7VDS1	slc:SL103_00105	ncbi-proteinid:AOP44867	up:A0A1D7VDS1	MTARILVVDNYDSFVFNLVQYLYQLGAECEVLRNDEVAPRHAQDGFDGVLLSPGPGTPEQAGVCVEMVRHCADTGVPVFGVCLGMQSMAVAYGGVVDRAPELLHGKTSPVLHEGVGVFSGLPSPFTATRYHSLAVEPDTVPDELLVTSWTEADDVPGGRIVMGLRHRELPVEGVQFHPESVLTEWGHRMLANWLVECGDTGAVERSTGLAPVVGKAGA
uniprot_id:A0A0F7FUE0	sxi:SXIM_26990	ncbi-proteinid:AKG44083	up:A0A0F7FUE0	MSARILVVDNYDSFVYNLVQYLYQLGAECEVLRNDAVRPADVTADRYDGVLLSPGPGAPEQAGVCIDMVRHCADTGVPVFGVCLGLQAMAVAYGGVVGRAPELLHGKTSEVEHGGAGVFAGLPSPLTVTRYHSLAVAEGTVPREFEVTGHTGGVVMGLRHRTLPVEGVQFHPESVLTEGGHRMLANWLATCGDPGAVERSHGLAPVVGRAGRQEPAA
uniprot_id:A0A0G3UKM0	strm:M444_17900	ncbi-proteinid:AKL66952	up:A0A0G3UKM0	MSARILVVDNYDSFVFNLVQYLYQLGAECEVLRNDEVGLAHAQDGFDGVLLSPGPGTPEEAGVCVDMVRHCADTGVPVFGVCLGMQSMAVAYGGVVGRAPELLHGKTSPVVHEGLGVFEGLPSPFTATRYHSLAAEPGTLPDALEVTARTEDGIIMGLRHREHDVEGVQFHPESVLTEWGHRMLANWLVRCGDAGAVERSVGLAPVVGKAVA
uniprot_id:A0A0F7N4C6	strc:AA958_16300	ncbi-proteinid:AKH83510	up:A0A0F7N4C6	MSARILVVDNYDSFVFNLVQYLCQLDASCEVLRNDEVTPRHAVGPTSPKAGEGGFDGVLLSPGPGTPEQAGVCVDMVRHCAERGLPVFGVCLGLQSMAVAYGGVVGRAPELLHGKTSPVTHGGAGVFAGLPSPFTATRYHSLAVERESLPDELAVTAETDSGLVMGLRHRDLPVEGVQFHPESVLTEWGHRMLANWLVECGDAGAVERSAGLAPVTGGPVTGPAQGPAPDVAPVGGLAPAGGGAAGTAG
uniprot_id:A0A0K2AUN9	samb:SAM23877_3805	ncbi-proteinid:AKZ56850	up:A0A0K2AUN9	MSARILVVDNYDSFVFNLVQYLYQLGAECEVLRNDEVSTAHAQDGFDGVLLSPGPGTPEQAGVCVEMVRHCAATGVPVFGVCLGMQSMQVAYGGVVDRAPELLHGKTSPVEHTGRGVFAGLPSPFTATRYHSLAAEPATVPAELEVTARTHDGIVMGLRHRELPVEGVQFHPESVLTEHGHRMLANWLAECGDQGAVARSAGLAPVVGRATA
uniprot_id:A0A0M4DAX8	spri:SPRI_3746	ncbi-proteinid:ALC22052	up:A0A0M4DAX8	MSARILVVDNYDSFVFNLVQYLYQLGAECEVVRNDEVALEHAQDGFDGVLLSPGPGAPEEAGVCIDMVRHCAATGVPVFGVCLGMQSMAVAYGGVVDRAPELLHGKTSPVTHEGTGVFAGLPSPFIATRYHSLAAEPARFPAELEVTARTADGIIMGLRHRELPVEGVQFHPESVLTEHGHRMLANWLVQCGDAGAVGRSAGLAPVVGKALA
uniprot_id:A0A0M4DX47	scz:ABE83_18365	ncbi-proteinid:ALC28830	up:A0A0M4DX47	MSARILVVDNYDSFVFNLVQYLYQLGAECEVLRNDEVTTAHAQDGFDGVLLSPGPGTPEQAGVCVEMVRHCADTGVPVFGVCLGMQSMAVAYGGVVDRAPELLHGKTSPVTHEGKGVFAGLPSPFTATRYHSLAAEPAALPPELEVTARTADGIIMGLRHRDRAVEGVQFHPESVLTEYGHLMLANWLEQCGDQGAVARSAGLAPVVGKAAA
uniprot_id:A0A0U3Q5F4	scx:AS200_23325	ncbi-proteinid:ALV34653	up:A0A0U3Q5F4	MSARILVVDNYDSFVFNLVQYLYQLGAECEVLRNDEVSTAHAQDGFDGVLLSPGPGTPEEAGVCIEMTRHCAATGVPVFGVCLGMQSMQVAYGGVVDRAPELLHGKTSLVEHEGKGVFAGLPSPFTATRYHSLAAMPLTVPAELEVTARTRDGIVMGLRHRELPVEGVQFHPESVLTEHGHRMLANWLVECGDEGAVARSAGLAPVVGRATA
ncbi_protein_id:CUW29122	srw:TUE45_03860	ncbi-proteinid:CUW29122		MSARILVVDNYDSFVFNLVQYLYQLGAECEVLRNDEVSTSHAQDGFDGVLLSPGPGTPEQAGVCVDMVRHCAATGVPVFGVCLGMQSMQVAYGGVVDRAPELLHGKTSLVEHEGKGVFAGLPSPFTATRYHSLAAEPATVPAELEVTARTHDGIIMGLRHRELPVEGVQFHPESVLTEHGHRMLANWLAECGDQGAVARSAGLAPVVGRATA
ncbi_protein_id:ALV50884	strf:ASR50_16670	ncbi-proteinid:ALV50884		MSARILVVDNYDSFVFNLVQYLYQLGAECEVLRNDEVSTSHAQDGFDGVLLSPGPGTPEEAGVCVEMVRHCAATGVPVFGVCLGMQSMQVAYGGVVDRAPELLHGKTSPVTHEGKGVFAGLPSPFTATRYHSLAADPATVPAELQVTARTEDGIVMGLRHRELPVEGVQFHPESVLTEHGHRMLANWLAECGDPDAVARSAGLAPVVGRSSA
uniprot_id:A0A0F7W211	sle:sle_35750	ncbi-proteinid:CQR63036	up:A0A0F7W211	MSARILVVDNYDSFVFNLVQYLYQLGAECEVLRNDEVATAHAQDGFDGVLLSPGPGAPEQAGVCVDMVRHCAATGVPVFGVCLGMQSMQVAYGGVVDRAPQLLHGKTSPVEHEGKGVFAGLPSPFTATRYHSLAAEPATVPAELEVTARTQDGIIMGLRHRELPVEGVQFHPESVLTEHGHRMLANWLAECGDEGAVARSAGLAPVVGRATA
uniprot_id:A0A1D8G344	srn:A4G23_02716	ncbi-proteinid:AOT59860	up:A0A1D8G344	MSARILVVDNYDSFVFNLVQYLYQLGAECEVVRNDEVELAHAQDGFDGVLLSPGPGTPEEAGVCVDMVRHCAATGVPVFGVCLGMQSMAVAYGGVVDRAPELLHGKTSTVVHEGQGVFAGVPSPFTATRYHSLAAEPARLPDELEVTARTEDGIIMGVRHREHAVEGVQFHPESVLTEHGHLMLANWLERCGDTGAVGRSVGLAPVVGKAVA
uniprot_id:A0A191V0D5	spav:Spa2297_16705	ncbi-proteinid:ANJ08471	up:A0A191V0D5	MSARILVVDNYDSFVFNLVQYLYQLGAECEVLRNDEVSTAHAQDGFDGVLLSPGPGAPEQAGVCVDMVRHCAATGVPVFGVCLGMQSMQVAYGGVVDRAPELLHGKTSPVEHTGTGVFAGLPSPFTATRYHSLAAEPGTVPAALEVTARTHDGIVMGLRHRELPVEGVQFHPESVLTEHGHRMLANWLVECGDRDAVARSAGLAPVVGRATA
uniprot_id:A0A1A9J000	strt:A8713_15870	ncbi-proteinid:ANH92450	up:A0A1A9J000	MSARILVVDNYDSFVFNLVQYLYQLGAECEVLRNDEVSTAHAQDGFDGVLLSPGPGTPEQAGVCVDMVRHCAATGVPVFGVCLGMQSMQVAYGGVVDRAPELLHGKTSPVEHTGKGVFAGLPSPFTATRYHSLAAEPATVPAELEVTARTHDGIIMGLRHRELPVEGVQFHPESVLTEHGHRMLANWLAECGDTGAVARSAGLAPVVGRATA
uniprot_id:E2PWL5	sclf:BB341_13860	ncbi-proteinid:ANW19226	up:E2PWL5	MSARILVVDNYDSFVFNLVQYLYQLGAECEVLRNDEVALSHAQDGFDGVLLSPGPGTPEQAGVCVDMVRHCAATGVPVFGVCLGMQSMAVAYGGVVDRAPELLHGKTSPVTHEGRGVFAGLPSPFTATRYHSLAAEPTRLPAELEVTARTEDGIIMGLRHRELPVEGVQFHPESVLTEHGHLMLANWLERCGDTGAVGRSAGLAPVVGKALA
uniprot_id:A0A1B1ANQ7	sgs:AVL59_00230	ncbi-proteinid:ANP48202	up:A0A1B1ANQ7	MSARILVVDNYDSFVFNLVQYLYQLGAECEVLRNDEVSTAHAQDGFDGVLLSPGPGTPEEAGVCVDMVRHCASTGVPVFGVCLGMQSMQVAYGGVVDRAPELLHGKTSLVEHEGRGVFAGLPSPFTATRYHSLAAEPATVPAELEVTARTHDGIIMGLRHRELPVEGVQFHPESVLTEHGHRMLANWLVQCGDQGAVARSAGLAPVVGRATA
uniprot_id:A0A143C2L7	stsi:A4E84_20550	ncbi-proteinid:AMW11673	up:A0A143C2L7	MSARILVVDNYDSFVFNLVQYLYQLGAECEVLRNDEVSTAHAQDGFDGVLLSPGPGTPEQAGVCVDMVRHCADTGVPVFGVCLGMQSMQVAYGGVVDRAPELLHGKTSLVEHGGGGVFAGLPSPFTATRYHSLAAEPATVPAVLEVTARTHDGIVMGLRHRELPVEGVQFHPESVLTEHGHRMLANWLVECGDQGAVTRSAGLAPVVGRASA
uniprot_id:A0A385DDG6	sky:D0C37_16310	ncbi-proteinid:AXQ56020	up:A0A385DDG6	MSARILVVDNYDSFVFNLVQYLYQLGAECEVVRNDEVRTSHAQDGFDGVLLSPGPGAPEQAGVCIEMVRHCAETGVPVFGVCLGMQSMAVAYGGVVDRAPELLHGKTSPVFHEGGGVFAGLPSPFIATRYHSLAAEPQRVPEELEVTARTADGIIMGVRHRELPVEGVQFHPESVLTEHGHLMLANWLAECGDAGAVGRSRGLAPVVGKATE
uniprot_id:A0A5J6HIM4	salw:CP975_17885	ncbi-proteinid:QEV19112	up:A0A5J6HIM4	MSAAGGTGRSRSRILVVDNYDSFVFNLVQYLYQLGAECEVLRNDEVELRHAQDGFDGVLLSPGPGAPEQAGVCVEMVRHCATTGVPVFGVCLGMQSMAVAYGGVVDRAPELLHGKTSLVRHEGKGVFAGLPSPFTATRYHSLAAEPTTVPAELEVTARTEDGIIMGLRHRELPVEGVQFHPESVLTEHGHLMLANWLVECGDTGAVARSSGLAPVVGRATA
uniprot_id:A0A7G1P2E5	sgm:GCM10017557_42280	ncbi-proteinid:BCL29369	up:A0A7G1P2E5	MSARILVVDNYDSFVFNLVQYLYQLGAECEVLRNDEVAMVHAQDGFDGVLLSPGPGTPEEAGVCVDMVRHCAATGVPVFGVCLGMQSMQVAYGGVVDRAPELLHGKTSPVEHDGKGVFAGLPSPFVATRYHSLAAEPTTVPADLEVTARTEDGIIMGLRHRELPVEGVQFHPESVLTEHGHHMLANWLVECGDQGAVARSVGLAPVVGRVTA
uniprot_id:A0A2Z4JDE3	scad:DN051_13640	ncbi-proteinid:AWW42433	up:A0A2Z4JDE3	MLHHRPRSLGLAVTVRRFGEPCPLDDHDLVVPGPGPGDPRDTGHPKAARLRAPADTLPAGHRPFPAVCFSHQVLRDRLGFELVRRKAPDQGTRREIDLFGARESVGFHNPFAARSREDKVECEGVGTVEVSRDRDTVEVHAPRGPRFASVQFHAESVLTRDGGCIIAGLLADLV
uniprot_id:A0A2Z4J042	scad:DN051_19670	ncbi-proteinid:AWW38601	up:A0A2Z4J042	MSARILVVDNYDSFVFNLVQYLYQLGAECEVLRNDEVSTAHAQDGFDGVLLSPGPGAPEQAGVCVDMVRHCAATGVPVFGVCLGMQSMQVAYGGVVDRAPELLHGKTSLVEHGGKGVFAGLPTPFTATRYHSLAAEPVTVPAELEVTARTHDGIIMGLRHRELPVEGVQFHPESVLTEHGHRMLANWLVECGDRGAVARSAGLAPVVGRASA
ncbi_protein_id:USQ82313	sphw:NFX46_00115	ncbi-proteinid:USQ82313		MSARILVVDNYDSFVFNLVQYLYQLGAECEVLRNDEVSTSHAQDGFDGVLLSPGPGTPEEAGVCVDMVRHCANTGVPVFGVCLGMQSMQVAYGGVVDRAPELLHGKTSLVEHGGKGVFAGLPSPFTATRYHSLAAEPATVSAELEVTARTRDGVVMGLRHRELPVEGVQFHPESVLTEHGHLMLANWLAECGDRGAVARSAGLAPVVGRATA
uniprot_id:A0A1B1MDE8	sls:SLINC_4293	ncbi-proteinid:ANS66517	up:A0A1B1MDE8	MSARILVVDNYDSFVFNLVQYLYQLGAECEVLRNDEVSTAHAQDGFDGVLLSPGPGTPEEAGVCVDMVRHCASTGVPVFGVCLGMQSMQVAYGGVVDRAPELLHGKTSLVEHEGRGVFAGLPTPFTATRYHSLAAEPETVPAELEVTARTHDGIIMGLRHRELRVEGVQFHPESVLTEHGHRMLANWLVECGDQDAVARSAGLAPVVGRATA
ncbi_protein_id:AIA04671	salu:DC74_4189	ncbi-proteinid:AIA04671		MTARILVVDNYDSFVFNLVQYLYQLGAECEVLRNDEVAPRHAQDGFDGVLLSPGPGTPEQAGICVDMVRHCADTGVPVFGVCLGLQSMAVAYGGVVDRAPELLHGKTSPVLHEGAGVFAGLPSPFTATRYHSLAVEPDTVPDELAVTAWTEADDAPGGRIIMGLRHRELPVEGVQFHPESVLTEWGHRMLANWLVECGDEEAVERSAGLAPVVGKAGA
uniprot_id:A0A221P034	splu:LK06_015565	ncbi-proteinid:ARP71149	up:A0A221P034	MSARILVVDNYDSFVFNLVQYLYQLGAECEVLRNDEVSTAHAQDGFDGVLLSPGPGAPEQAGVCVDMVRHCAATEVPVFGVCLGMQSMQVAYGGVVDRAPELLHGKTSLVEHEGKGVFAGLPSPFTATRYHSLAAEPATVPSELEVTARTHDGIIMGLRHRELPVEGVQFHPESVLTEHGHRMLANWLAECGDPGAVARSAGLAPVVGRATA
uniprot_id:A0A0N6ZLK0	strd:NI25_19070	ncbi-proteinid:AIV35341	up:A0A0N6ZLK0	MSARILVVDNYDSFVFNLVQYLYQLGAECEVLRNDEVSTAHAQDGFDGVLLSPGPGTPEQAGVCVDMVRHCAATGVPVFGVCLGMQSMQVAYGGVVGRAPELLHGKTSPVEHTGRGVFAGLPSPFTATRYHSLAAEPGTVPAELEVTARTPDGIVMGLRHRELLVEGVQFHPESVLTEHGHRMLANWLAECGDRDAVARSAGLAPVVGRATA
uniprot_id:A0A1U9QTW9	snw:BBN63_16635	ncbi-proteinid:AQU67627	up:A0A1U9QTW9	MSGARVLVVDNYDSFVFNIVQYLYQLGAECEVLRNDEVSTAHAQDGFDGVMLSPGPGTPEQAGVCVDMVRHCASTGVPVFGVCLGMQSMAVAYGGVVGRAPELLHGKTSLVTHEGKGVFAGLPSPFTATRYHSLAAEPAELPDELEVTARTADGIIMGVRHRELPVEGVQFHPESVLTEHGHLMLANWLAQCGDPGAVGRSAGLAPVVGKAVA
uniprot_id:A0A1P8XXI4	sauo:BV401_23205	ncbi-proteinid:AQA12919	up:A0A1P8XXI4	MSTRILVVDNYDSFVFNLVQYLYQLGAECEVVRNDEVSLAHAQDGFDGVLLSPGPGTPEEAGVCVDMVRHCASTGVPVFGVCLGMQSMAVAYGGVVGRAPELLHGKTSLVTHEGAGVFSGLPSPFTATRYHSLAVERGTVPPELEITAWTETGIAMGLRHRELRVEGVQFHPESVLTEWGHRMLANWLVECGDTDAVGRSAGLAPVVGAVGGKAGE
uniprot_id:A0A1P8TID6	ssia:A7J05_17815	ncbi-proteinid:APY87339	up:A0A1P8TID6	MSAAGGDRSRVLVVDNYDSFVFNLVQYLYQLGAECEVRRNDEVVPEHAQDGFDGVLLSPGPGTPEQAGVCVEMVRHCAATGVPVFGVCLGMQSMAVAYGGVVGRAPELLHGKTSLVRHEGKGVFAGLPSPFTATRYHSLAAEPATVPAELEVTARTEDGIIMGVRHRELPVEGVQFHPESVLTEHGHLMLANWLVECGDTGAVGRSSGLAPVVGRATA
uniprot_id:A0A1V0UCK2	svu:B1H20_16640	ncbi-proteinid:ARF62837	up:A0A1V0UCK2	MTARVLVVDNYDSFVFNLVQYLYQLGAECEVLRNDEVTTDHARDGFDGVLLSPGPGTPEQAGVCVEMVRHCADTGVPVFGVCLGMQSMAVAYGGVVDRAPELLHGKTSPVIHEGKGVFAGLPSPFTATRYHSLAAEPAALPPELEVTARTADGIIMGLRHRDRAVEGVQFHPESVLTEHGHLMLANWLEQCGDPGAVARSAGLAPVAGRAAA
uniprot_id:A0A1D7YC81	spun:BFF78_21090	ncbi-proteinid:AOR33228	up:A0A1D7YC81	MSARILVVDNYDSFVFNIVQYLYQLGAECEVLRNDEVSTAHAQDGFDGVLLSPGPGTPQEAGVCVDMVRHCAATGVPVFGVCLGMQSMQVAYGGVVDRAPELLHGKTSLVEHEGKGVFAGLPSPFTATRYHSLAAEPATVPAELEVTARTHDGIVMGLRHRELRVEGVQFHPESVLTEHGHRMLANWLAECGDEGAVARSTGLAPVVGRATA
uniprot_id:A0A1V0TUB8	sgv:B1H19_21275	ncbi-proteinid:ARF56368	up:A0A1V0TUB8	MTARILVVDNYDSFVFNLVQYLYQLGAECEVLRNDEVAPRHAQDGFDGVLLSPGPGTPEQAGVCVDMVRHCAETGVPVFGVCLGMQSMAVAYGGVVDRAPELLHGKTSLVAHEGAGVFSGLPSPFTATRYHSLAIEPDTVPDELLVTAWTEAEDAPCGRIIMGVRHRELPVEGVQFHPESVLTEWGHKMLANWLVECGDEGALGRSAGLAPVVGKAGA
uniprot_id:A0A160NZW2	slau:SLA_3660	ncbi-proteinid:BAU84567	up:A0A160NZW2	MSARILVVDNYDSFVFNLVQYLYQLGAECEVLRNDEVELRHAQDGFDGVLLSPGPGTPEQAGICVDMVRHCAATGVPVFGVCLGMQSMAVAYGGVVDRAPELLHGKTSPVIHEGKGVFAGLPSPFTATRYHSLAAEPAALPAELEVTARTEDGIIMGLRHRELPVEGVQFHPESVLTEHGHLMLANWLERCGDTGAVARSTGLAPVVGKAVA
uniprot_id:A0A1Z1WEP1	salf:SMD44_04390	ncbi-proteinid:ARX84933	up:A0A1Z1WEP1	MSSSKNARILVVDNYDSFVFNLVQYLYQLGAECEVLRNDEVELRHAQDGFDGVLLSPGPGTPEQAGVCVEMVRHCAATGVPVFGVCLGMQSMAVAYGGVVDRAPELLHGKTSPVTHEGKGVFAGLPSPFIATRYHSLAAEPATVPAELEVTARTADGIIMGLRHRELPVEGVQFHPESVLTEHGHLMLANWLVECGDAGAVGRSSGLAPVVGRATA
uniprot_id:A0A1Z2L473	salj:SMD11_3461	ncbi-proteinid:ARZ69095	up:A0A1Z2L473	MSARILVVDNYDSFVFNLVQYLYQLGAECEVLRNDEVELSHAQDGFDGVLLSPGPGAPEQAGVCIDMVRHCAGTGVPVFGVCLGMQSMAVAYGGVVGRAPELLHGKTSLVTHESKGVFHGLPSPFTATRYHSLAVEREHWPDELEITAWTDSGIAMGLRHRDLPVEGVQFHPESVLTEWGHRMLANWLVTCGDAGAVERSAGLAPVVGKAGA
uniprot_id:A0A2K8PG34	slx:SLAV_19345	ncbi-proteinid:ATZ25694	up:A0A2K8PG34	MSARILVVDNYDSFVFNLVQYLYQLGAECEVLRNDEVELAHAQDGFDGVLLSPGPGTPEEAGVCVDMVRHCADTGVPVFGVCLGMQSMAVAYGGVVGRAPELLHGKTSPVVHEGLGVFAGLPSPFTATRYHSLAAEPLTLPDALEVTARTEDGIIMGLRHREHDVEGVQFHPESVLTEWGHRMLANWLVRCGDAGAVERSVGLAPVVGKAVA
uniprot_id:A0A1W5XQL1	stro:STRMOE7_19755	ncbi-proteinid:ARH92162	up:A0A1W5XQL1	MTARILVVDNYDSFVFNLVQYLYQLGAECEVLRNDEVAPRHAQDGFDGVLLSPGPGTPEQAGVCVEMVRHCAETGVPVFGVCLGMQSMAVAYGGVVDRAPELLHGKTSPVLHEGVGVFSGLPSPFTATRYHSLAVEPDTVPDELQVTSWTEADDVPGGRIVMGLRHRELPVEGVQFHPESVLTEWGHRMLANWLVECGDIGAVERSTGLAPVVGKAGA
uniprot_id:A0A291QCC3	sfk:KY5_4095	ncbi-proteinid:ATL29113	up:A0A291QCC3	MSAPGGARRSRVLVVDNYDSFVFNLVQYLYQLGAECEVLRNDEVELKHAQDGFDGVLLSPGPGTPEHAGVCVEMVRHCAATGVPVFGVCLGMQSMAVAYGGVVDRAPELLHGKTSLVRHEGKGVFAGLPSPFTATRYHSLAAEPATVPAELEVTARTEDGIIMGLRHRELAVEGVQFHPESVLTEHGHLMLANWLVECGDTGAVERSSGLAPVVGRATA
uniprot_id:A0A2S1IFC9	snz:DC008_17690	ncbi-proteinid:AWE51343	up:A0A2S1IFC9	MSARILVVDNYDSFVFNLVQYLYQLGAECEVLRNDEVSTAHAQDGFDGVLLSPGPGTPEQAGVCVDMVRHCAATGVPVFGVCLGMQSMQVAYGGVVDRAPELLHGKTSLVEHEGKGVFAGLPTPFTATRYHSLAAEPATVPAELEVTARTHDGIVMGLRHRELAVEGVQFHPESVLTEHGHRMLANWLAACGDEGAVARSAGLAPVVGRATA
uniprot_id:A0A101RUE8	sge:DWG14_04229	ncbi-proteinid:AYC39985	up:A0A101RUE8	MSARILVVDNYDSFVFNLVQYLYQLGAECEVLRNDEVSTAHAQDGFDGVLLSPGPGTPEEAGVCVDMVRHCASTGVPVFGVCLGMQSMQVAYGGVVNRAPELLHGKTSLVEHEGRGVFAGLPTPFTATRYHSLAAEPTTVPAELEVTARTQDGIVMGLRHRELAVEGVQFHPESVLTEHGHLMLANWLVECGDQGAVARSAGLAPVVGRATA
ncbi_protein_id:BBC94823	srj:SRO_3647	ncbi-proteinid:BBC94823		MSARILVVDNYDSFVFNLVQYLYQLGAECEVLRNDEVSTAHVRGGGFDGVLLSPGPGTPEQAGVCVEMVRHCAATGVPVFGVCLGMQSMQVAYGGVVDRAPELLHGKTSPVEHDGKGVFAGLPSPFIATRYHSLAAEPATVPAELEITARTHDGIIMGLRHRELPVEGVQFHPESVLTEHGHRMLANWLAECGDQGAVARSAGLAPVVGRATA
uniprot_id:A0A2R4T4S8	slk:SLUN_20125	ncbi-proteinid:AVZ74128	up:A0A2R4T4S8	MSARILVVDNYDSFVFNLVQYLYQLGAECEVRRNDEVELAHAQDGFDGVLLSPGPGAPEQAGVCIDMVRHCADTGVPVFGVCLGMQSMAVAYGGVVGRAPELLHGKTSLVTHEGKGVFAGLPSPFTATRYHSLAAEPAELPDELEVTARTADGIIMGLRHRELAVEGVQFHPESVLTEHGHLMLANWLEQCGDTGAIGRSAGLAPVVGKAVA
uniprot_id:A0A2L2MMB5	sdx:C4B68_19895	ncbi-proteinid:AVH57654	up:A0A2L2MMB5	MSARILVVDNYDSFVFNLVQYLYQLGAECEVLRNDEVSTAHAQDGFDGVLLSPGPGTPEQAGVCVDMVRHCAATGVPVFGVCLGMQSMQVAYGGVVDRAPELLHGKTSRVEHGGQGVFAGLPSPFTATRYHSLAAEPETVPDELEVTARTHDGIIMGLRHRELPVEGVQFHPESVLTEHGHRMLANWLMECGDKVAVARSAGLAPVVGRATA
uniprot_id:A0A3Q9KPF6	sgd:ELQ87_19090	ncbi-proteinid:AZS86144	up:A0A3Q9KPF6	MSARILVVDNYDSFVFNLVQYLYQLGAECEVLRNDEVTTAHAQDGFDGVLLSPGPGTPEEAGVCVEMVRHCAATGVPVFGVCLGMQSMQVAYGGVVDRAPELLHGKTSPVEHGGKGVFAGLPSPFIATRYHSLAAEPATVPAELEVTARTQDGIVMGLRHRELPVEGVQFHPESVLTEHGHLMLANWLAECGDTGAVARSAGLAPVVGRATA
uniprot_id:A0A5B8IKC0	sqz:FQU76_16575	ncbi-proteinid:QDY77849	up:A0A5B8IKC0	MSERRARILVVDNYDSFVFNLVQYLYQLGAECEVVRNDEVALSHAQDGFDGVLLSPGPGAPEQAGVCIDMVRHCAATGVPVFGVCLGMQSMAVAYGGVVDRAPELLHGKTSPVVHEGKGVFAGLPSPFTATRYHSLAAEPAALPDELEVTAWTADGIIMGLRHRELPVEGVQFHPESVLTEHGHLMLANWLEQCGDAGAIGRSAGLAPVVGKALV
uniprot_id:A0A3S9M9Z2	scya:EJ357_23400	ncbi-proteinid:AZQ36062	up:A0A3S9M9Z2	MSARILVVDNYDSFVFNLVQYLYQLGAECEVVRNDEVSTAHAQDGFDGVLLSPGPGTPEEAGVCIEMVRHCASTGVPVFGVCLGMQSMQVAYGGVVDRAPELLHGKTSLVEHEGKGVFAGLPTPFTATRYHSLAAEPETVPAELEVTARTHDGIIMGLRHRELRVEGVQFHPESVLTEHGHLMLANWLVECGDQGAVARSAGLAPVVGRATA
uniprot_id:A0A514JRC8	sast:CD934_15245	ncbi-proteinid:QDI69899	up:A0A514JRC8	MSARILVVDNYDSFVFNLVQYLYQLGAECEVLRNDEVSTEHAQDGFDGVLLSPGPGTPEEAGVCVDMVRHCASIGVPVFGVCLGMQSMQVAYGGVVDRAPELLHGKTSPVEHEGKGVFAGLPSPFTATRYHSLAAEPATVPPELEVTARTPDGIVMGLRHRELLVEGVQFHPESVLTEHGHRMLANWLAECGDEAAVARSAGLAPVVGRATA
uniprot_id:A0A0B5DK46	snq:CP978_17570	ncbi-proteinid:QEV40110	up:A0A0B5DK46	MSARILVVDNYDSFVFNLVQYLYQLGAECEVVRNDEVSTGDVQGRSSRSGGAGGGFDGVLLSPGPGTPEEAGVCIEMVRHCAATGVPVFGVCLGMQSMQVAYGGVVGRAPELLHGKTSPVEHEGRGVFAGLPSPFTATRYHSLAAEPDTVPAELEVTARTPDGIVMGLRHRELPVEGVQFHPESVLTEHGHLMLANWLVECGDQGAVARSAGLAPVVGRATA
uniprot_id:A0A2S1SUA6	stir:DDW44_15280	ncbi-proteinid:AWI29980	up:A0A2S1SUA6	MSARILVVDNYDSFVFNLVQYLYQLGAQCEVVRNDQVSTAHAQDGFDGVLLSPGPGAPEQAGVCIDMVRHCAATGVPVFGVCLGMQAMAVAYGGVVDRAPELLHGKTSLVRHEGKGVFAGLPSPFTATRYHSLAAEPATVPDELEVTARTQDGIIMGLRHRRQPVEGVQFHPESVLTEHGHLMLANWLAECGDTGAVGRSAGLAPVVGKALA
uniprot_id:A0A5J6GBC0	ska:CP970_21170	ncbi-proteinid:QEU93090	up:A0A5J6GBC0	MSAAGGRSRILVVDNYDSFVFNLVQYLYQLGAECEVLRNDEVELKHAQDGFDGVLLSPGPGTPEHAGVCVEMVRHCAATGVPVFGVCLGMQSMAVAYGGVVDRAPELLHGKTSLVRHEGKGVFAGLPSPFTATRYHSLAAEPATVPAELEVTARTEDGIIMGLRHRELAVEGVQFHPESVLTEHGHLMLANWLVECGDTGAVERSSGLAPVVGRATA
uniprot_id:A0A344TTT6	sgz:C0216_00115	ncbi-proteinid:AXE22057	up:A0A344TTT6	MSARILVVDNYDSFVFNLVQYLYQLGAECEVLRNDEVAPAHAQDGFDGVLLSPGPGTPEEAGVCVDMVRHCAAAGVPVFGVCLGMQSMAVAYGGVVGRAPELLHGKTSPVVHEGLGVFRGLPSPFTATRYHSLAAEPQTLPDVLEVTARTEDGIIMGLRHREHDVEGVQFHPESVLTEWGHRMLANWLVRCGDEGAVERSAGLAPVVGKAVA
uniprot_id:A0A5J6J9J7	svn:CP980_16825	ncbi-proteinid:QEV46542	up:A0A5J6J9J7	MSARILVVDNYDSFVFNLVQYLYQLGAECEVLRNDEVELAHAQDGFDGVLLSPGPGTPEQAGVCVDMVRHCADTGVPVFGVCLGMQSMAVAYGGVVGRAPELLHGKTSPVVHEGLGVFTGLPSPFTATRYHSLAAEPQTLPDVLEVTARTEDGIIMGLRHREHDVEGVQFHPESVLTEWGHRMLANWLVRCGDAGAVERSVGLAPVVGKAVA
uniprot_id:A0A5J6FCH9	snk:CP967_17140	ncbi-proteinid:QEU73487	up:A0A5J6FCH9	MSARILVVDNYDSFVFNLVQYLYQLGAECEVVRNDEVTTAHAGDGFDGVLLSPGPGTPEQAGVCVEMVHHCADAGIPVFGVCLGMQSMAVAYGGVVGRAPELLHGKTSPVFHEGEGVFAGLPSPFTATRYHSLAAEPDTVPGVLEVTARTADGIIMGLRHRERAVEGVQFHPESVLTEHGHLMLANWLERCGDTGAVARSAGLAPVVGKAAA
uniprot_id:A0A6G5RGV7	shaw:CEB94_20685	ncbi-proteinid:QCD56996	up:A0A6G5RGV7	MSARILVVDNYDSFVFNLVQYLYQLGAECEVLRNDEVSTAHAQDGFDGVLLSPGPGTPEQAGVCVDMVRHCAGTGVPVFGVCLGMQSMQVAYGGVVDRAPELLHGKTSLVEHGGGGVFAGLPSPFTATRYHSLAAEPATVPAELEVTARTHDGIVMGLRHRELPVEGVQFHPESVLTEHGHRMLANWLTECGDQGAVARSAGLAPVVGRATA
ncbi_protein_id:QLE72966	srk:FGW37_16425	ncbi-proteinid:QLE72966		MSARILVVDNYDSFVFNLVQYLYQLGAECEVRRNDEVELGHAEDGFDGVLLSPGPGAPEQAGVCIDMVRHCAQHGIPVFGVCLGMQSMAVAYGGVVGRAPELLHGKTSLVTHEGAGVFQGLPSPFTATRYHSLAVERERWPDELEITAWTESGIAMGLRHRDLPVEGVQFHPESVLTEWGHRMLANWLVACGDTTAVERSAGLAPVVGKAGA
uniprot_id:A0A6I6FK47	sfic:EIZ62_16100	ncbi-proteinid:QGV79595	up:A0A6I6FK47	MSARILVVDNYDSFVFNLVQYLYQLGAECEVRRNDEVELRHAQEGFDGVLLSPGPGTPEEAGVCVDMVRHCAGTGIPVFGVCLGMQSMAVAYGGVVDRAPELLHGKTSPVVHEGRGVFAGLPSPFTATRYHSLAAEPAELPDVLEVTARTEDGIIMGLRHRDLAVEGVQFHPESVLTEHGHLMLANWLEQCGDTGAVGRSAGLAPVVGKAVA
uniprot_id:A0A5J6ETC8	sgal:CP966_18400	ncbi-proteinid:QEU67001	up:A0A5J6ETC8	MSARILVVDNYDSFVFNLVQYLYQLGAECEVLRNDEVSTAHAQDGFDGVLLSPGPGTPEEAGVCVDMVRHCASTGVPVFGVCLGMQSMQVAYGGVVDRAPELLHGKTSLVEHGGKGVFAGLPSPFTATRYHSLAAEPATVSPELEVTARTQDGIVMGLRHRELPVEGVQFHPESVLTEHGHLMLANWLAECGDQGAVARSAGLAPVVGRASA
uniprot_id:A0A2S1Z1K2	sspo:DDQ41_15955	ncbi-proteinid:AWK10143	up:A0A2S1Z1K2	MSARILVVDNYDSFVFNLVQYLYQLGAECEVVRNDRVSTAHARDGFDGVLLSPGPGAPEQAGVCIEMVRHCAATGVPVFGVCLGMQAMAVAYGGVVDRAPELLHGKTSPVRHEGKGVFAGLPSPFTATRYHSLAAEPATVPDELEVTARTQDGIIMGLRHRRKRVEGVQFHPESVLTEHGHLMLANWLAECGDTGAVGRAAGLAPVVGKALA
ncbi_protein_id:QEV00635	svr:CP971_16365	ncbi-proteinid:QEV00635		MTTQSTPPRILVVDNYDSFVFNLVQYLYQLGATCEVVRNDEVTVEHAVRRAGEEGFDGVLLSPGPGAPEEAGVCIAMVHHCAGIGLPVFGVCLGLQSIAVAYGAVVGRAPELLHGKTSPVEHEDGGVFEGLPSPLTATRYHSLAVDPATVPDELVVTARTASGVVMGLRHRELPVEGVQFHPESVLTEGGHRMLANWLAECGFPQAVDRSAGLAPVIGRG
uniprot_id:A0A345HQF9	spad:DVK44_15875	ncbi-proteinid:AXG78933	up:A0A345HQF9	MSARILVVDNYDSFVFNLVQYLYQLGAECEVVRNDEVATAHAQDGFDGVLLSPGPGTPEQAGICVEMVRHCAATGVPVFGVCLGMQSMAVAYGGVVGRAPELLHGKTSPVTHEGKGVFAGLPSPFTATRYHSLAADPAELPAELEVTARTADGIIMGLRHRELAVEGVQFHPESVLTEYGHLMLANWLAQCGDPGAVARSTGLAPVVGKALA
uniprot_id:A0A5Q0LFR0	sfy:GFH48_20560	ncbi-proteinid:QFZ75339	up:A0A5Q0LFR0	MSARILVVDNYDSFVFNLVQYLYQLGAECEVLRNDEVSTAHAQDGFDGVLLSPGPGAPEQAGVCVEMVRHCADTGVPVFGVCLGMQSMQVAYGGVVDRAPELLHGKTSLVEHEGKGVFAGLPSPFTATRYHSLAAEPETVAAALEVTARTHDGIIMGLRHRELPVEGVQFHPESVLTEHGHLMLANWLVECGDQGAVARSTGLAPVVGRATA
uniprot_id:A0A3S9I3U6	saqu:EJC51_24950	ncbi-proteinid:AZP19029	up:A0A3S9I3U6	MSARILVVDNYDSFVFNLVQYLYQLGAECEVLRNDEVSTAHAQDGFDGVLLSPGPGTPEEAGVCIEMVRHCAATGVPVFGVCLGMQSMQVAYGGVVDRAPELLHGKTSLVEHEGKGVFAGLPSPFTATRYHSLAAEPGTVPAELEVTARTRDGIIMGLRHRELPVEGVQFHPESVLTEHGHRMLANWLVECGDQGAVARSAGLAPVVGRATA
ncbi_protein_id:ATY96835	scav:CVT27_16200	ncbi-proteinid:ATY96835		MSARILVVDNYDSFVFNLVQYLYQLGAECEVLRNDEVTTAHAQDGFDGVLLSPGPGTPEQAGVCVEMVRHCADTGVPVFGVCLGMQSMAVAYGGVVDRAPELLHGKTSPVTHEGKGVFAGLPSPFTATRYHSLAAEPAALPPELEVTARTADGIIMGLRHRDRAVEGVQFHPESVLTEYGHLMLANWLGQCGDQGAVARSAGLAPVVGKAAA
uniprot_id:A0A4P6TX03	sseo:D0Z67_14730	ncbi-proteinid:QBJ91417	up:A0A4P6TX03	MSSARILVVDNYDSFVFNLVQYLYQLGAECEVLRNDEVTTAHAQDGFDGVLLSPGPGTPEEAGVCVDMVRHCAATGVPVFGVCLGMQSMQVAYGGVVDRAPELLHGKTSPVIHEGRGVFAGLPTPFIATRYHSLAAEPATVPAELEVTARTEDGIIMGLRHRELPVEGVQFHPESVLTEHGHRMLANWLAECGDRDAVARSAGLAPVVGRATA
uniprot_id:A0A7G8KDN0	sby:H7H31_16130	ncbi-proteinid:QNJ41163	up:A0A7G8KDN0	MTARILVVDNYDSFVFNLVQYLYQLDATCEVLRNDEVEPAHADDGFDGVLLSPGPGTPEQAGVCVDMVRHCARTGVPVFGVCLGMQSMAVAYGGVVGRAPELLHGKTSAVTHDGAGVFSGLPSPFTATRYHSLSVENGTFPAELEATAWTDAPGEGPGGGAGAGRIVMGLRHRELPIEGVQFHPESVLTEWGHLMLANWLTRCGDAGAVERAVGLAPVVGKAGA
ncbi_protein_id:QEV76951	srim:CP984_19770	ncbi-proteinid:QEV76951		MTARILVVDNYDSFVFNLVQYLYQLGAECEVLRNDEVELRHAQDDFDGVLLSPGPGAPEQAGVCVDMVRHCADTGVPVFGVCLGLQSMAVAYGGVVGRAPELLHGKTSLVSHEGAGVFKGLPTPFTATRYHSLAVQPGTVPDEMVVTAWTGDDAETGVAMGLRHRELPVEGVQFHPESVLTEWGHRMLANWLAECGDPGAVERSAGLAPVVGKVGA
uniprot_id:A0A5P2UN04	ssub:CP968_16870	ncbi-proteinid:QEU79779	up:A0A5P2UN04	MSARILVVDNYDSFVFNLVQYLYQLGAECEVLRNDEVELSHAQDGFDGVLLSPGPGTPEEAGVCIDMVRHCAATGVPVFGVCLGMQSMAVAYGGVVDRAPELLHGKTSPVVHAGLGVFEGLPSPFTATRYHSLAAEPLALPDVLEVTARTEDGIIMGLRHREADVEGVQFHPESVLTEWGHLMLANWLVRCGDAGAVERSVGLAPVVGKALA
uniprot_id:A0A5P8K7I0	sphv:F9278_24235	ncbi-proteinid:QFQ98758	up:A0A5P8K7I0	MSAARPARVLVVDNYDSFVFNLVQYLYQLGAECEVLRNDEVATAHAQDGFDGVLLSPGPGTPEEAGVCVDMVRHCADTGVPVFGVCLGMQSMQVAYGGVVNRAPELLHGKTSPVEHEGKGVFAGLPSPFTATRYHSLAAEPATVPAELEVTARTHDGIIMGLRHRELPVEGVQFHPESVLTEHGHRMLANWLTECGDQGAVARSTGLAPVVGRATA
uniprot_id:A0A5J6IRB8	scin:CP977_17420	ncbi-proteinid:QEV33731	up:A0A5J6IRB8	MSARILVVDNYDSFVFNLVQYLYQLGAECEVLRNDEVELSHAQDGFDGVLLSPGPGTPEEAGVCVDMVRHCAETGVPVFGVCLGMQSMAVAYGGVVDRAPELLHGKTSPVTHEGRGVFAGLPSPFTATRYHSLAAEPAALPAELEVTARTEDGIIMGLRHRELPVEGVQFHPESVLTEHGHLMLANWLEECGDEGAVGRSAGLAPVVGKAVA
uniprot_id:A0A494V441	sfug:CNQ36_17595	ncbi-proteinid:AYL37068	up:A0A494V441	MSARILVVDNYDSFVFNLVQYLYQLGAECEVLRNDEVSTAHAQDGFDGVLLSPGPGTPEEAGVCVDMVRHCASTGVPVFGVCLGMQSMQVAYGGVVGRAPELLHGKTSPVEHGGRGVFAGLPSPFTATRYHSLAADPATVPAQLEVTARTPDGMVMGLRHRELPVEGVQFHPESVLTEHGHRMLANWLVECGDEDAVTRSAGLAPVVGRSSA
uniprot_id:A0A1S6JA65	spac:B1H29_18445	ncbi-proteinid:AQS68647	up:A0A1S6JA65	MSARILVVDNYDSFVFNLVQYLYQLGAECEVLRNDEVSTAHAHGGTSRSESGGGFDGVLLSPGPGTPEQAGVCVEMVRHCAATGVPVFGVCLGMQSMQVAYGGVVDRAPELLHGKTSPVEHAGRGVFAGLPSPFTATRYHSLAAEPATVPAELEVTARTHDGIVMGLRHRELPVEGVQFHPESVLTEHGHRMLANWLAECGDQDAVARSAGLAPVVGRATA
uniprot_id:A0A5H2U531	stsu:B7R87_16215	ncbi-proteinid:AZK95225	up:A0A5H2U531	MSERRARILVVDNYDSFVFNLVQYLYQLGAECEVVRNDEVALSHAQDGFDGVLLSPGPGAPEQAGVCIEMVRHCAATGVPVFGVCLGMQSMAVAYGGVVDRAPELLHGKTSPVVHEGKGVFAGLPSPFTATRYHSLAAEPAALPDELEVTAWTADGIIMGLRHRELAVEGVQFHPESVLTEHGHLMLANWLEQCGDAGAIGRSAGLAPVVGKALV
uniprot_id:A0A7H8TDJ9	scha:CP983_21390	ncbi-proteinid:QEV68969	up:A0A7H8TDJ9	MSARILVVDNYDSFVFNLVQYLYQLGAECEVLRNDEVSTTHAQDGFDGVLLSPGPGTPEEAGVCVEMVRHCASTGVPVFGVCLGMQSMQVAYGGVVDRAPELLHGKTSLVEHEGKGVFAGLPSPFTATRYHSLAAEPATVPADLEVTARTHDGIIMGLRHRELPVEGVQFHPESVLTEHGHRMLANWLVECGYEDAVARSAGLAPVVGRATA
ncbi_protein_id:QPK46722	sgx:H4W23_20210	ncbi-proteinid:QPK46722		MSARILVVDNYDSFVFNLVQYLYQLGAECEVRRNDEVELSHAQDGFDGVLLSPGPGGPEQAGVCIEMVRHCADTGVPVFGVCLGMQSMAVAYGGVVDRAPELLHGKTSPVTHEGKGVFAGLPSPFTATRYHSLAAEPAALPAELEVTARTEDGIIMGLRHRELPVEGVQFHPESVLTEHGHLMLANWLEQCGDKGAVGRSAGLAPVVGKAVA
uniprot_id:A0A5J6ICI4	scoe:CP976_22135	ncbi-proteinid:QEV26567	up:A0A5J6ICI4	MSARILVVDNYDSFVFNLVQYLYQLGAECEVLRNDEVSTAHAQDGFDGVLLSPGPGTPEGAGVCVDMVRHCAATGVPVFGVCLGMQSMQVAYGGVVDRAPELLHGKTSPVEHTSRGVFAGLPSPFTATRYHSLAAEPATVPAELEVTARTHDGIVMGLRHRELPVEGVQFHPESVLTEHGHRMLANWLVECGDEGAVARSAGLAPVVGRATA
uniprot_id:A0A7T1T792	sbat:G4Z16_16325	ncbi-proteinid:QPP07702	up:A0A7T1T792	MGTARILVVDNYDSFVFNLVQYLYQLGAECEVVRNDETELRHADDGFDGVLLSPGPGTPEEAGVCVEMVRHCATNGVPVFGVCLGMQSMAVAYGGTVGRAPELLHGKTSQVLHEGSGVFAGLPSPFTATRYHSLGVDGGDVPEGLEVTARTAGGLVMGLRHRELPVEGVQFHPESVLTEWGHLMLANWLAECGDPGAVERAAGLSGVRVGAAGGAAAGGR
uniprot_id:A0A5P2XCX3	sspb:CP982_21925	ncbi-proteinid:QEV61035	up:A0A5P2XCX3	MGARILVVDNYDSFVFNLVQYLYQLGAECEVLRNDEVELRHAQDGFDGVLLSPGPGTPEQAGVCVDMVRHCAATGVPVFGVCLGMQSMAVAYGGVVDRAPELLHGKTSPVTHEGKGVFAGLPSPFTATRYHSLAAEPATVPAELEVTARTADGIIMGLRHRELPVEGVQFHPESVLTEHGHLMLANWLAECGDAGAVGRSSGLAPVVGRATA
ncbi_protein_id:QTI46613	snf:JYK04_04449	ncbi-proteinid:QTI46613		MSARILVVDNYDSFVFNLVQYLYQLGAECEVLRNDEVELSHAQDGFDGVLLSPGPGTPEEAGVCIDMVRHCARTAVPVFGVCLGMQSMAVAYGGVVGRAPELLHGKTSPVIHEGLGVFEGLPSPFTATRYHSLAAEPATLPDALEVTARTEDGIIMGLRHREHDVEGVQFHPESVLTEWGHRMLANWLVRCGDAGAVERSAGLAPVVGKAVA
ncbi_protein_id:QEV53552	spla:CP981_19520	ncbi-proteinid:QEV53552		MTARILVVDNYDSFVFNLVQYLYQLGAECEVLRNDEVATRHAQDGFDGVLLSPGPGTPEQAGVCVDMVRHCADTGVPVFGVCLGMQSMAVAYGGVVDRAPELLHGKTSLVHHDDVGVFSGLPSPFTATRYHSLAVEPDTVPDELIVTSWTEAEDVPGGRIVMGLRHRELRVEGVQFHPESVLTEWGHRMLANWLVECGDKGAVERSTGLAPVVGKAGG
uniprot_id:A0A6I6N564	sbro:GQF42_23045	ncbi-proteinid:QHA05779	up:A0A6I6N564	MSARILVVDNYDSFVFNLVQYLYQLGAECEVLRNDEVSTSHAQDGFDGVLLSPGPGTPEQAGVCVEMVRHCAATGVPVFGVCLGMQSMQVAYGGVVDRAPELLHGKTSLVEHEGKGVFAGLPSPFTATRYHSLAAEPDTVPAELEVTARTHDGIIMGLRHRELPVEGVQFHPESVLTEHGHRMLANWLVECGDQGAVARSAGLAPVVGRATA
uniprot_id:A0A7G1NFS2	stui:GCM10017668_35220	ncbi-proteinid:BCL21679	up:A0A7G1NFS2	MSARILVVDNYDSFVFNLVQYLYQLGAECEVLRNDEVSTAHAQDGFDGVLLSPGPGTPEQAGVCVDMVRHCAGTGVPVFGVCLGMQSMQVAYGGVVDRAPELLHGKTSLVEHGGGGVFAGLPSPFTATRYHSLAAEPATVPAELEVTARTHDGIVMGLRHRELPVEGVQFHPESVLTEHGHRMLANWLVECGDQGAVARSAGLAPVVGRASA
uniprot_id:A0A2Z5JF25	sata:C5746_20665	ncbi-proteinid:AXE78939	up:A0A2Z5JF25	MSARILVVDNYDSFVFNLVQYLYQLGAECEVLRNDEVTTAHAQDGFDGVLLSPGPGTPEQAGVCVEMVRHCAATGVPVFGVCLGMQSMAVAYGGVVDRAPELLHGKTSLVTHEGTGVFTGLPSPFTATRYHSLAAEPDTVPPELEVTARTADGIIMGLRHRELAVEGVQFHPESVLTEHGHLMLANWLAQCGDTGAVARSAGLAPVVGKAVA
uniprot_id:A0A7M2SZS6	schf:IPT68_18550	ncbi-proteinid:QOV41897	up:A0A7M2SZS6	MSARILVVDNYDSFVFNLVQYLYQLGAECEVLRNDEVSTEHAGDGFDGVLLSPGPGAPEQAGVCIDMVRHCAATGVPVFGVCLGMQSMQVAYGGVVDRAPELLHGKTSLVEHEGKGVFAGLPSPFTATRYHSLAAEPPTVSAELEVTARTHDGIIMGLRHRELPVEGVQFHPESVLTEHGHRMLANWLAECGDEGAVARSAGLAPVVGRATA
uniprot_id:A0A387HN76	shun:DWB77_03933	ncbi-proteinid:AYG81767	up:A0A387HN76	MNARILVVDNYDSFVFNLVQYLYQLGAECEVVRNDEVSLGHAQEGFDGVLLSPGPGAPEQAGICVDMVRHCAATGVPVFGVCLGMQSMMVAYGGVVGRAPELLHGKTSPVLHEGTGVFSGLPSPFTATRYHSLAAEPATLPGELEVTARTEDGIIMGLRHRELPVEGVQFHPESVLTEHGHRMLANWLVRCGDAGAVGRSAGLAPVVGKAAA
uniprot_id:A0A7H8H3C3	shar:HUT13_14055	ncbi-proteinid:QKV69776	up:A0A7H8H3C3	MNARILVVDNYDSFVYNLVQYLYQLGAECEVLRNDAVRTADVTADRFDGVLLSPGPGAPEQAGVCIDMVRHCAQRGIPVFGVCLGLQAMAVAYGGVVGRAPELLHGKTSEVEHTGGGVFAGLPSPLTVTRYHSLAVAEGTVPEVFEVTGHTQGVVMGLRHRTLPVEGVQFHPESVLTEGGHRMLANWLTVCGDPGAVERSHGLAPVVGRAGRQEPAA
ncbi_protein_id:QTD99675	scyg:S1361_20230	ncbi-proteinid:QTD99675		MDNYDSFVFNLVQYLYQLGAECEVLRNDEVSTSHAQDGFDGVLLSPGPGTPEQAGVCVDMVRHCAATGVPVFGVCLGMQSMQVAYGGVVDRAPELLHGKTSLVEHEGRGVFAGLPSPFTATRYHSLAAEPATVPAELEVTARTHDGIIMGLRHRELPVEGVQFHPESVLTEHGHRMLANWLAECGDQGAVARSAGLAPVVGRATA
uniprot_id:A0A7M2SP95	sfeu:IM697_01005	ncbi-proteinid:QOV37081	up:A0A7M2SP95	MSARILVVDNYDSFVFNLVQYLYQLGAECEVLRNDEVSTAHAQDGFDGVLLSPGPGTPEEAGVCVDMVRHCASTGVPVFGVCLGMQSMQVAYGGVVDRAPELLHGKTSLVEHEGKGVFAGLPSPFTATRYHSLAAEPQTVPADLEVTARTHDGIIMGLRHRELLVEGVQFHPESVLTEHGHRMLANWLVECGDQGAVARSVGLAPVVGRATA
uniprot_id:A0A6G9H0P7	slia:HA039_16910	ncbi-proteinid:QIQ03781	up:A0A6G9H0P7	MSARILVVDNYDSFVFNLVQYLYQLGAECEVLRNDEVTTSHAQDGFDGVLLSPGPGTPEEAGVCVDMVRHCAATGVPVFGVCLGMQSMAVAYGGVVGRAPELLHGKTSLVTHEGNGVFAGLPSPFTATRYHSLAAEPAELPADLEVTAWTADGIIMGVRHRELPVEGVQFHPESVLTEHGHLMLANWLARCGDPGAVGRSSGLAPVVGKALA
ncbi_protein_id:QZY17072	sdw:K7C20_18925	ncbi-proteinid:QZY17072		MTARILVVDNYDSFVFNLVQYLYQLGAECEVLRNDEVAPRHAQDGFDGVLLSPGPGTPEQAGVCVDMVRHCAETGVPVFGVCLGMQSMAVAYGGVVDRAPELLHGKTSFVTHEGAGVFSGLPSPFTATRYHSLSVETATVPDELIVTAWTVSEDAPGGRIAMGLRHRELPVEGVQFHPESVLTEWGHLMLANWLVECGDKGAVERSTGLAPVVGKAGA
uniprot_id:A0A5J6FYQ3	svd:CP969_20025	ncbi-proteinid:QEU86715	up:A0A5J6FYQ3	MSARILVVDNYDSFVFNLVQYLYQLGAECEVLRNDEVSTGHAQDGFDGVLLSPGPGTPEEAGVCVDMVRHCASTGVPVFGVCLGMQSMQVAYGGVVDRAPELLHGKTSPVEHTGRGVFAGLPSPFTATRYHSLAAEPATVPAELEVTARTPDGIVMGLRHRELPVEGVQFHPESVLTEHGHRMLANWLAECGDEGAVARSAGLAPVVGRATA
uniprot_id:J2K1K3	sauh:SU9_017075	ncbi-proteinid:QTZ92980	up:J2K1K3	MTARILVVDNYDSFVFNLVQYLYQLGAECEVLRNDEVAPRHAQDGFDGVLLSPGPGTPEQAGVCVDMVRHCAETGVPVFGVCLGMQSMAVAYGGVVDRAPELLHGKTSLVVHEGAGVFSGLPTPFTATRYHSLAVEPDTVPDDLLVTSWTEAEDVPGGRIIMGLRHRELPVEGVQFHPESVLTEWGHRMLANWLVECGDEGAVERSTGLAPVVGKAGA
ncbi_protein_id:QTT74676	smob:J7W19_15880	ncbi-proteinid:QTT74676		MSARILVVDNYDSFVFNLVQYLYQLGAECEVRRNDEVEPAHAQDGFDGVLLSPGPGAPEQAGVCIDMVRHCAATGVPVFGVCLGMQSMAVAYGGVVGRAPELLHGKTSSVSHQGSGVFQGLPSPFTATRYHSLAVARESWPDELEMTAWTESGVAMGLRHRDLPVEGVQFHPESVLTEWGHRMLANWLVSCGDTGAVERSAGLAPVVGKAGE
uniprot_id:A0A5J6H549	spra:CP972_17965	ncbi-proteinid:QEV07272	up:A0A5J6H549	MSARILVVDNYDSFVFNLVQYLYQLGAECEVLRNDEVSTAHAQDGFDGVLLSPGPGTPEQAGVCVDMVRHCASTGVPVFGVCLGMQSMQVAYGGVVDRAPELLHGKTSPVEHGGKGVFAGLPSPFTATRYHSLAAEPTTVPEELEVTARTPDGIVMGLRHRELRVEGVQFHPESVLTEHGHRMLANWLVECGDAGAVARSAGLAPVVGRSPA
ncbi_protein_id:ATW49501	speu:CGZ69_18060	ncbi-proteinid:ATW49501		MSARILVVDNYDSFVFNLVQYLYQLGAECEVVRNDEVALEHAQDGFDGVLLSPGPGAPEEAGVCIDMVRHCAVTGVPVFGVCLGMQSMTVAYGGVVDRAPELLHGKTSPVIHEGTGVFAGLPSPFTATRYHSLAAEPARFPEELEVTARTADGIIMGLRHRELPVEGVQFHPESVLTEHGHRMLANWLEQCGDAGAVGRSAGLAPVVGKALA
uniprot_id:A0A7H0IFB9	sroi:IAG44_19980	ncbi-proteinid:QNP71485	up:A0A7H0IFB9	MSARILVVDNYDSFVFNLVQYLYQLGAECEVLRNDEVSTAHAQDGFDGVLLSPGPGTPEEAGVCVEMVRHCAATRVPVFGVCLGMQSMQVAYGGVVDRAPELLHGKTSLVAHEGKGVFAGLPSPFTATRYHSLAAMPQTVPAELEVTARTEDGIIMGLRHRELAVEGVQFHPESVLTEHGHRMLANWLTECGDHGAVARSAGLAPVVGRATA
uniprot_id:A0A7H1B992	sxn:IAG42_17940	ncbi-proteinid:QNS05297	up:A0A7H1B992	MSTRKTRILVVDNYDSFVFNIVQYLYQLGAECEVLRNDEVTTAHAQDGFDGVLLSPGPGAPEQAGVCVDMVRHCADTGVPVFGVCLGMQSMQVAYGGVVDRAPELLHGKTSLVRHEGKGVFKDLPDPFTATRYHSLAAEPDTVPEVLEVTARTEDGIIMGLRHRELPVEGVQFHPESVLTEHGHLMLANWLAECGDAGAPARSAGLAPVVGRASA
uniprot_id:A0A7H0HUN2	sgj:IAG43_15955	ncbi-proteinid:QNP64248	up:A0A7H0HUN2	MSARILVVDNYDSFVFNLVQYLYQLGAECEVVRNDAVRPEHARDGFDGVLLSPGPGAPEEAGVCIEMVRRCAVDGIPVFGVCLGMQSMAVAYGGVVDRAPELLHGKTSPVTHEGKGVFAGLPSPFTATRYHSLAAEPAELPDELEVTARTADGIIMGIRHREFPVEGVQFHPESVLTEHGHLMLANWLEQCGDTGAVGRSAGLAPVVGKALA
ncbi_protein_id:UFQ19063	shk:J2N69_31065	ncbi-proteinid:UFQ19063		MIVVIDNYDSFVYNLAQYAGQLGHECRVVRNNELTVEEIGALNPSLILVSPGPGGPRDAGISLELIRGQQVPILGVCLGHQCIAEAFGARVVRAAVPMHGKLSPVFHRGEGAFTGLPSPLEVTRYHSLTVDPASLPDELVVTAWTETGEVMGLRHRDLPIEGVQFHPESLFTEKGLDMVANALKAAERVTA
ncbi_protein_id:UFQ16920	shk:J2N69_19015	ncbi-proteinid:UFQ16920		MSTAGGRRSRVLVVDNYDSFVFNLVQYLYQLGAECEVLRNDEVELRHAQDGFDGVLLSPGPGTPEQAGVCVEMVRHCATTGVPVFGVCLGMQSMAVAYGGVVDRAPELLHGKTSLVRHEGKGVFTGLPSPFTATRYHSLAAEPATVPAELEVTARTEDGIIMGLRHRELPVEGVQFHPESVLTEHGHLMLANWLAECGDTGAVARSSGLAPVVGRATA
ncbi_protein_id:UAL68153	sanu:K7396_17865	ncbi-proteinid:UAL68153		MTARILVVDNYDSFVFNLVQYLYQLGAECEVLRNDEVAPRHAQDGFDGVLLSPGPGTPEQAGVCVDMVRHCADTGVPVFGVCLGMQSMAVAYGGVVDRAPELLHGKTSPVLHEGAGVFSGLPSPFTATRYHSLAVEPDTVPDELIVTSWTEADEVPGGRIVMGLRHRELPVEGVQFHPESVLTEWGHRMLANWLVECGDERAVERSTGLAPVVGKAGA
uniprot_id:A0A3G2JDK3	sdd:D9753_17545	ncbi-proteinid:AYN40410	up:A0A3G2JDK3	MSARILVVDNYDSFVFNLVQYLYQLGAECEVLRNDEVSTAHAQDGFDGVLLSPGPGTPQQAGVCVDMVRHCASTGVPVFGVCLGMQSMQVAYGGVVDRAPELLHGKTSPVEHGGKGVFAGLPSPFTATRYHSLAAEPATVPAELEVTARTHDGIIMGLRHRELPVEGVQFHPESVLTEHGHRMLANWLAECGDQGAVARSAGLAPVVGRATA
uniprot_id:A0A2U9P594	sact:DMT42_19865	ncbi-proteinid:AWT44341	up:A0A2U9P594	MSARILVVDNYDSFVFNLVQYLYQLGAECEVLRNDEVSTAHANDGFDGVLLSPGPGKPEEAGVCIDMVRHCAATGVPVFGVCLGMQSMQVAYGGVVDRAPELLHGKTSLVEHEGRGVFAGLPSPFTATRYHSLAAEPPTVPAELEVTARTRDGIIMGLRHRELPVEGVQFHPESVLTEHGHRMLANWLAECGDEGAVARSAGLAPVVGRATA
uniprot_id:A0A1W7CY44	smao:CAG99_13405	ncbi-proteinid:ARQ69728	up:A0A1W7CY44	MRPTRILVVDNYDSFVYNLVQYLYQLGAECEVRRNDAVRTDDVAAGGFAGVLLSPGPGTPESAGVSIDMVRHCAATGTPVFGVCLGMQAMAVAYGGVVSRAPELLHGKTSEVTHEGRGVFEGLPVPLTVTRYHSLAAEEATLPDELEITARAGGVLMGLRHREHPVEGVQFHPESVLTRGGHRMLANWLARCGDTGAVARSHGLAPVVGHVGRQGPAA
ncbi_protein_id:UGY92594	sgob:test1122_13260	ncbi-proteinid:UGY92594		MSARILVVDNYDSFVFNLVQYLYQLGAECEVLRNDEVRTEHAQDGFDGVLLSPGPGTPEHAGVCVEMVRHCAATEVPVFGVCLGMQSMAVAYGGVVDRAPELLHGKTSLVTHDGTGVFAGLPSPFTATRYHSLAAEPQFVPDELEVTARTESGVIMGMRHRELLVEGVQFHPESVLTEWGHRMLANWLVECGDSGAVERSEGLAPVVGT
ncbi_protein_id:UKY51417	sine:KI385_23125	ncbi-proteinid:UKY51417		MTARILVVDNYDSFVFNLVQYLYQLGAECEVLRNDEVAPRHAQDGFDGVLLSPGPGTPEQAGICVEMVRHCADTGVPVFGVCLGMQSMAVAYGGVVDRAPELLHGKTSLVTHEGVGVFSGLPSPFTATRYHSLAVEPDTVPDELIVTAWTEAPDAPGGRIAMGLRHRELPVEGVQFHPESVLTEWGHRMLANWLVECGDKGAVERSTGLAPVVGKAGA
uniprot_id:A0A7T7I6X4	slf:JEQ17_23615	ncbi-proteinid:QQM42135	up:A0A7T7I6X4	MSARILVVDNYDSFVFNLVQYLYQLGAQCEVLRNDEVSALHAQDGFDGVLLSPGPGTPEEAGVCVDMVRHCAETGIPVFGVCLGMQSMQVAYGGVVDRAPELLHGKTSLVEHEGRGVFAGLPSPFTATRYHSLAAEPKTVPVELEVTARTHDGIIMGLRHRELLVEGVQFHPESVLTEHGHRMLANWLVECGDQGAVARSVGLAPVVGRATA
ncbi_protein_id:ULR51947	sdec:L3078_23115	ncbi-proteinid:ULR51947		MSAARPARVLVVDNYDSFVFNLVQYLYQLGAECEVLRNDEVATAHAQDGFDGVLLSPGPGTPEEAGVCVDMVRHCAATGVPVFGVCLGMQSMQVAYGGVVDRAPELLHGKTSLVEHEGKGVFAGLPTPFTATRYHSLAAEPATVPAELEITARTHDGIIMGLRHRELPVEGVQFHPESVLTEHGHRMLANWLAECGDQGAVARSTGLAPVVGRATA
ncbi_protein_id:QIB44691	saov:G3H79_18000	ncbi-proteinid:QIB44691		MSARILVVDNYDSFVFNLVQYLYQLGAECEVLRNDEVELRHAQDGFDGVLLSPGPGTPEQAGVCVDMVRHCAATGVPVFGVCLGMQSMAVAYGGVVDRAPELLHGKTSPVTHEGKGVFAGLPSPFIATRYHSLAAEPATVPAELEVTARTADGIIMGLRHRELPVEGVQFHPESVLTEHGHLMLANWLVECGDTGAVARSSGLAPVVGRATA
ncbi_protein_id:UQT57467	sdur:M4V62_21455	ncbi-proteinid:UQT57467		MSTDGRPTRILVVDNYDSFVFNLVQYLYQLGAECEVLRNDEVELRHAQDGFDGVLLSPGPGTPEQAGVCVDMVRHCAGTGVPVFGVCLGMQSMAVAYGGVVDRAPELLHGKTSAVVHEGKGVFAGLPSPFIATRYHSLAAEPATVPAELEVTARTEDGIIMGLRHRELPVEGVQFHPESVLTEHGHRMLANWLVECGDTGAIGRSSGLAPVVGRATA
ncbi_protein_id:UUY48769	syan:NRK68_17165	ncbi-proteinid:UUY48769		MSARILVVDNYDSFVFNLVQYLYQLGAECEVLRNDEVALAHAQDGFDGVLLSPGPGTPEEAGVCVDMVRHCAGTGVPVFGVCLGMQSMAVAYGGVVGRAPELLHGKTSPVVHEGLGVFQGLPSPFTATRYHSLAAEPGTLPDALEVTARTEDGIIMGLRHREHDVEGVQFHPESVLTEWGHRMLANWLVRCGDAGAVERSVGLAPVVGKAVA
uniprot_id:A0A7G7C3C9	srug:F0345_14005	ncbi-proteinid:QNE82095	up:A0A7G7C3C9	MSTRILVVDNYDSFVFNLVQYLYQLGAECEVVRNDEVRTAHAQDGFDGVLLSPGPGAPEQAGVCIDMVRHCAKTGVPVFGVCLGMQSMAVAYGGVVGRAPELLHGKTSPVLHEGRGVFAGLPSPFIATRYHSLAAEPRRVPEELEVTARTADGIIMGVRHRELPVEGVQFHPESVLTEHGHLMLANWLAECGDAGAVGRSRGLAPVVGKATE
ncbi_protein_id:QYX78808	sakb:K1J60_21805	ncbi-proteinid:QYX78808		MSAARPARVLVVDNYDSFVFNLVQYLYQLGAECEVLRNDEVATAHAQDGFDGVLLSPGPGTPEEAGVCVDMVRHCAATGVPVFGVCLGMQSMQVAYGGVVDRAPELLHGKTSLVEHEGKGVFAGLPTPFTATRYHSLAAEPATVPAELEVTARTHDGIIMGLRHRELPVEGVQFHPESVLTEHGHRMLANWLAECGDQEAVARSTGLAPVVGRATA
ncbi_protein_id:UZX22953	staa:LDH80_20460	ncbi-proteinid:UZX22953		MSARILVVDNYDSFVFNLVQYLYQLGAECEVLRNDEVELSHAQDGFDGVLLSPGPGAPEQAGVCIDMVRHCADTGVPVFGVCLGMQSMAVAYGGVVDRAPELLHGKTSLVTHEGQGVFAGLPSPFTATRYHSLAAEPATVPAELEVTAQTEDGIIMGLRHRELPVEGVQFHPESVLTEHGHLMLANWLEQCGDKGAVGRSAGLAPVVGKAVA
ncbi_protein_id:BDM73502	snig:HEK616_69890	ncbi-proteinid:BDM73502		MTARILVVDNYDSFVFNLVQYLYQLGAECEVLRNDEVAPRHAQDGFDGVLLSPGPGTPEQAGVCVDMVRHCADTGVPVFGVCLGMQSMAVAYGGVVDRAPELLHGKTSLVEHGGKGVFAGLPSPFTATRYHSLAAEPATVPDALEVTARTHDGIIMGLRHRQLPVEGVQFHPESVLTEWGHRMLANWLVECGDAGAVERSTGLAPVVGKAGA
ncbi_protein_id:WEO25730	scae:IHE65_22485	ncbi-proteinid:WEO25730		MSAARPARVLVVDNYDSFVFNLVQYLYQLGAECEVLRNDEVATSHAQDGFDGVLLSPGPGTPEEAGVCVDMVRHCAATGVPVFGVCLGMQSMQVAYGGVVDRAPELLHGKTSLVEHEGKGVFAGLPTPFTATRYHSLAAEPATVPAELEVTARTHDGIIMGLRHRELPVEGVQFHPESVLTEHGHRMLANWLAECGDQGAVARSTGLAPVVGRATA
ncbi_protein_id:UNS97950	stub:MMF93_16820	ncbi-proteinid:UNS97950		MSARILVVDNYDSFVYNLVQYLYQLGATCEVVRNDEIEPRHAVGPSAARGGEEGGFDGVLLSPGPGAPEDAGVCIGMVRHCAERGLPVFGVCLGMQAMAVAYGGVVERAPELLHGKTSAVSHADTGVFTGLPSPFTATRYHSLAVRPGTVPDALEVTAWTAPGGEAVDGAGLVMGLRHRELPVEGVQFHPESVLTEGGHRMLANWLVRCGDTGAVERSAQLGAPPGRSLGEGVPRAVGLGTVTG
[truncated: 2,286 more rows]
