# Supplementary material for: novoStoic2.0: An integrated framework for pathway synthesis, thermodynamic evaluation, and enzyme selection
Source: PLoS Comput Biol. 2025 Aug 6;21(8):e1012516. doi: 10.1371/journal.pcbi.1012516 (PMC12338773; doi:10.1371/journal.pcbi.1012516)
Supplement: S3 File — (CSV) [file pcbi.1012516.s003.csv]

Compound_ID	Protein_ID	score
C03758	ncbi_protein_id:BBC97513	0.87318814
C03758	uniprot_id:A0A7H1Q9E1	0.86462533
C03758	ncbi_protein_id:UUI71826	0.80739844
C03758	uniprot_id:A0A807EV60	0.8004339
C03758	ncbi_protein_id:XP_044460651	0.78642833
C03758	uniprot_id:A0A6H9XJZ7	0.7533845
C03758	ncbi_protein_id:XP_017414923	0.74973774
C03758	ncbi_protein_id:XP_054814986	0.7383073
C03758	ncbi_protein_id:XP_039844671	0.72312826
C03758	ncbi_protein_id:XP_018501505	0.7229419
C03758	uniprot_id:M1VFB5	0.7223903
C03758	uniprot_id:A0A179H6P6	0.71463287
C03758	ncbi_protein_id:XP_024367027	0.7103964
C03758	ncbi_protein_id:XP_047152310	0.69516605
C03758	ncbi_protein_id:WLW54337	0.69484174
C03758	ncbi_protein_id:AJI94997	0.69270164
C03758	ncbi_protein_id:UYX05320	0.6869015
C03758	ncbi_protein_id:WET39062	0.6865978
C03758	ncbi_protein_id:QCE30266	0.6768601
C03758	ncbi_protein_id:XP_027937508	0.6756208
C03758	ncbi_protein_id:XP_015073655	0.6675152
C03758	ncbi_protein_id:UKJ23594	0.6638118
C03758	ncbi_protein_id:XP_030494880	0.6637899
C03758	ncbi_protein_id:AML58125	0.6624485
C03758	ncbi_protein_id:XP_033145277	0.6544458
C03758	ncbi_protein_id:XP_039804362	0.6490517
C03758	uniprot_id:E8Q6H9	0.64692587
C03758	ncbi_protein_id:AER05051	0.64212036
C03758	ncbi_protein_id:WIJ46393	0.6414461
C03758	ncbi_protein_id:AGW91850	0.63957185
C03758	uniprot_id:Q6TAS3	0.6393782
C03758	ncbi_protein_id:ALD70354	0.6273831
C03758	ncbi_protein_id:AIX54478	0.6224254
C03758	uniprot_id:A0A250BKZ8	0.615668
C03758	ncbi_protein_id:AOP87311	0.6105564
C03758	uniprot_id:A0A6G6WJS8	0.6099531
C03758	uniprot_id:A0A1B1NEX3	0.60780036
C03758	uniprot_id:G3BAD0	0.6039871
C03758	uniprot_id:A8N2U7	0.5990606
C03758	ncbi_protein_id:XP_022464035	0.5963426
C03758	uniprot_id:M2NCB7	0.59562725
C03758	ncbi_protein_id:XP_009378084	0.59366596
C03758	ncbi_protein_id:UGS40165	0.58804613
C03758	uniprot_id:A0A5Q0LC60	0.5858429
C03758	uniprot_id:C6C616	0.5841278
C03758	uniprot_id:L0MG68	0.5830871
C03758	uniprot_id:A0A2S0WEV2	0.5786841
C03758	uniprot_id:Q6D4L2	0.5747048
C03758	ncbi_protein_id:XP_044438415	0.574015
C03758	uniprot_id:A0A1S3V858	0.57123756
C03758	uniprot_id:D7GHS6	0.569006
C03758	ncbi_protein_id:XP_006485865	0.5675211
C03758	uniprot_id:A0A7L7Z2D3	0.56586856
C03758	ncbi_protein_id:AIU88432	0.5655654
C03758	uniprot_id:D8QZ33	0.5622251
C03758	uniprot_id:A0A975M4K4	0.56169
C03758	ncbi_protein_id:UFK55294	0.5611276
C03758	ncbi_protein_id:QRJ57777	0.5595766
C03758	ncbi_protein_id:XP_021305252	0.5593714
C03758	uniprot_id:A0A077HJB6	0.55694485
C03758	ncbi_protein_id:UKD12178	0.5553799
C03758	ncbi_protein_id:WJY59195	0.55503786
C03758	uniprot_id:S8F631	0.55329585
C03758	uniprot_id:A0A6J0JMF8	0.5511168
C03758	ncbi_protein_id:AGN84540	0.55074835
C03758	uniprot_id:H1VIY8	0.5499734
C03758	uniprot_id:I3THZ0	0.54113305
C03758	uniprot_id:A0A0C5K3A2	0.5405137
C03758	uniprot_id:A0A0H3CIT6	0.53904444
C03758	ncbi_protein_id:XP_023541220	0.5388814
C03758	ncbi_protein_id:XP_044424097	0.533637
C03758	uniprot_id:A0A2Z2IY95	0.5310613
C03758	ncbi_protein_id:AIX85056	0.5307226
C03758	ncbi_protein_id:XP_020148942	0.5299701
C03758	ncbi_protein_id:QOV62261	0.52864814
C03758	ncbi_protein_id:QCP12668	0.5270569
C03758	ncbi_protein_id:XP_058113603	0.5267515
C03758	uniprot_id:A0A6J1G1L6	0.52574295
C03758	ncbi_protein_id:WND18660	0.52515393
C03758	uniprot_id:A0A5C1Q6V9	0.52473843
C03758	ncbi_protein_id:QVI60389	0.5245906
C03758	ncbi_protein_id:CRZ20175	0.5245136
C03758	uniprot_id:A8PVN5	0.52151203
C03758	ncbi_protein_id:WEF09983	0.51433855
C03758	uniprot_id:A0A2K8QMI5	0.51244235
C03758	ncbi_protein_id:XP_034591204	0.51016325
C03758	ncbi_protein_id:QFS71547	0.50875604
C03758	uniprot_id:I2B8L0	0.50621635
C03758	uniprot_id:A0A291RMF0	0.50520545
C03758	uniprot_id:A0A1D7ZCC2	0.50209635
C03758	uniprot_id:A0A1S3BG57	0.500219
C03758	ncbi_protein_id:AIK78750	0.4986772
C03758	uniprot_id:M7T5J8	0.49710995
C03758	ncbi_protein_id:ACX87995	0.49660838
C03758	uniprot_id:A0A1Z1WNK7	0.49580672
C03758	ncbi_protein_id:AGJ76852	0.49541357
C03758	ncbi_protein_id:VEH92865	0.4930751
C03758	uniprot_id:A0A0D5CES1	0.49130166
C03758	uniprot_id:A0A0E1CCE4	0.49099767
C03758	uniprot_id:A0A085U673	0.49089175
C03758	uniprot_id:A0A7V8RYE7	0.49009213
C03758	uniprot_id:A0A1L7GQA4	0.4895411
C03758	ncbi_protein_id:XP_777857	0.48857358
C03758	ncbi_protein_id:AOH45951	0.48693338
C03758	uniprot_id:K0K3X7	0.48513612
C03758	ncbi_protein_id:XP_029749845	0.48473606
C03758	ncbi_protein_id:BAH64055	0.48081815
C03758	uniprot_id:A0A3G8GZP1	0.47955364
C03758	uniprot_id:M7T0X0	0.47853628
C03758	ncbi_protein_id:UDD42085	0.47823474
C03758	uniprot_id:A0A6J1HSL0	0.47774962
C03758	ncbi_protein_id:AIX70079	0.47723818
C03758	ncbi_protein_id:XP_048546958	0.46941778
C03758	ncbi_protein_id:WKK25405	0.46924984
C03758	ncbi_protein_id:XP_047085963	0.46861413
C03758	ncbi_protein_id:AJB63243	0.46724048
C03758	ncbi_protein_id:WJV44967	0.46606392
C03758	ncbi_protein_id:AMR16615	0.46540633
C03758	ncbi_protein_id:XP_013729539	0.46492457
C03758	uniprot_id:A0A5C1C7A4	0.46086136
C03758	uniprot_id:A0A368QXQ8	0.4603914
C03758	uniprot_id:A0A375ABK2	0.45852906
C03758	uniprot_id:A0A088U945	0.4574037
C03758	ncbi_protein_id:XP_037457240	0.45684633
C03758	uniprot_id:M5B5Y1	0.4552858
C03758	uniprot_id:B5XQ61	0.45493293
C03758	ncbi_protein_id:XP_010510567	0.45064822
C03758	uniprot_id:M1KGI8	0.4494069
C03758	uniprot_id:G0HCX6	0.4491384
C03758	ncbi_protein_id:UQS21795	0.44895175
C03758	ncbi_protein_id:XP_021673106	0.44883937
C03758	ncbi_protein_id:XP_013690844	0.44768977
C03758	ncbi_protein_id:XP_048633783	0.4466442
C03758	uniprot_id:A0A9W3M0Q5	0.44613975
C03758	ncbi_protein_id:QXW04200	0.44481087
C03758	uniprot_id:A0A3G5HR35	0.44419554
C03758	ncbi_protein_id:AEJ98811	0.44388214
C03758	uniprot_id:A0A0A1DK58	0.44161126
C03758	ncbi_protein_id:XP_050151822	0.43952903
C03758	uniprot_id:A0A8B3FCZ4	0.43907535
C03758	ncbi_protein_id:XP_049389827	0.43790862
C03758	uniprot_id:Q5KNQ1	0.43731284
C03758	ncbi_protein_id:XP_013637387	0.43718857
C03758	ncbi_protein_id:XP_035344757	0.43694445
C03758	ncbi_protein_id:XP_052158565	0.4351563
C03758	ncbi_protein_id:ADC57755	0.4345206
C03758	uniprot_id:A0A4V1ABZ3	0.43388224
C03758	uniprot_id:A0A1B4NPM1	0.43311748
C03758	ncbi_protein_id:XP_047086414	0.43236935
C03758	ncbi_protein_id:XP_057979568	0.4322864
C03758	ncbi_protein_id:QTF08273	0.43228534
C03758	ncbi_protein_id:XP_027937517	0.4317638
C03758	ncbi_protein_id:BDT56787	0.4316205
C03758	uniprot_id:E0SDA7	0.43143812
C03758	ncbi_protein_id:AGX38455	0.42747855
C03758	ncbi_protein_id:CCB78178	0.42735454
C03758	uniprot_id:A0A1S4CMX6	0.42696658
C03758	ncbi_protein_id:AJQ89874	0.42668408
C03758	ncbi_protein_id:UTT38935	0.42182535
C03758	ncbi_protein_id:XP_031271661	0.42092717
C03758	ncbi_protein_id:UKF80499	0.4206539
C03758	uniprot_id:A0A1V0TZQ1	0.41949663
C03758	ncbi_protein_id:AOI64791	0.41871324
C03758	ncbi_protein_id:XP_051198964	0.41828033
C03758	ncbi_protein_id:AWB64571	0.41716152
C03758	ncbi_protein_id:XP_059457948	0.41465157
C03758	ncbi_protein_id:AMO49905	0.41301996
C03758	uniprot_id:A0A1B1MK66	0.41252178
C03758	uniprot_id:A6TAY3	0.410809
C03758	ncbi_protein_id:XP_044436744	0.41000438
C03758	ncbi_protein_id:AGE86003	0.40744978
C03758	ncbi_protein_id:XP_020210485	0.40650892
C03758	ncbi_protein_id:XP_037463953	0.4035379
C03758	ncbi_protein_id:CBK84672	0.40291694
C03758	ncbi_protein_id:UYB35719	0.40209693
C03758	uniprot_id:A0A3S5Y7B4	0.4019991
C03758	ncbi_protein_id:AGE18621	0.40149662
C03758	uniprot_id:A0A486NKK4	0.40070617
C03758	ncbi_protein_id:AOP91771	0.40023267
C03758	ncbi_protein_id:WJV55765	0.39933655
C03758	ncbi_protein_id:XP_013647693	0.39931095
C03758	ncbi_protein_id:WJW88313	0.39923266
C03758	uniprot_id:A0A7H1MCW1	0.39855245
C03758	ncbi_protein_id:XP_052909696	0.39824247
C03758	ncbi_protein_id:ALB67105	0.398154
C03758	uniprot_id:A0A0B6TS74	0.396954
C03758	uniprot_id:A0A447G804	0.39614594
C03758	ncbi_protein_id:XP_003563502	0.39607438
C03758	ncbi_protein_id:BAP94809	0.39524853
C03758	uniprot_id:B1ME70	0.39444107
C03758	ncbi_protein_id:XP_003555434	0.39234352
C03758	uniprot_id:V4NWX7	0.3918411
C03758	uniprot_id:R4YHH3	0.39087105
C03758	uniprot_id:A0A5Q3S1X4	0.3907534
C03758	uniprot_id:A0A1J0VPB1	0.3895709
C03758	uniprot_id:A0A6H1W3E7	0.38910615
C03758	uniprot_id:K3UKS7	0.38838723
C03758	uniprot_id:A0A1B0ZJX8	0.38584164
C03758	uniprot_id:L0M522	0.38584024
C03758	uniprot_id:A0A087SGQ5	0.38541836
C03758	ncbi_protein_id:ADZ02328	0.38272515
C03758	ncbi_protein_id:WKU20308	0.38218608
C03758	ncbi_protein_id:ASV55807	0.38204598
C03758	uniprot_id:A0A345NSK7	0.38186967
C03758	uniprot_id:A0A0H3GZZ4	0.38177013
C03758	ncbi_protein_id:AVY98673	0.38096398
C03758	ncbi_protein_id:AST80306	0.38031554
C03758	uniprot_id:Q6A6C1	0.37995994
C03758	ncbi_protein_id:AID95903	0.37995487
C03758	uniprot_id:A0A0G3IF63	0.37986526
C03758	uniprot_id:A0AA85ZKU7	0.37903893
C03758	uniprot_id:A0A0M4H9K6	0.37868142
C03758	ncbi_protein_id:AJE88707	0.3785166
C03758	ncbi_protein_id:XP_025812162	0.37808937
C03758	uniprot_id:A0A3G9IH58	0.37700397
C03758	ncbi_protein_id:AJK10241	0.37660432
C03758	ncbi_protein_id:QWW81155	0.37527683
C03758	ncbi_protein_id:QUC07780	0.37460047
C03758	uniprot_id:A0A7T6VG75	0.37446904
C03758	uniprot_id:Q2NQJ8	0.37417108
C03758	ncbi_protein_id:AHJ62579	0.3740161
C03758	ncbi_protein_id:XP_062881469	0.37289375
C03758	uniprot_id:V9H6Q0	0.3728479
C03758	uniprot_id:A0A1L7D3Z9	0.3728171
C03758	ncbi_protein_id:XP_060453963	0.37263724
C03758	uniprot_id:A0A0N9I2L7	0.36916894
C03758	uniprot_id:A0A853SXE5	0.3688702
C03758	ncbi_protein_id:QLA04951	0.36764193
C03758	ncbi_protein_id:AFQ65219	0.3675872
C03758	lja:Lj5g3v1816230.2	0.3674333
C03758	uniprot_id:Q0BU44	0.366163
C03758	ncbi_protein_id:QNP93761	0.36571175
C03758	ncbi_protein_id:XP_042013801	0.36529517
C03758	ncbi_protein_id:XP_013634468	0.36300838
C03758	uniprot_id:A0A6J1CF96	0.3622859
C03758	ncbi_protein_id:UKF37945	0.3612737
C03758	ncbi_protein_id:XP_009103719	0.36114085
C03758	ncbi_protein_id:UNC49801	0.36073333
C03758	ncbi_protein_id:AID99241	0.35986257
C03758	ncbi_protein_id:XP_057809332	0.35947517
C03758	uniprot_id:A0A1Y0ENJ7	0.35897243
C03758	uniprot_id:A0A837F6C4	0.35863778
C03758	uniprot_id:A0A6P1JBR0	0.358509
C03758	uniprot_id:A0A3S4IMF1	0.35837358
C03758	uniprot_id:A0AA86FK95	0.35832715
C03758	uniprot_id:A0A2I5T8L8	0.35688615
C03758	ncbi_protein_id:ALL18119	0.35683775
C03758	ncbi_protein_id:UFK41077	0.3554812
C03758	ncbi_protein_id:BDM72091	0.3540873
C03758	uniprot_id:X5DPB5	0.3540253
C03758	uniprot_id:A0A514JJ67	0.35328507
C03758	ncbi_protein_id:XP_006657300	0.352875
C03758	ncbi_protein_id:XP_041138165	0.35184062
C03758	uniprot_id:A0A4P7SQQ6	0.35168377
C03758	ncbi_protein_id:WFC84833	0.35077578
C03758	uniprot_id:M1UT99	0.34985048
C03758	ncbi_protein_id:ABK07507	0.34962183
C03758	uniprot_id:A0A0G3ESL7	0.34927619
C03758	ncbi_protein_id:AGN34952	0.34924775
C03758	uniprot_id:A0A6P5TJF8	0.34914833
C03758	ncbi_protein_id:XP_006340563	0.34852716
C03758	uniprot_id:A0A6J0N5S5	0.34797525
C03758	ncbi_protein_id:XP_007298709	0.3465327
C03758	ncbi_protein_id:XP_018715222	0.34598887
C03758	ncbi_protein_id:XP_021618347	0.3458873
C03758	ncbi_protein_id:XP_053012937	0.3450328
C03758	uniprot_id:W3X492	0.34360397
C03758	ncbi_protein_id:CCG29487	0.3432659
C03758	ncbi_protein_id:BDZ64659	0.34305105
C03758	ncbi_protein_id:AOI91295	0.3429383
C03758	ncbi_protein_id:XP_031100184	0.34264654
C03758	ncbi_protein_id:XP_028219428	0.3424558
C03758	ncbi_protein_id:AUJ81239	0.3422784
C03758	uniprot_id:A0A1S4DKK5	0.34110054
C03758	ncbi_protein_id:UGY93860	0.34012723
C03758	uniprot_id:A0AA51YPA0	0.3399053
C03758	uniprot_id:A1SQD9	0.33930025
C03758	ncbi_protein_id:UOO86178	0.33837295
C03758	uniprot_id:A0A6I9TSU0	0.3373198
C03758	ncbi_protein_id:AKM40549	0.33496088
C03758	ncbi_protein_id:AWB81959	0.33305126
C03758	ncbi_protein_id:XP_047955251	0.3327784
C03758	ncbi_protein_id:AJY20143	0.33167768
C03758	ncbi_protein_id:UQZ28889	0.33140677
C03758	ncbi_protein_id:XP_042498459	0.3312239
C03758	uniprot_id:J2K6J0	0.330398
C03758	ncbi_protein_id:ALZ96104	0.33039445
C03758	ncbi_protein_id:XP_008368471	0.33023643
C03758	uniprot_id:Q0BI16	0.32937458
C03758	uniprot_id:V7BGW1	0.32795295
C03758	uniprot_id:A0A1P8Y594	0.3244976
C03758	ncbi_protein_id:XP_044680219	0.32399178
C03758	uniprot_id:A4S9S6	0.32380256
C03758	uniprot_id:A0A7H0SQZ0	0.32364357
C03758	ncbi_protein_id:WJY97867	0.32330763
C03758	ncbi_protein_id:XP_057520435	0.32303917
C03758	ncbi_protein_id:UVI34768	0.32260722
C03758	uniprot_id:A0A5M3N6G3	0.32204148
C03758	uniprot_id:A8AFP6	0.32169828
C03758	uniprot_id:A0A0N6W5S3	0.32052004
C03758	uniprot_id:Q7VRN6	0.31887656
C03758	uniprot_id:A0A804I8M9	0.31806633
C03758	uniprot_id:B1JW21	0.3172602
C03758	uniprot_id:C7YUR6	0.31674486
C03758	ncbi_protein_id:XP_026458152	0.31638014
C03758	uniprot_id:A0A1U9US12	0.31585747
C03758	uniprot_id:C5D051	0.31571066
C03758	ncbi_protein_id:QDR77972	0.31543124
C03758	ncbi_protein_id:WCZ34853	0.31472063
C03758	uniprot_id:U3TUZ4	0.3141498
C03758	ncbi_protein_id:UBB17876	0.31414354
C03758	uniprot_id:A0A2Z6AXW6	0.31368202
C03758	ncbi_protein_id:SQI25665	0.31163293
C03758	ncbi_protein_id:AKZ73525	0.31052387
C03758	uniprot_id:A0A9W3K191	0.31019056
C03758	uniprot_id:Q135W4	0.31011146
C03758	ncbi_protein_id:QKJ04086	0.30940878
C03758	uniprot_id:A0A0H3I3R8	0.3089793
C03758	ncbi_protein_id:XP_026403550	0.30869573
C03758	ncbi_protein_id:XP_020705098	0.30762938
C03758	uniprot_id:A0A5Q2FEL0	0.30630815
C03758	ncbi_protein_id:XP_021976088	0.30590582
C03758	ncbi_protein_id:AGP52804	0.30531085
C03758	uniprot_id:E1VYQ3	0.3044095
C03758	uniprot_id:A0A7H0JX21	0.30419052
C03758	uniprot_id:A0A1B4BPU8	0.30373746
C03758	uniprot_id:J9VLZ7	0.3032978
C03758	uniprot_id:R0HI55	0.30287987
C03758	uniprot_id:C6S4V2	0.30214277
C03758	ncbi_protein_id:AVH19643	0.30197346
C03758	ncbi_protein_id:ARA76560	0.30177426
C03758	uniprot_id:C9ZEF6	0.30157185
C03758	uniprot_id:A0A1D7VV97	0.30110162
C03758	ncbi_protein_id:QCX26257	0.30081144
C03758	uniprot_id:A0A0B5D6D7	0.29949045
C03758	ncbi_protein_id:AOP96087	0.2986163
C03758	uniprot_id:A0A7V8RXY1	0.2979961
C03758	ncbi_protein_id:XP_007000870	0.2977304
C03758	uniprot_id:A0A7U5DK89	0.29768068
C03758	ncbi_protein_id:KAF7616487	0.29762554
C03758	ncbi_protein_id:XP_009598944	0.29706585
C03758	ncbi_protein_id:AIR66861	0.29706535
C03758	ncbi_protein_id:XP_056060636	0.29701197
C03758	ncbi_protein_id:QPI60251	0.29674548
C03758	ncbi_protein_id:AQR67218	0.2944681
C03758	ncbi_protein_id:QUX26724	0.29327613
C03758	uniprot_id:A0A399FX09	0.2923183
C03758	uniprot_id:A5CLU6	0.29159048
C03758	ncbi_protein_id:AFM60464	0.29063702
C03758	uniprot_id:Q2U9E8	0.29045662
C03758	uniprot_id:A1DLX1	0.28964674
C03758	ncbi_protein_id:XP_047842108	0.28957108
C03758	uniprot_id:A0A0A1FGR8	0.28921798
C03758	ncbi_protein_id:KAJ7970434	0.2889277
C03758	uniprot_id:B2UBP1	0.28694046
C03758	ncbi_protein_id:ALX78291	0.2864502
C03758	uniprot_id:D2TM28	0.28603262
C03758	uniprot_id:D5BR23	0.28532478
C03758	ncbi_protein_id:UKY53518	0.28476393
C03758	uniprot_id:B0RH84	0.28389174
C03758	uniprot_id:Q5Z856	0.28350067
C03758	ncbi_protein_id:AUY41062	0.2832861
C03758	ncbi_protein_id:AXF58775	0.28327197
C03758	uniprot_id:B2VJ67	0.2830391
C03758	uniprot_id:D8TKT9	0.28226426
C03758	ncbi_protein_id:UYK39887	0.28155646
C03758	ncbi_protein_id:WCZ32204	0.2813394
C03758	ncbi_protein_id:WBY21194	0.28115794
C03758	uniprot_id:A0A9R0KBD9	0.28026617
C03758	ncbi_protein_id:ANA96307	0.27987272
C03758	uniprot_id:A0A0A0KTM2	0.27962768
C03758	uniprot_id:A0A4P7GM43	0.27961433
C03758	uniprot_id:A0A0G3H6E6	0.2793544
C03758	uniprot_id:A0A5B8M5H9	0.27933604
C03758	uniprot_id:A0A1U8AZ72	0.27928075
C03758	ncbi_protein_id:QWE17855	0.27866152
C03758	ncbi_protein_id:UHJ65637	0.27854306
C03758	ncbi_protein_id:UTT63512	0.2779117
C03758	uniprot_id:A0A1D7Z5T8	0.2772612
C03758	uniprot_id:A0A483Z9S7	0.2771281
C03758	ncbi_protein_id:ADY96846	0.27711883
C03758	ncbi_protein_id:QCH21800	0.27711332
C03758	uniprot_id:C5DC06	0.27629617
C03758	ncbi_protein_id:WUU88495	0.2755499
C03758	ncbi_protein_id:XP_028183881	0.2750777
C03758	uniprot_id:A7MKE9	0.27488562
C03758	uniprot_id:A0A7T4MZJ4	0.27425927
C03758	ncbi_protein_id:WUJ72565	0.2734347
C03758	uniprot_id:A0A4P7J4U5	0.27194425
C03758	uniprot_id:W7M797	0.27146927
C03758	ncbi_protein_id:AHK30551	0.27106363
C03758	uniprot_id:Q1QPF5	0.2701864
C03758	ncbi_protein_id:UOY97916	0.2701602
C03758	uniprot_id:A0A0T9UZ44	0.2696981
C03758	uniprot_id:V5TZB6	0.26885092
C03758	ncbi_protein_id:XP_030932524	0.26804477
C03758	ncbi_protein_id:XP_019083086	0.26686844
C03758	uniprot_id:A0A804PUA8	0.2667824
C03758	uniprot_id:B8BYU6	0.26665556
C03758	ncbi_protein_id:XP_059440078	0.26622558
C03758	ncbi_protein_id:AIA42793	0.26595744
C03758	ncbi_protein_id:XP_019193198	0.26532766
C03758	uniprot_id:A0A6N1WZG7	0.2649752
C03758	ncbi_protein_id:WGD37488	0.2648708
C03758	uniprot_id:A0A291SYR4	0.2644248
C03758	ncbi_protein_id:AIX59569	0.2642848
C03758	uniprot_id:A0A060NIT3	0.26364973
C03758	ncbi_protein_id:QSE77777	0.2635119
C03758	ncbi_protein_id:XP_055806324	0.2631576
C03758	ncbi_protein_id:BCT77579	0.26307344
C03758	ncbi_protein_id:XP_021655142	0.26191497
C03758	uniprot_id:K7LKM5	0.26072976
C03758	uniprot_id:A0A239V9B8	0.26053208
C03758	ncbi_protein_id:AEN65249	0.26046634
C03758	uniprot_id:A0A9E8MMF3	0.26031014
C03758	uniprot_id:A0A179UZD8	0.2584144
C03758	uniprot_id:I2DK55	0.25837144
C03758	ncbi_protein_id:BDZ50943	0.2575815
C03758	ncbi_protein_id:AUU85919	0.25698304
C03758	ncbi_protein_id:ANY23795	0.25677222
C03758	ncbi_protein_id:QPQ25756	0.2559641
C03758	ncbi_protein_id:WNN73514	0.255161
C03758	uniprot_id:A0A7S9DCA9	0.25495678
C03758	ncbi_protein_id:XP_042444202	0.25426954
C03758	ncbi_protein_id:AIR62685	0.2540449
C03758	ncbi_protein_id:XP_024176670	0.25391358
C03758	uniprot_id:D7B5C7	0.25366002
C03758	ncbi_protein_id:XP_012086337	0.25285384
C03758	ncbi_protein_id:ANG93152	0.2520595
C03758	ncbi_protein_id:XP_023765563	0.2512045
C03758	uniprot_id:A0A7L9U727	0.25078392
C03758	ncbi_protein_id:ALR10149	0.2497943
C03758	uniprot_id:A0A1B4FBG2	0.24972051
C03758	uniprot_id:A0A1H6NXJ2	0.24892122
C03758	ncbi_protein_id:UIN29394	0.24873891
C03758	ncbi_protein_id:VDR33351	0.24686852
C03758	uniprot_id:A0A5Q2Q7F5	0.2466231
C03758	ncbi_protein_id:AIA25030	0.24660021
C03758	uniprot_id:A6WDG6	0.24636358
C03758	ncbi_protein_id:QWU13754	0.2460455
C03758	ncbi_protein_id:ANE77470	0.24564484
C03758	ncbi_protein_id:XP_020578438	0.24472952
C03758	ncbi_protein_id:QBG07729	0.24419281
C03758	uniprot_id:A0A5Q0H4M4	0.24385521
C03758	ncbi_protein_id:AGT23669	0.24249047
C03758	uniprot_id:A0A1S2XZV6	0.24234852
C03758	uniprot_id:A0A4P6TSK0	0.24197814
C03758	uniprot_id:A0A4P7LDZ3	0.24094775
C03758	ncbi_protein_id:XP_027485041	0.24046785
C03758	uniprot_id:A0A348DFY5	0.23849237
C03758	uniprot_id:A0A975T2M8	0.23817915
C03758	ncbi_protein_id:AOT43488	0.23662588
C03758	ncbi_protein_id:AZV07868	0.23638427
C03758	uniprot_id:A0A975FQM2	0.2357572
C03758	uniprot_id:A0A0G3UYU7	0.23536289
C03758	ncbi_protein_id:AHW93887	0.23535603
C03758	ncbi_protein_id:AMG54027	0.23480904
C03758	uniprot_id:A0A4P7C4H2	0.23461202
C03758	uniprot_id:A0A9Q6M0S9	0.23329383
C03758	ncbi_protein_id:WFR79936	0.2332507
C03758	ncbi_protein_id:UWF76679	0.23121744
C03758	uniprot_id:A0A1P8Y2N6	0.23021725
C03758	uniprot_id:A0A1U7W482	0.2301552
C03758	ncbi_protein_id:QET58903	0.22997683
C03758	uniprot_id:F6FYT8	0.22979993
C03758	uniprot_id:A0A7H0MEG2	0.22963032
C03758	uniprot_id:A0A5B8I671	0.22951654
C03758	uniprot_id:Q39JC6	0.22821108
C03758	ncbi_protein_id:UGS90234	0.22769284
C03758	uniprot_id:B4EDZ0	0.22693315
C03758	ncbi_protein_id:QPI59032	0.22655222
C03758	ncbi_protein_id:AJB71372	0.22654197
C03758	uniprot_id:A4JBS3	0.22643805
C03758	lja:Lj5g3v1816230.1	0.2262691
C03758	uniprot_id:A0A5P8KGV8	0.22589457
C03758	ncbi_protein_id:XP_042017633	0.2257092
C03758	ncbi_protein_id:AXR74129	0.22540969
C03758	ncbi_protein_id:XP_010534280	0.22464949
C03758	uniprot_id:D5GD88	0.22431087
C03758	ncbi_protein_id:XP_042968475	0.22241557
C03758	uniprot_id:A0A2P1NJ71	0.22205791
C03758	uniprot_id:A0A2Z6ES91	0.22185495
C03758	ncbi_protein_id:AEX81688	0.22182995
C03758	ncbi_protein_id:QMT44700	0.22151035
C03758	ncbi_protein_id:AZI87303	0.22125807
C03758	ncbi_protein_id:QUQ71114	0.22089976
C03758	ncbi_protein_id:UOP06939	0.22044942
C03758	uniprot_id:C7R6Q7	0.22027892
C03758	uniprot_id:Q4WDI0	0.22016722
C03758	ncbi_protein_id:XP_041542361	0.21964324
C03758	uniprot_id:A0A4P7U7P2	0.21958503
C03758	uniprot_id:A0A0G3WR92	0.21903336
C03758	uniprot_id:A0A975SIG2	0.21874359
C03758	uniprot_id:A0A1W7CY44	0.21864522
C03758	uniprot_id:A0A2D2DEP6	0.21820885
C03758	ncbi_protein_id:QJA20290	0.21811533
C03758	uniprot_id:A0A314KIC7	0.21800545
C03758	uniprot_id:A0A2U9SHJ5	0.21782714
C03758	uniprot_id:A0A2X4U0U2	0.21776736
C03758	ncbi_protein_id:AOJ30622	0.21739972
C03758	ncbi_protein_id:XP_025592718	0.21737969
C03758	ncbi_protein_id:XP_062734871	0.21724862
C03758	uniprot_id:V9XD69	0.21658489
C03758	uniprot_id:B1XZT0	0.21623808
C03758	uniprot_id:D7CFM4	0.2161673
C03758	ncbi_protein_id:AEX46975	0.21522239
C03758	uniprot_id:A0A076MME6	0.21497679
C03758	uniprot_id:G0S7H8	0.2120871
C03758	ncbi_protein_id:AIR67835	0.21187049
C03758	ncbi_protein_id:AVJ18088	0.21183875
C03758	ncbi_protein_id:AJY06930	0.21143967
C03758	ncbi_protein_id:WJZ02014	0.21116361
C03758	ncbi_protein_id:ADY94515	0.21038556
C03758	uniprot_id:A0A0U1RHE2	0.2100161
C03758	ncbi_protein_id:QQU90467	0.20987079
C03758	ncbi_protein_id:XP_020885054	0.20943654
C03758	ncbi_protein_id:AIO65909	0.20895547
C03758	ncbi_protein_id:QEO14498	0.2089552
C03758	ncbi_protein_id:QYX82592	0.20889565
C03758	ncbi_protein_id:AWV26572	0.20871305
C03758	uniprot_id:A0A0H3KCE9	0.20869198
C03758	ncbi_protein_id:ALN61209	0.20792931
C03758	ncbi_protein_id:QLE74381	0.20776328
C03758	uniprot_id:A0A089Q9N6	0.2074869
C03758	ncbi_protein_id:AMG58859	0.20679462
C03758	ncbi_protein_id:CBY90024	0.20654881
C03758	uniprot_id:A0A5P2XHV5	0.20652595
C03758	ncbi_protein_id:CCF09424	0.205289
C03758	ncbi_protein_id:XP_024978439	0.20509994
C03758	uniprot_id:R4WTD3	0.20488462
C03758	ncbi_protein_id:XP_029741852	0.20444453
C03758	uniprot_id:G2XE11	0.20413956
C03758	ncbi_protein_id:AEX67963	0.20360568
C03758	uniprot_id:A0A1D8B3C8	0.20351148
C03758	uniprot_id:H2IU19	0.20348036
C03758	uniprot_id:D0N795	0.20319286
C03758	uniprot_id:A0A291RVQ0	0.20196727
C03758	uniprot_id:Q8LPN3	0.20157656
C03758	uniprot_id:A4SWU9	0.2015557
C03758	uniprot_id:A0A1I9YHG9	0.20120692
C03758	ncbi_protein_id:WKZ90974	0.20051518
C03758	uniprot_id:S4XAL6	0.20031357
C03758	ncbi_protein_id:BDI23096	0.19978434
C03758	ncbi_protein_id:ATO33250	0.19940448
C03758	uniprot_id:C4K3F6	0.19935331
C03758	ncbi_protein_id:XP_034204096	0.19848835
C03758	uniprot_id:A0A1W5XRC9	0.19755477
C03758	uniprot_id:A0A806UR00	0.1974774
C03758	ncbi_protein_id:WAH52552	0.19697595
C03758	uniprot_id:A0A4P8SD31	0.19690618
C03758	ncbi_protein_id:XP_008233333	0.19633439
C03758	uniprot_id:Q24SC8	0.19626084
C03758	uniprot_id:A0A0B6RXC2	0.19595346
C03758	uniprot_id:A0A1U8EVU3	0.19578037
C03758	ncbi_protein_id:XP_010470033	0.19573906
C03758	ncbi_protein_id:UGQ46320	0.19572905
C03758	ncbi_protein_id:XP_019427493	0.19545284
C03758	ncbi_protein_id:SNV07554	0.19517675
C03758	uniprot_id:B1YTK2	0.19501638
C03758	ncbi_protein_id:AEX72671	0.19460699
C03758	uniprot_id:S7QPT2	0.19345075
C03758	ncbi_protein_id:XP_039067340	0.19333643
C03758	ncbi_protein_id:QNP92295	0.1933108
C03758	uniprot_id:A0A7G9RH39	0.19300115
C03758	ncbi_protein_id:AER32471	0.19268292
C03758	ncbi_protein_id:AIO74427	0.19211447
C03758	ncbi_protein_id:XP_039023503	0.19125733
C03758	ncbi_protein_id:WJF89767	0.19093919
C03758	ncbi_protein_id:QPZ37016	0.19068891
C03758	ncbi_protein_id:WJY62932	0.1906403
C03758	uniprot_id:E6QY12	0.19062102
C03758	ncbi_protein_id:AOJ23942	0.18964878
C03758	ncbi_protein_id:APF36619	0.18951657
C03758	uniprot_id:S3DCW9	0.1890707
C03758	uniprot_id:G2Q9D6	0.18867657
C03758	uniprot_id:W0HNI3	0.18839392
C03758	uniprot_id:A0A6P9E9Z6	0.18792874
C03758	uniprot_id:K0DL22	0.18759227
C03758	ncbi_protein_id:AEX77207	0.18714038
C03758	ncbi_protein_id:ULN42453	0.18689859
C03758	uniprot_id:H6Q5R8	0.18671173
C03758	uniprot_id:C6WC77	0.18588856
C03758	uniprot_id:A0A1B2UB40	0.18573001
C03758	uniprot_id:U3GVX1	0.18530545
C03758	ncbi_protein_id:BCS89059	0.18501446
C03758	uniprot_id:X5F4J1	0.1843723
C03758	ncbi_protein_id:XP_007220907	0.18402302
C03758	ncbi_protein_id:ALB72807	0.18375874
C03758	ncbi_protein_id:XP_058182813	0.18367618
C03758	ncbi_protein_id:QFQ09654	0.18355447
C03758	uniprot_id:A9M0Q8	0.18334231
C03758	uniprot_id:A0A807LL15	0.1831874
C03758	ncbi_protein_id:AHK20882	0.18305251
C03758	uniprot_id:D2BZE0	0.1829344
C03758	ncbi_protein_id:WJY91728	0.18258828
C03758	ncbi_protein_id:CDN59132	0.18205541
C03758	uniprot_id:W1PWD6	0.1820499
C03758	ncbi_protein_id:CBJ36985	0.1819371
C03758	uniprot_id:D7GI18	0.18185353
C03758	uniprot_id:A0A1U9QL97	0.18158445
C03758	uniprot_id:I1RMK4	0.18131423
C03758	ncbi_protein_id:AEX44779	0.1811054
C03758	ncbi_protein_id:XP_062768405	0.1810663
C03758	uniprot_id:A0A5P2WX67	0.18066192
C03758	uniprot_id:G2QU79	0.18027604
C03758	ncbi_protein_id:XP_021767872	0.18024674
C03758	ncbi_protein_id:ALK29950	0.17940617
C03758	ncbi_protein_id:AJY12147	0.17910218
C03758	ncbi_protein_id:AHJ66855	0.17903638
C03758	ncbi_protein_id:XP_042441748	0.17890865
C03758	uniprot_id:Q0K759	0.17885888
C03758	uniprot_id:A0A221P513	0.17841965
C03758	ncbi_protein_id:QQV56756	0.17839879
C03758	ncbi_protein_id:UVO10257	0.17789376
C03758	uniprot_id:V9XJJ3	0.17755276
C03758	ncbi_protein_id:QJF18308	0.17697346
C03758	ncbi_protein_id:XP_007360397	0.17626992
C03758	ncbi_protein_id:QNG24414	0.17610186
C03758	uniprot_id:A0A1Z4ER07	0.17602313
C03758	uniprot_id:B9SUA1	0.17580467
C03758	ncbi_protein_id:XP_023887912	0.1757029
C03758	uniprot_id:A0A0G3IEZ6	0.17551526
C03758	uniprot_id:G4NGQ7	0.17538387
C03758	ncbi_protein_id:SNV20204	0.17468387
C03758	uniprot_id:A0A0H3KWI2	0.17467257
C03758	ncbi_protein_id:ARQ44882	0.17433587
C03758	ncbi_protein_id:AEX79428	0.17427126
C03758	ncbi_protein_id:XP_043615300	0.17389408
C03758	ncbi_protein_id:AVT58888	0.17376989
C03758	uniprot_id:A0A0G3GW90	0.17320207
C03758	ncbi_protein_id:XP_016175209	0.17276564
C03758	ncbi_protein_id:XP_060185247	0.17197695
C03758	uniprot_id:Q0S1Z8	0.17158654
C03758	ncbi_protein_id:WQG86505	0.17151591
C03758	uniprot_id:H8MSA6	0.1710408
C03758	ncbi_protein_id:ALF87205	0.17036659
C03758	uniprot_id:A0A411X937	0.17028385
C03758	uniprot_id:A0A6P3ZUH9	0.17023924
C03758	uniprot_id:Q47PB8	0.17023516
C03758	ncbi_protein_id:BDI21240	0.17022032
C03758	ncbi_protein_id:QWD87770	0.1700544
C03758	uniprot_id:A0A5J6I7R0	0.16955248
C03758	ncbi_protein_id:UOE27062	0.16943172
C03758	lja:Lj5g3v1816230.3	0.16940033
C03758	uniprot_id:C1E2K6	0.16924274
C03758	uniprot_id:C5PAL8	0.16903299
C03758	uniprot_id:I2H948	0.1690093
C03758	uniprot_id:J9S9M6	0.1680693
C03758	ncbi_protein_id:ASY79328	0.16751209
C03758	uniprot_id:C6CHD5	0.16718012
C03758	ncbi_protein_id:AEX42460	0.16708907
C03758	ncbi_protein_id:UAK19450	0.16676253
C03758	ncbi_protein_id:XP_001537111	0.1666595
C03758	uniprot_id:A0A0U3KJA2	0.16622388
C03758	uniprot_id:A0A344UX83	0.16582316
C03758	uniprot_id:A0A6P8B2N0	0.16575319
C03758	ncbi_protein_id:QYX75493	0.1652768
C03758	ncbi_protein_id:BCG09137	0.16517547
C03758	uniprot_id:T1XI59	0.16482916
C03758	ncbi_protein_id:XP_049970925	0.16404235
C03758	ncbi_protein_id:ATH96072	0.16392145
C03758	uniprot_id:D2PRF5	0.16265866
C03758	ncbi_protein_id:BBX10827	0.16257644
C03758	uniprot_id:A0A143Q4Q8	0.1620472
C03758	uniprot_id:A0A127NRK9	0.16177636
C03758	ncbi_protein_id:UEM37805	0.16175434
C03758	uniprot_id:D5WC53	0.16165411
C03758	uniprot_id:B8FVP6	0.16156271
C03758	ncbi_protein_id:ALS58006	0.16116369
C03758	ncbi_protein_id:ALB63059	0.16115779
C03758	uniprot_id:C6DG28	0.16094923
C03758	ncbi_protein_id:CBJ50244	0.16073027
C03758	uniprot_id:D0LUN0	0.16067788
C03758	ncbi_protein_id:XP_038892734	0.1604872
C03758	uniprot_id:A0A3S4EZG7	0.16043451
C03758	ncbi_protein_id:QCR04766	0.15982106
C03758	uniprot_id:D8IPZ3	0.1594921
C03758	ncbi_protein_id:SAY50389	0.15919393
C03758	uniprot_id:A0A345HY89	0.15912354
C03758	uniprot_id:E6WFC0	0.15893805
C03758	uniprot_id:A0A3S7DCG8	0.1587944
C03758	ncbi_protein_id:ALK95131	0.15856272
C03758	ncbi_protein_id:QUN27824	0.15790689
C03758	ncbi_protein_id:CCB74182	0.15750498
C03758	uniprot_id:A0A4P7BFC6	0.1571179
C03758	uniprot_id:K5WBC4	0.15685505
C03758	ncbi_protein_id:AUV53026	0.15620902
C03758	ncbi_protein_id:UIJ39159	0.15612122
C03758	uniprot_id:A0A2S1Z310	0.1561132
C03758	ncbi_protein_id:WHZ39317	0.15570655
C03758	uniprot_id:A0A4P7A747	0.15484294
C03758	uniprot_id:A0A144MUZ5	0.15483373
C03758	uniprot_id:A0A0M4KK65	0.15480924
C03758	ncbi_protein_id:AJZ89891	0.15464479
C03758	uniprot_id:G2NTR6	0.15455809
C03758	ncbi_protein_id:XP_022840544	0.15454042
C03758	uniprot_id:A0A3N4B1T4	0.15445796
C03758	ncbi_protein_id:WQE13620	0.15437531
C03758	ncbi_protein_id:QTH60485	0.15420288
C03758	uniprot_id:A0A3G8JS87	0.15418756
C03758	ncbi_protein_id:WJG10002	0.15337065
C03758	uniprot_id:G0EVS7	0.15335736
C03758	uniprot_id:A0A0M4CIM8	0.15288597
C03758	uniprot_id:Q6NFU6	0.15251127
C03758	uniprot_id:A0AA92MYG4	0.15236253
C03758	ncbi_protein_id:UBH24419	0.15212542
C03758	uniprot_id:A0A0J9VM93	0.15154302
C03758	ncbi_protein_id:CDG12656	0.15147942
C03758	ncbi_protein_id:AJF73857	0.15143403
C03758	ncbi_protein_id:QPI51500	0.15049198
C03758	uniprot_id:A0A1J1E6J9	0.15032288
C03758	uniprot_id:E3G4C3	0.14967349
C03758	uniprot_id:A0A9J9L092	0.14945772
C03758	uniprot_id:A0A345C970	0.14917567
C03758	uniprot_id:A0A2L1UQB1	0.14849523
C03758	ncbi_protein_id:WLW57559	0.14841351
C03758	uniprot_id:D4DNK5	0.1481579
C03758	uniprot_id:A0A127Q894	0.14792734
C03758	ncbi_protein_id:ULN41626	0.14792472
C03758	uniprot_id:A0A344TTY0	0.14763555
C03758	ncbi_protein_id:QWB23511	0.1473242
C03758	ncbi_protein_id:VEG34225	0.14723384
C03758	ncbi_protein_id:WJY80188	0.14700282
C03758	ncbi_protein_id:ALA17989	0.1469503
C03758	ncbi_protein_id:QMU72045	0.14688152
C03758	ncbi_protein_id:XP_043137546	0.1464976
C03758	ncbi_protein_id:XP_050154475	0.14571002
C03758	uniprot_id:B2B5S4	0.14560446
C03758	uniprot_id:A0A6G7YE98	0.14549479
C03758	uniprot_id:A0A0F6QXS7	0.14545953
C03758	ncbi_protein_id:XP_062745562	0.14538339
C03758	ncbi_protein_id:XP_012834917	0.14536309
C03758	ncbi_protein_id:QCT90016	0.14526138
C03758	ncbi_protein_id:UNK63381	0.1450082
C03758	uniprot_id:A0A3S6F6Y0	0.14495471
C03758	ncbi_protein_id:QPQ25514	0.14466992
C03758	ncbi_protein_id:XP_058749748	0.14429104
C03758	uniprot_id:A0A0P0R7I2	0.14419058
C03758	uniprot_id:A0A0S2FI85	0.14393991
C03758	ncbi_protein_id:QIE22485	0.14300755
C03758	uniprot_id:A0A0G3UMV2	0.14293656
C03758	ncbi_protein_id:ALN94232	0.14248669
C03758	ncbi_protein_id:BEK82085	0.14211231
C03758	uniprot_id:Q756X2	0.14196402
C03758	uniprot_id:A0A1X0C1G8	0.14177355
C03758	ncbi_protein_id:UOD50653	0.14153
C03758	ncbi_protein_id:UGT91394	0.14103848
C03758	uniprot_id:W0HSL8	0.14016467
C03758	ncbi_protein_id:AIO50050	0.14000446
C03758	ncbi_protein_id:AIX51337	0.13991514
C03758	uniprot_id:A0A1B1M2C1	0.13971534
C03758	ncbi_protein_id:AEX70433	0.13968065
C03758	uniprot_id:A0A2Z3YQ96	0.13957343
C03758	uniprot_id:O94277	0.139422
C03758	uniprot_id:A0A0H3FBQ7	0.13917059
C03758	ncbi_protein_id:WDH77650	0.13912609
C03758	uniprot_id:A0A7I7MUS0	0.13879392
C03758	ncbi_protein_id:AUV10644	0.13841087
C03758	ncbi_protein_id:ANI37311	0.13832098
C03758	uniprot_id:A0A172QSF4	0.13813743
C03758	ncbi_protein_id:XP_021757714	0.13808334
C03758	uniprot_id:A0A8B8M512	0.13731042
C03758	ncbi_protein_id:UKY51638	0.13724136
C03758	ncbi_protein_id:AIM22261	0.13710901
C03758	ncbi_protein_id:WJY94528	0.13657856
C03758	uniprot_id:A0A7G6YCG9	0.1363118
C03758	uniprot_id:A0A2I8ELR1	0.13558742
C03758	ncbi_protein_id:QPZ38579	0.13542458
C03758	ncbi_protein_id:WKC60431	0.13511044
C03758	ncbi_protein_id:UOE43434	0.13501945
C03758	ncbi_protein_id:AJI87507	0.13494623
C03758	uniprot_id:W5WKI2	0.13492289
C03758	ncbi_protein_id:BCA39287	0.1348792
C03758	uniprot_id:A0A2K8YT47	0.13475996
C03758	uniprot_id:A0A0D5A7I5	0.13471848
C03758	ncbi_protein_id:WQB68863	0.1344963
C03758	uniprot_id:A0A7Z2VVG3	0.13445386
C03758	uniprot_id:A0A7M2SIC0	0.13419294
C03758	ncbi_protein_id:APF34632	0.13408121
C03758	uniprot_id:A0A0B5EPS5	0.13402387
C03758	uniprot_id:D2ATG3	0.13388059
C03758	ncbi_protein_id:ASV19717	0.13346869
C03758	uniprot_id:A0A5B7WVM5	0.13329092
C03758	uniprot_id:A1KW48	0.13327333
C03758	ncbi_protein_id:AEX49280	0.13305998
C03758	uniprot_id:D4I423	0.13299754
C03758	ncbi_protein_id:URF03611	0.13256857
C03758	ncbi_protein_id:AIE71016	0.13254449
C03758	ncbi_protein_id:QPI38042	0.13233858
C03758	ncbi_protein_id:QDQ85915	0.13218799
C03758	uniprot_id:A0A807N4M5	0.13195181
C03758	ncbi_protein_id:QZN97716	0.1319398
C03758	ncbi_protein_id:AKN65121	0.13185
C03758	uniprot_id:A0A857EY88	0.13166171
C03758	uniprot_id:A0A0H3FUD2	0.13155445
C03758	ncbi_protein_id:XP_017247722	0.1311591
C03758	uniprot_id:E1Z9N6	0.13102776
C03758	uniprot_id:A0A7I7P416	0.13082516
C03758	uniprot_id:A0A2S2DJU5	0.13077301
C03758	uniprot_id:F2RB79	0.13057709
C03758	uniprot_id:A0A376EIJ6	0.13004887
C03758	ncbi_protein_id:UAL70906	0.12975135
C03758	ncbi_protein_id:QLA70483	0.12949473
C03758	uniprot_id:A0A7D6I5K1	0.12933561
C03758	uniprot_id:A0A291T2T6	0.12911099
C03758	ncbi_protein_id:QGX39076	0.12891006
C03758	uniprot_id:Q6CU13	0.12769106
C03758	uniprot_id:A0A0J9V2N4	0.12766364
C03758	ncbi_protein_id:AFJ99216	0.12760282
C03758	ncbi_protein_id:UFS60760	0.12717628
C03758	uniprot_id:A0A0S2G050	0.12658343
C03758	uniprot_id:A0A3G2IAZ4	0.12656868
C03758	ncbi_protein_id:AFN29674	0.12646967
C03758	uniprot_id:W1QIJ8	0.12634662
C03758	ncbi_protein_id:AIA48359	0.12625235
C03758	uniprot_id:A0A0L8RCL8	0.12611923
C03758	ncbi_protein_id:AEG36685	0.12591943
C03758	uniprot_id:A5K6T8	0.12580425
C03758	uniprot_id:C9XUF9	0.12505093
C03758	ncbi_protein_id:UPT20851	0.12475568
C03758	ncbi_protein_id:QMV51303	0.12475076
C03758	uniprot_id:A0A6G5RRG2	0.1242851
C03758	ncbi_protein_id:AYL61859	0.12416443
C03758	ncbi_protein_id:WIJ62822	0.12326607
C03758	uniprot_id:A0A4U7JM37	0.123215675
C03758	ncbi_protein_id:XP_044673828	0.123090744
C03758	ncbi_protein_id:USQ56867	0.12308678
C03758	uniprot_id:A0AA97LZM9	0.12252629
C03758	uniprot_id:B6HG89	0.12241277
C03758	ncbi_protein_id:XP_051134451	0.12220946
C03758	ncbi_protein_id:AKZ64750	0.122186065
C03758	ncbi_protein_id:AFN46639	0.12200755
C03758	ncbi_protein_id:URM97665	0.12165794
C03758	ncbi_protein_id:AHI21179	0.121270746
C03758	uniprot_id:A0A1J0KU80	0.121068925
C03758	ncbi_protein_id:AIR86046	0.120444715
C03758	uniprot_id:A0A7G7BX46	0.119941294
C03758	ncbi_protein_id:XP_042926177	0.11979759
C03758	ncbi_protein_id:UXY18144	0.11962676
C03758	uniprot_id:Q5YZE4	0.119606316
C03758	ncbi_protein_id:QQN36663	0.119476974
C03758	ncbi_protein_id:BDZ45392	0.11944422
C03758	uniprot_id:A0A0E3H6A0	0.119431704
C03758	uniprot_id:W9RAP4	0.11940181
C03758	ncbi_protein_id:UTV55487	0.11889547
C03758	uniprot_id:D4GG56	0.11881545
C03758	ncbi_protein_id:AXU94976	0.11881229
C03758	uniprot_id:E8N921	0.11867073
C03758	uniprot_id:A0A089X8A8	0.118558764
C03758	ncbi_protein_id:UDL84323	0.11853558
C03758	uniprot_id:A0A0F2MCQ6	0.11842939
C03758	uniprot_id:A0A6G8KTF2	0.11802092
C03758	uniprot_id:A0A250B6W9	0.1176877
C03758	ncbi_protein_id:UHM90848	0.117625505
C03758	uniprot_id:A0A7T0PD64	0.11748424
C03758	uniprot_id:A0A240C3R1	0.11736092
C03758	ncbi_protein_id:XP_031504183	0.11718622
C03758	ncbi_protein_id:XP_044705609	0.11708295
C03758	ncbi_protein_id:WIM86647	0.117038965
C03758	uniprot_id:A0A6P5YR99	0.116974175
C03758	uniprot_id:E1SFE2	0.11682522
C03758	ncbi_protein_id:WJD95385	0.116744995
C03758	ncbi_protein_id:BAO34301	0.116566
C03758	uniprot_id:B4RRC5	0.11649439
C03758	uniprot_id:I0HWJ3	0.11611962
C03758	ncbi_protein_id:AMH14864	0.11571956
C03758	uniprot_id:A0A494T4M4	0.11541882
C03758	ncbi_protein_id:CAD5989162	0.11534014
C03758	uniprot_id:B0CRD9	0.114966154
C03758	uniprot_id:A0A5B8JEF9	0.11470276
C03758	ncbi_protein_id:UOO79955	0.11429411
C03758	ncbi_protein_id:WEV77442	0.114135295
C03758	uniprot_id:W0LJG4	0.11395559
C03758	ncbi_protein_id:WCL71627	0.11394954
C03758	uniprot_id:A0A1L6I3I9	0.11304948
C03758	ncbi_protein_id:XP_047808172	0.11288065
C03758	ncbi_protein_id:AHP69192	0.112764716
C03758	ncbi_protein_id:QTE26597	0.11267558
C03758	ncbi_protein_id:WUM18497	0.11255318
C03758	uniprot_id:A0LPM8	0.11252895
C03758	ncbi_protein_id:AOJ79889	0.112502694
C03758	ncbi_protein_id:WJY74596	0.11224422
C03758	uniprot_id:A0A6G9YBX4	0.11202675
C03758	uniprot_id:A0A1S6JI17	0.111679524
C03758	ncbi_protein_id:QAX32197	0.11161548
C03758	ncbi_protein_id:AGQ79795	0.111453176
C03758	ncbi_protein_id:AID90885	0.11118734
C03758	ncbi_protein_id:QUC28463	0.11087906
C03758	ncbi_protein_id:QIV96086	0.11054137
C03758	ncbi_protein_id:AGJ85324	0.11022717
C03758	uniprot_id:Q66BW7	0.10986543
C03758	uniprot_id:A0A0F7HKF8	0.10971427
C03758	ncbi_protein_id:QSR09238	0.10947725
C03758	uniprot_id:J5SIC3	0.10931116
C03758	ncbi_protein_id:QOI54361	0.109291255
C03758	ncbi_protein_id:WKX11916	0.109211326
C03758	ncbi_protein_id:ACC88740	0.10895705
C03758	uniprot_id:A0A239STK5	0.108899176
C03758	ncbi_protein_id:QUY63886	0.10875124
C03758	uniprot_id:B7LPN5	0.10871446
C03758	uniprot_id:F0M6Y4	0.10858598
C03758	uniprot_id:H6RJC7	0.10845569
C03758	ncbi_protein_id:UWM43523	0.108125955
C03758	uniprot_id:A0A0G3GUW0	0.10811022
C03758	uniprot_id:C8XIS5	0.10784066
C03758	uniprot_id:A0A7H1VLJ2	0.10751742
C03758	uniprot_id:A0A0M4MY77	0.1075007
C03758	ncbi_protein_id:AWB88157	0.10741633
C03758	ncbi_protein_id:UZD53996	0.10734257
C03758	ncbi_protein_id:UOO84685	0.10722461
C03758	uniprot_id:A0A1X1XK35	0.10721859
C03758	uniprot_id:A0A0U3AQ96	0.10714793
C03758	uniprot_id:Q46XI9	0.106666476
C03758	ncbi_protein_id:UFU08986	0.10638392
C03758	uniprot_id:A0A1B2UGN0	0.10628638
C03758	ncbi_protein_id:WIK60364	0.10537109
C03758	ncbi_protein_id:AJJ37730	0.105296254
C03758	uniprot_id:A0A5J6H0B7	0.104293376
C03758	uniprot_id:A0AA86MDW4	0.10425866
C03758	uniprot_id:A5E4B8	0.10402268
C03758	uniprot_id:A0A5Q5BD98	0.10378337
C03758	ncbi_protein_id:AGK66660	0.10368559
C03758	ncbi_protein_id:APT83553	0.1036621
C03758	ncbi_protein_id:XP_020264583	0.10361037
C03758	ncbi_protein_id:UNV87427	0.10360542
C03758	uniprot_id:A0A143QQM7	0.10351968
C03758	ncbi_protein_id:XP_025621302	0.10322952
C03758	uniprot_id:A0A518AK71	0.103202075
C03758	uniprot_id:W0HSN7	0.10313508
C03758	ncbi_protein_id:ADX53916	0.10311115
C03758	uniprot_id:A0A6G7Z6X8	0.103052735
C03758	uniprot_id:Q12F32	0.10290608
C03758	uniprot_id:D8PRB4	0.1025866
C03758	uniprot_id:A0A808Y6K6	0.102519155
C03758	ncbi_protein_id:AGQ31562	0.10242295
C03758	uniprot_id:A0A6I6JGI1	0.10214439
C03758	ncbi_protein_id:XP_043713047	0.10205111
C03758	ncbi_protein_id:AZS42486	0.10175359
C03758	ncbi_protein_id:UZP66440	0.101716906
C03758	ncbi_protein_id:AJC66409	0.10149449
C03758	ncbi_protein_id:QMT32456	0.10135937
C03758	ncbi_protein_id:WJY68348	0.10129911
C03758	uniprot_id:F7V2R1	0.10075489
C03758	ncbi_protein_id:CDF54059	0.100753784
C03758	uniprot_id:A0A514EQ30	0.10061771
C03758	ncbi_protein_id:QSE95364	0.10033798
C03758	ncbi_protein_id:AJE05002	0.100078166
C03758	uniprot_id:A0A193LD52	0.099856615
C03758	uniprot_id:A0A0S2DQD7	0.09971088
C03758	ncbi_protein_id:XP_034928926	0.09970361
C03758	uniprot_id:A0A385DJK7	0.09969637
C03758	uniprot_id:C1GXG6	0.0996564
C03758	uniprot_id:A0A344LDB6	0.09943506
C03758	uniprot_id:A0A6C6ZKG0	0.09936175
C03758	uniprot_id:A0K1Q3	0.099206
C03758	ncbi_protein_id:CCQ40285	0.098795295
C03758	uniprot_id:A0A7G6WXT0	0.09866598
C03758	ncbi_protein_id:QKM60485	0.09852785
C03758	uniprot_id:A0A806XBB7	0.09844959
C03758	ncbi_protein_id:XP_045827295	0.098385125
C03758	uniprot_id:A0A2S0WI00	0.09832838
C03758	ncbi_protein_id:AGX10783	0.098189145
C03758	uniprot_id:A0A1A9GIJ8	0.09757811
C03758	uniprot_id:A0A0M4QHG8	0.097243994
C03758	uniprot_id:A0A1L2ZQT0	0.09724173
C03758	uniprot_id:A0A6J1IJX2	0.09708768
C03758	uniprot_id:A0A7G1KWB6	0.096515805
C03758	uniprot_id:A0A6J1H0M9	0.096218795
C03758	ncbi_protein_id:QIB42361	0.09601331
C03758	uniprot_id:D2Q6Y6	0.09536642
C03758	ncbi_protein_id:ADP12774	0.0953182
C03758	uniprot_id:D8MT27	0.09529337
C03758	uniprot_id:Q82NW3	0.09522298
C03758	ncbi_protein_id:XP_028961657	0.09497726
C03758	ncbi_protein_id:WEF52454	0.09495214
C03758	uniprot_id:F7VTQ6	0.09483552
C03758	uniprot_id:A0A9Q2IDZ7	0.09478423
C03758	uniprot_id:I4D0M9	0.09476146
C03758	uniprot_id:G3JM14	0.09457719
C03758	uniprot_id:A0A0F7FUE0	0.09423366
C03758	uniprot_id:A0A7U4GG02	0.09419513
C03758	uniprot_id:A1CM52	0.09417951
C03758	uniprot_id:A0A191TK78	0.09416807
C03758	ncbi_protein_id:QLE73146	0.0937455
C03758	uniprot_id:A0A165MUP8	0.09345767
C03758	uniprot_id:A0A1Z2KZB3	0.09345624
C03758	uniprot_id:A0A0H3WQJ2	0.093382895
C03758	uniprot_id:Q0I6S1	0.09326306
C03758	ncbi_protein_id:WUU99650	0.093156576
C03758	uniprot_id:C0ZW21	0.09310195
C03758	ncbi_protein_id:XP_003346152	0.09302682
C03758	uniprot_id:A0A6C6ZWJ6	0.092758805
C03758	ncbi_protein_id:AIL29999	0.09248626
C03758	uniprot_id:A0A7I7K736	0.09248525
C03758	ncbi_protein_id:AYQ28477	0.09242964
C03758	ncbi_protein_id:AOF02257	0.092134416
C03758	ncbi_protein_id:QTT77051	0.09209931
C03758	uniprot_id:A0A3B7R4D5	0.09200728
C03758	uniprot_id:D1BI20	0.091994286
C03758	ncbi_protein_id:WLQ07759	0.09183934
C03758	ncbi_protein_id:AJX15678	0.09152928
C03758	uniprot_id:A0A7H0HKX6	0.09152508
C03758	uniprot_id:C1N8W1	0.09135574
C03758	ncbi_protein_id:WJZ73647	0.091309875
C03758	ncbi_protein_id:QPI44959	0.09121835
C03758	ncbi_protein_id:AET88225	0.09117779
C03758	ncbi_protein_id:QWA08992	0.091109335
C03758	uniprot_id:A1JLK4	0.0910742
C03758	ncbi_protein_id:QEV50332	0.09103063
C03758	uniprot_id:C3PJG0	0.09079096
C03758	uniprot_id:A0A6C6YZU1	0.09072989
C03758	uniprot_id:Q8FQR0	0.090643644
C03758	uniprot_id:F9X387	0.09054956
C03758	ncbi_protein_id:QSE80694	0.09048581
C03758	ncbi_protein_id:CAX55384	0.090479404
C03758	uniprot_id:J3KAV8	0.09042427
C03758	uniprot_id:A0A0U3NRM9	0.090280235
C03758	uniprot_id:A0A4P8IRF6	0.090182364
C03758	ncbi_protein_id:ADZ00375	0.09001833
C03758	ncbi_protein_id:WHT19540	0.08992112
C03758	ncbi_protein_id:QKE20033	0.0898284
C03758	uniprot_id:A0A515EVE0	0.08970907
C03758	uniprot_id:A0A0U2NB13	0.089564174
C03758	ncbi_protein_id:ADK29396	0.08950302
C03758	uniprot_id:G7I3B8	0.08935371
C03758	uniprot_id:A0A0H3BSX3	0.08921158
C03758	uniprot_id:A0A7I7W1K7	0.08914524
C03758	uniprot_id:C5DVN4	0.088956326
C03758	uniprot_id:A0A716DV61	0.088748604
C03758	uniprot_id:A0A0K1K1E6	0.0885798
C03758	uniprot_id:D2PSP3	0.08842459
C03758	uniprot_id:A0A5J6V8Z9	0.08835265
C03758	uniprot_id:B5R8X7	0.08823699
C03758	uniprot_id:A0A7U4P271	0.08819124
C03758	ncbi_protein_id:AKL35713	0.088146925
C03758	ncbi_protein_id:UVS76352	0.08767331
C03758	uniprot_id:D4ANF3	0.08728632
C03758	ncbi_protein_id:XP_025687613	0.08726123
C03758	uniprot_id:J7LDJ9	0.0872097
C03758	ncbi_protein_id:UVA78588	0.08715543
C03758	ncbi_protein_id:QWC16132	0.087076664
C03758	uniprot_id:A0A5J6FH74	0.08707258
C03758	uniprot_id:A0A1B3PGQ7	0.08703479
C03758	ncbi_protein_id:WGM50833	0.08701989
C03758	uniprot_id:C5MDY7	0.086999536
C03758	uniprot_id:A0A7H1BKG0	0.08698198
C03758	uniprot_id:A0A3G2JDP4	0.08697322
C03758	uniprot_id:B1VE24	0.08656332
C03758	ncbi_protein_id:AXL52769	0.08650398
C03758	uniprot_id:A0A5B9P3Q2	0.08632502
C03758	uniprot_id:A0A5Q5C9I4	0.0862695
C03758	ncbi_protein_id:UUI75375	0.08622354
C03758	ncbi_protein_id:ALG29829	0.08621898
C03758	uniprot_id:A0A2K9ABC3	0.08617386
C03758	ncbi_protein_id:AHN80627	0.08605355
C03758	uniprot_id:A9FLE5	0.08555296
C03758	uniprot_id:W0HH19	0.08551574
C03758	uniprot_id:A0A481QCC6	0.08537042
C03758	ncbi_protein_id:XP_010676243	0.08497149
C03758	ncbi_protein_id:QZA12642	0.084906965
C03758	uniprot_id:A0A4P8YSF2	0.08487171
C03758	uniprot_id:Q9JXM6	0.084786475
C03758	ncbi_protein_id:QPT40048	0.08473742
C03758	uniprot_id:G8C0P6	0.08461964
C03758	uniprot_id:Q5F525	0.08447996
C03758	uniprot_id:A0A179FJ65	0.08416861
C03758	ncbi_protein_id:UMB69819	0.08416435
C03758	uniprot_id:A1WLR6	0.084095925
C03758	uniprot_id:C6BD23	0.084037036
C03758	ncbi_protein_id:XP_023534454	0.08392179
C03758	uniprot_id:A0A0H3MPD3	0.083810866
C03758	uniprot_id:A0A387BHQ6	0.08362594
C03758	uniprot_id:A0A975XMU5	0.08338344
C03758	uniprot_id:A0A179HJB4	0.083334506
C03758	ncbi_protein_id:AGH85043	0.0832814
C03758	uniprot_id:A0A067BVA4	0.08304545
C03758	ncbi_protein_id:QYL17038	0.08287513
C03758	uniprot_id:A0A7Y4PA46	0.08268067
C03758	ncbi_protein_id:WOD18482	0.082595885
C03758	ncbi_protein_id:UIP58462	0.08239809
C03758	ncbi_protein_id:AIT89704	0.08233848
C03758	ncbi_protein_id:UFS58383	0.082324415
C03758	ncbi_protein_id:XP_021897844	0.082228124
C03758	uniprot_id:Q744R7	0.08222774
C03758	uniprot_id:A0A1I9Y3Z7	0.08208692
C03758	uniprot_id:A0A0H2YZL0	0.08202228
C03758	ncbi_protein_id:AGT91642	0.081928045
C03758	uniprot_id:A0A1E7FI18	0.08181691
C03758	ncbi_protein_id:XP_009345373	0.08178547
C03758	ncbi_protein_id:QYL22793	0.08173171
C03758	uniprot_id:A1T123	0.081548005
C03758	ncbi_protein_id:XP_056035607	0.081103474
C03758	ncbi_protein_id:QVI24105	0.081046134
C03758	ncbi_protein_id:AEP70833	0.08101231
C03758	uniprot_id:W4KC22	0.08097622
C03758	uniprot_id:G8LG76	0.08095658
C03758	ncbi_protein_id:ARC50520	0.08082083
C03758	ncbi_protein_id:AGK49381	0.08069959
C03758	ncbi_protein_id:QZY52280	0.08062273
C03758	uniprot_id:V2YGS4	0.0804103
C03758	uniprot_id:A0A0D2KCB1	0.08039245
C03758	uniprot_id:A0A4P6Q4L2	0.080225885
C03758	uniprot_id:A0A5B8RWJ0	0.07965687
C03758	uniprot_id:C3K4Z9	0.079464704
C03758	uniprot_id:C4JY20	0.07943326
C03758	uniprot_id:A0A4P6FDY8	0.07932109
C03758	uniprot_id:A0A5P9PBJ8	0.07920718
C03758	uniprot_id:L0IP01	0.07914257
C03758	ncbi_protein_id:UOO90407	0.07912031
C03758	uniprot_id:A0A8B9AHH2	0.07898337
C03758	ncbi_protein_id:AHE62053	0.07870352
C03758	ncbi_protein_id:AKL12595	0.078544796
C03758	uniprot_id:A0A0H5P019	0.07845646
C03758	ncbi_protein_id:WJZ18796	0.078418106
C03758	uniprot_id:W7N4N3	0.078247786
C03758	ncbi_protein_id:AKF37919	0.077768534
C03758	ncbi_protein_id:QSE83677	0.07766867
C03758	uniprot_id:A0A1S4AUE5	0.07762617
C03758	uniprot_id:A0A0A7I8M8	0.07761893
C03758	uniprot_id:F6HNH3	0.077486336
C03758	uniprot_id:G3AEQ1	0.07742816
C03758	uniprot_id:A0LQT4	0.07736692
C03758	ncbi_protein_id:AKD96892	0.07710689
C03758	ncbi_protein_id:UOG75440	0.07708332
C03758	uniprot_id:A0A516G894	0.0770098
C03758	ncbi_protein_id:AGF80795	0.07700765
C03758	ncbi_protein_id:ANH74337	0.077000946
C03758	ncbi_protein_id:BAJ36788	0.076921135
C03758	ncbi_protein_id:WES66527	0.07685307
C03758	uniprot_id:A0A5K7X9P5	0.07679275
C03758	uniprot_id:M3BB21	0.07664502
C03758	ncbi_protein_id:XP_008031963	0.0765672
C03758	ncbi_protein_id:AIU33238	0.07653725
C03758	ncbi_protein_id:AFF22751	0.07633847
C03758	ncbi_protein_id:AZY97906	0.07629818
C03758	uniprot_id:D2AXI5	0.076197624
C03758	ncbi_protein_id:SNU79107	0.07605463
C03758	uniprot_id:A0A0K1F8J1	0.07580277
C03758	uniprot_id:U5WR39	0.07574853
C03758	uniprot_id:I0YRG0	0.07567412
C03758	uniprot_id:A0A2K3Z2L4	0.07554516
C03758	ncbi_protein_id:QPC30389	0.07549721
C03758	ncbi_protein_id:UQV56881	0.075439155
C03758	ncbi_protein_id:BBZ02097	0.07537305
C03758	uniprot_id:A9MNJ8	0.07531637
C03758	ncbi_protein_id:XP_034704212	0.07506761
C03758	ncbi_protein_id:XP_057482402	0.075022876
C03758	ncbi_protein_id:WJY61029	0.07499981
C03758	uniprot_id:D9QBY5	0.07492995
C03758	uniprot_id:B5F3R7	0.074759394
C03758	ncbi_protein_id:XP_017984865	0.07441473
C03758	uniprot_id:A4FGY2	0.074343085
C03758	ncbi_protein_id:AHK29970	0.07419646
C03758	uniprot_id:A0A5Q0H917	0.07417798
C03758	ncbi_protein_id:UAY54266	0.07390362
C03758	uniprot_id:A0A562PN82	0.07374224
C03758	ncbi_protein_id:XP_043181493	0.07364294
C03758	uniprot_id:A0A0E3ZM13	0.07356903
C03758	ncbi_protein_id:SQF84238	0.07350254
C03758	uniprot_id:A0A0H5P5C1	0.0734559
C03758	ncbi_protein_id:WBF66497	0.07330179
C03758	uniprot_id:A0A177DE38	0.0730851
C03758	ncbi_protein_id:AJJ11693	0.07297301
C03758	uniprot_id:A0A515DHD2	0.07293543
C03758	ncbi_protein_id:QSR24339	0.07293376
C03758	uniprot_id:A0A345SXP9	0.07285336
C03758	ncbi_protein_id:AUT26256	0.072710454
C03758	ncbi_protein_id:QOI11015	0.072702885
C03758	uniprot_id:K0KB17	0.072603345
C03758	ncbi_protein_id:BCQ22271	0.07241979
C03758	ncbi_protein_id:UTN99595	0.0724054
C03758	ncbi_protein_id:WFP17489	0.07235384
C03758	ncbi_protein_id:QDW16907	0.07235336
C03758	uniprot_id:A0A1Y0C958	0.07228309
C03758	uniprot_id:A0A0H3EHY3	0.07214779
C03758	uniprot_id:A0A222VIB7	0.07210058
C03758	uniprot_id:A0A9C7FA63	0.07208601
C03758	ncbi_protein_id:XP_011040983	0.07203594
C03758	uniprot_id:A2SJ43	0.07202479
C03758	uniprot_id:C9Z092	0.07201159
C03758	uniprot_id:A0A0E3U493	0.071927965
C03758	uniprot_id:A0A2R4C4Y4	0.07184291
C03758	uniprot_id:A0A1B1BET7	0.071527004
C03758	ncbi_protein_id:UOQ48195	0.071498334
C03758	uniprot_id:A0A7G8BCZ9	0.07140443
C03758	uniprot_id:C0Q310	0.07137486
C03758	uniprot_id:B1LD61	0.0713335
C03758	uniprot_id:A0A221KGL4	0.07128054
C03758	uniprot_id:G0H9U4	0.07120553
C03758	uniprot_id:A0A447LMK0	0.07118738
C03758	ncbi_protein_id:QMT34896	0.07118678
C03758	ncbi_protein_id:QKN81496	0.07093096
C03758	uniprot_id:A0A7M1STS0	0.070872515
C03758	uniprot_id:W5TCI6	0.07061544
C03758	uniprot_id:A0A517QXT9	0.070082754
C03758	ncbi_protein_id:UZN49235	0.06998438
C03758	ncbi_protein_id:QBQ95756	0.06971997
C03758	ncbi_protein_id:UIJ35526	0.06971574
C03758	uniprot_id:A0A7T0KFL6	0.06964278
C03758	uniprot_id:G0AJ78	0.069622576
C03758	uniprot_id:A0A3Q9C0P4	0.06959602
C03758	uniprot_id:A0AA91T2A8	0.06933662
C03758	ncbi_protein_id:UUV28231	0.06928781
C03758	ncbi_protein_id:BDZ62356	0.06924611
C03758	uniprot_id:E3RZF5	0.06889257
C03758	uniprot_id:A0A0X8FE82	0.06868008
C03758	uniprot_id:A1SA11	0.06859508
C03758	uniprot_id:A0AA51SIQ5	0.068591565
C03758	uniprot_id:A0A387H8X4	0.068487376
C03758	ncbi_protein_id:QYD69683	0.06839913
C03758	uniprot_id:C4Y4J4	0.06834915
C03758	uniprot_id:A0A0B8MZP3	0.06829125
C03758	ncbi_protein_id:UEA79116	0.06770924
C03758	uniprot_id:P12680	0.06741017
C03758	ncbi_protein_id:QQU82692	0.067404866
C03758	ncbi_protein_id:WHP29668	0.067349344
C03758	uniprot_id:A0A2U8I8G4	0.06726155
C03758	uniprot_id:A0A1B1KSG0	0.067240715
C03758	uniprot_id:A0A6B8VWN7	0.06707752
C03758	ncbi_protein_id:WGM53276	0.06698775
C03758	ncbi_protein_id:ANI82583	0.06695041
C03758	ncbi_protein_id:AID25092	0.06634995
C03758	uniprot_id:E4ZA42	0.066295505
C03758	uniprot_id:A0A7G8BVJ1	0.06619063
C03758	ncbi_protein_id:QCR38996	0.06614852
C03758	uniprot_id:A1VKS8	0.06610805
C03758	uniprot_id:Q0S3K3	0.065989435
C03758	ncbi_protein_id:AER69616	0.06594983
C03758	uniprot_id:A0A5P8KGJ8	0.06589076
C03758	uniprot_id:K1XUI2	0.06582895
C03758	uniprot_id:A0A0D5AFN5	0.065823734
C03758	uniprot_id:A0A2C8F9H5	0.06577131
C03758	uniprot_id:A0A9E6PHW8	0.06555793
C03758	ncbi_protein_id:AKE95695	0.06553307
C03758	ncbi_protein_id:AEG84466	0.06543705
C03758	uniprot_id:A0A0H2WNA7	0.065412015
C03758	uniprot_id:B7USI7	0.06538394
C03758	ncbi_protein_id:AOX45910	0.06510639
C03758	ncbi_protein_id:XP_037142534	0.06509876
C03758	uniprot_id:A0A4P6H121	0.06508553
C03758	uniprot_id:A0A0K0HBI2	0.06502977
C03758	uniprot_id:BKK80_17835	0.06485289
C03758	uniprot_id:E9F241	0.06460464
C03758	ncbi_protein_id:CCF07782	0.064551264
C03758	uniprot_id:A0A0N1QXP6	0.06445539
C03758	ncbi_protein_id:WES63626	0.06442127
C03758	uniprot_id:A0A447SPG8	0.0643819
C03758	uniprot_id:A0A1Q2CHH6	0.06427243
C03758	ncbi_protein_id:QLA60425	0.064050525
C03758	uniprot_id:L7V0V9	0.063932866
C03758	uniprot_id:A0A6M4MDB7	0.06386104
C03758	uniprot_id:Q1K6X7	0.06384647
C03758	ncbi_protein_id:UDF13137	0.063839704
C03758	ncbi_protein_id:XP_028084527	0.06363881
C03758	uniprot_id:A0A410UPG1	0.06359321
C03758	ncbi_protein_id:AMM12996	0.06346315
C03758	uniprot_id:A0A6P1NTD4	0.06334904
C03758	ncbi_protein_id:QRQ77835	0.063219994
C03758	uniprot_id:B2HI60	0.06301209
C03758	ncbi_protein_id:AWB85201	0.06290233
C03758	uniprot_id:Q57NI7	0.06286773
C03758	uniprot_id:B7NBF8	0.06273797
C03758	ncbi_protein_id:WGH80571	0.06266317
C03758	ncbi_protein_id:ASD20707	0.0626587
C03758	uniprot_id:A0A6G7PV91	0.06225601
C03758	uniprot_id:A0A193CAF8	0.06208399
C03758	ncbi_protein_id:ALG90848	0.062076896
C03758	ncbi_protein_id:AGI92165	0.062051356
C03758	ncbi_protein_id:CBJ42117	0.061962426
C03758	uniprot_id:A0A2N8MVP1	0.06168571
C03758	ncbi_protein_id:QKJ16167	0.061340094
C03758	ncbi_protein_id:VEJ34207	0.061288834
C03758	uniprot_id:A3GF56	0.06107068
C03758	ncbi_protein_id:AXF09692	0.060919017
C03758	uniprot_id:Q6FIX6	0.060872704
C03758	ncbi_protein_id:URI28779	0.060818255
C03758	uniprot_id:A0A3Q9UKW5	0.060721427
C03758	ncbi_protein_id:AMO58864	0.060696244
C03758	ncbi_protein_id:QUX26695	0.06067452
C03758	uniprot_id:A0A6P4CLA6	0.060659826
C03758	uniprot_id:A0A6M5J2C8	0.0604375
C03758	ncbi_protein_id:ATA27164	0.060367644
C03758	uniprot_id:A0A386TYZ9	0.06036246
C03758	ncbi_protein_id:WKZ92614	0.06027472
C03758	uniprot_id:A0A387HN37	0.05990705
C03758	uniprot_id:Q5Z3S2	0.059839517
C03758	uniprot_id:A0A4V1F9T7	0.059799194
C03758	uniprot_id:A0A191WAW6	0.059733123
C03758	uniprot_id:P05041	0.05969605
C03758	uniprot_id:A0A7L8D3I2	0.059595108
C03758	uniprot_id:B5RT91	0.05953887
C03758	uniprot_id:S4YHI8	0.059468716
C03758	uniprot_id:A0AA86HFZ9	0.059423327
C03758	ncbi_protein_id:QMU83939	0.059347183
C03758	ncbi_protein_id:AEV65610	0.0593217
C03758	uniprot_id:A0A3T0RUP0	0.059100956
C03758	ncbi_protein_id:SBT61393	0.05899769
C03758	ncbi_protein_id:WCZ39195	0.058952212
C03758	ncbi_protein_id:ATF49164	0.05889687
C03758	ncbi_protein_id:XP_024465331	0.058894843
C03758	uniprot_id:K8F3W6	0.058839947
C03758	uniprot_id:A0A8B8UYX5	0.0588091
C03758	ncbi_protein_id:UVF80117	0.05880195
C03758	uniprot_id:C5C9L4	0.05878055
C03758	uniprot_id:G7W6Z2	0.058493644
C03758	ncbi_protein_id:AGQ99813	0.05843106
C03758	ncbi_protein_id:ADZ42884	0.0583528
C03758	ncbi_protein_id:QCR06426	0.058089048
C03758	ncbi_protein_id:UKO94082	0.05789423
C03758	uniprot_id:A0A5C2FLY9	0.05773133
C03758	uniprot_id:A0A9C6WHX8	0.057597637
C03758	uniprot_id:A0A1B1ZTJ8	0.057526976
C03758	uniprot_id:A0A6J0PKK3	0.057305336
C03758	uniprot_id:A0A410MEI8	0.057081074
C03758	uniprot_id:A0A4P8R1I8	0.05698794
C03758	ncbi_protein_id:UGS43182	0.056699187
C03758	ncbi_protein_id:UWX78673	0.056671828
C03758	uniprot_id:A0A6B9YRJ8	0.05658537
C03758	ncbi_protein_id:WPU09166	0.056527823
C03758	uniprot_id:A0A3G6J2R7	0.05630666
C03758	uniprot_id:A0A290WQ90	0.056279004
C03758	uniprot_id:A0A4Y6RIG0	0.056200504
C03758	uniprot_id:Q2SYZ2	0.05600068
C03758	ncbi_protein_id:UHC98746	0.055938363
C03758	ncbi_protein_id:QEO13163	0.05589217
C03758	ncbi_protein_id:UQX61257	0.055559814
C03758	uniprot_id:K7RU26	0.055461884
C03758	uniprot_id:A0A7G6YZK4	0.055380076
C03758	uniprot_id:A0A5P8FQF9	0.055148184
C03758	ncbi_protein_id:UZJ24664	0.055092722
C03758	uniprot_id:A0A1D9GYU5	0.05503893
C03758	uniprot_id:A0A3Q9KYM0	0.05499211
C03758	ncbi_protein_id:AIS95761	0.054978132
C03758	uniprot_id:A0AA86CXA3	0.054884225
C03758	uniprot_id:A0A2I8S7U8	0.0547902
C03758	ncbi_protein_id:ANQ72832	0.054763913
C03758	uniprot_id:A0A2K9DUL9	0.05476263
C03758	uniprot_id:H6RA35	0.054739743
C03758	uniprot_id:A0A344TZY0	0.05468911
C03758	ncbi_protein_id:ATQ27914	0.05464998
C03758	uniprot_id:A0A0H3BLP1	0.054632068
C03758	uniprot_id:A0A0H2ZUS9	0.054532707
C03758	ncbi_protein_id:QXH94721	0.054431915
C03758	ncbi_protein_id:AWZ25308	0.054398924
C03758	uniprot_id:A0A6G7Y6Q3	0.054387003
C03758	ncbi_protein_id:UTJ45732	0.054354727
C03758	uniprot_id:A0A4P9C7P9	0.0542576
C03758	ncbi_protein_id:XP_038777761	0.054231673
C03758	ncbi_protein_id:QCT34639	0.054122686
C03758	uniprot_id:K2FNT1	0.054116607
C03758	uniprot_id:D3GWE4	0.053856403
C03758	uniprot_id:A0A7S7NSP6	0.053794593
C03758	uniprot_id:A0A0H3HIN6	0.053786725
C03758	uniprot_id:Q2NTC1	0.053768188
C03758	uniprot_id:G8JPW6	0.053453505
C03758	uniprot_id:A0A1X2CEL3	0.053094506
C03758	ncbi_protein_id:WUP84450	0.05307451
C03758	ncbi_protein_id:ULJ69090	0.052942067
C03758	uniprot_id:A0A0K0X2K5	0.052755594
C03758	ncbi_protein_id:AIU92317	0.052703768
C03758	ncbi_protein_id:QKE03700	0.052531987
C03758	uniprot_id:D4DBI4	0.052530527
C03758	uniprot_id:A0A7D7MVD8	0.052447498
C03758	uniprot_id:A0A0D2RSA9	0.052409917
C03758	uniprot_id:Q8XW42	0.052263677
C03758	uniprot_id:F4G9K5	0.052262068
C03758	uniprot_id:A0A975B3I1	0.05206141
C03758	ncbi_protein_id:AJJ63744	0.0519737
C03758	ncbi_protein_id:ULR55231	0.051963538
C03758	ncbi_protein_id:AOY69668	0.051941186
C03758	uniprot_id:A9BDE7	0.051859558
C03758	uniprot_id:A0A7D6VEN1	0.051754177
C03758	ncbi_protein_id:WGD37359	0.051729828
C03758	uniprot_id:M9SD89	0.0516091
C03758	uniprot_id:A0A291B8I7	0.05160296
C03758	ncbi_protein_id:AFB72937	0.051536977
C03758	ncbi_protein_id:AEB49013	0.051528066
C03758	ncbi_protein_id:WIV43190	0.05148229
C03758	uniprot_id:Q5AYT0	0.05136597
C03758	ncbi_protein_id:ACR61974	0.05134493
C03758	uniprot_id:D6YS48	0.051339954
C03758	uniprot_id:A0A1C7EE46	0.051267922
C03758	uniprot_id:A0A3G8ZS85	0.051257312
C03758	ncbi_protein_id:AFH91398	0.051133394
C03758	ncbi_protein_id:BBO59005	0.051071107
C03758	ncbi_protein_id:ARF81764	0.051056325
C03758	uniprot_id:A0AA34VYH1	0.05092141
C03758	uniprot_id:BKK81_16830	0.050825775
C03758	ncbi_protein_id:QMT48354	0.05081263
C03758	ncbi_protein_id:QHM77159	0.05080223
C03758	ncbi_protein_id:UQY44467	0.05066839
C03758	uniprot_id:A0A9J9KIW9	0.050628304
C03758	ncbi_protein_id:AQW58337	0.050411195
C03758	uniprot_id:A0A7I6H645	0.05040115
C03758	uniprot_id:P37254	0.050346106
C03758	uniprot_id:A0A485DII4	0.05033517
C03758	uniprot_id:A0A2S0WSF9	0.05033347
C03758	uniprot_id:A0A1P9WXP3	0.05032462
C03758	ncbi_protein_id:USQ75877	0.050323337
C03758	dosa:Os06t0699700-01	0.05026841
C03758	uniprot_id:A5DKH8	0.05023232
C03758	ncbi_protein_id:BDB39574	0.050088406
C03758	uniprot_id:A0A143QIG9	0.04973498
C03758	uniprot_id:A0A7H0GHU6	0.049730092
C03758	uniprot_id:A0A975PVE7	0.049717814
C03758	uniprot_id:A0A858WRM0	0.049715906
C03758	uniprot_id:A7TG08	0.049683392
C03758	ncbi_protein_id:QXQ12571	0.049681008
C03758	uniprot_id:A0A517SK39	0.04966095
C03758	uniprot_id:H2ASV3	0.04965985
C03758	uniprot_id:Q3SU28	0.049607873
C03758	ncbi_protein_id:AJJ21122	0.04958105
C03758	ncbi_protein_id:QUX25500	0.049560785
C03758	uniprot_id:Q87L19	0.04945305
C03758	uniprot_id:A0A895XJ90	0.04931125
C03758	ncbi_protein_id:CBK82715	0.049162775
C03758	uniprot_id:A0A1D8T3D7	0.049104363
C03758	ncbi_protein_id:VDZ82919	0.048855215
C03758	ncbi_protein_id:VEG76069	0.048848778
C03758	ncbi_protein_id:UKF03552	0.048840642
C03758	ncbi_protein_id:ALE75488	0.048496634
C03758	ncbi_protein_id:UJF25210	0.048442632
C03758	uniprot_id:A0A220UBP8	0.04839453
C03758	uniprot_id:A0A3P8JI08	0.04838583
C03758	uniprot_id:E1T7T2	0.048381716
C03758	ncbi_protein_id:WJY68107	0.048366427
C03758	uniprot_id:A0A9K2PRJ6	0.04830885
C03758	uniprot_id:A0A516WZ36	0.048173666
C03758	uniprot_id:F6FQ83	0.04808539
C03758	ncbi_protein_id:AFH52547	0.048060417
C03758	uniprot_id:A0A109QY91	0.04800865
C03758	uniprot_id:B1LHG1	0.047789156
C03758	uniprot_id:D4GCL2	0.047728896
C03758	uniprot_id:A0A077DGS7	0.047586024
C03758	uniprot_id:A0A2Z3H686	0.047433227
C03758	uniprot_id:A8GFL9	0.047278225
C03758	ncbi_protein_id:AIR84657	0.0472427
C03758	ncbi_protein_id:QXM07182	0.047153592
C03758	ncbi_protein_id:UDQ78425	0.04707119
C03758	uniprot_id:A0A7H2BML0	0.047070414
C03758	ncbi_protein_id:XP_011469666	0.046979487
C03758	ncbi_protein_id:QTF10342	0.04664859
C03758	ncbi_protein_id:WAG49412	0.046616346
C03758	uniprot_id:A0A7I7KGD5	0.046609133
C03758	uniprot_id:A0A221NPN6	0.04659465
C03758	uniprot_id:A0A161I2R0	0.04658848
C03758	ncbi_protein_id:UYU30472	0.04651639
C03758	uniprot_id:A0A7G9GF46	0.04647234
C03758	uniprot_id:I4ADQ5	0.046448767
C03758	ncbi_protein_id:WEO22231	0.04643482
C03758	uniprot_id:Q0RB09	0.04640338
C03758	ncbi_protein_id:BBY39882	0.046327174
C03758	ncbi_protein_id:UQR64846	0.046054095
C03758	uniprot_id:A0A220VCF7	0.04601288
C03758	uniprot_id:A0A2Z3S0X5	0.046011508
C03758	uniprot_id:A0A9J7AAP2	0.045974374
C03758	ncbi_protein_id:UFU03102	0.045835912
C03758	uniprot_id:A0A0M3T515	0.045754015
C03758	uniprot_id:A0AA36KY55	0.04569295
C03758	ncbi_protein_id:UWX97156	0.04556915
C03758	ncbi_protein_id:AGP59004	0.045486182
C03758	uniprot_id:C5WCM9	0.045395523
C03758	ncbi_protein_id:WCM20410	0.045342
C03758	uniprot_id:A0A6I6A4E9	0.045213014
C03758	ncbi_protein_id:UGS26632	0.04519415
C03758	uniprot_id:A0A125SGK6	0.045083225
C03758	uniprot_id:A0A454A4K8	0.0448927
C03758	uniprot_id:A0A7G1NFS2	0.04476753
C03758	uniprot_id:A0A0H3JFG9	0.04476118
C03758	uniprot_id:G0V6K3	0.04473281
C03758	uniprot_id:A0A2S1R3N3	0.044601917
C03758	uniprot_id:A0A0F7HH19	0.04456505
C03758	uniprot_id:A0A024SCI9	0.044540137
C03758	uniprot_id:Q32FR7	0.0444552
C03758	uniprot_id:A0A101RUE8	0.04435879
C03758	uniprot_id:A0A1P8XS05	0.04432842
C03758	uniprot_id:A0A2Z2LPH1	0.04430005
C03758	uniprot_id:F2NII9	0.044263452
C03758	uniprot_id:A0A2R4NPC9	0.044258505
C03758	uniprot_id:A0A0G3BQ15	0.044258416
C03758	ncbi_protein_id:AMB41785	0.044198006
C03758	uniprot_id:A0A6I5X7K0	0.044074148
C03758	ncbi_protein_id:BDZ38026	0.043986946
C03758	ncbi_protein_id:AIX75638	0.04389882
C03758	ncbi_protein_id:BCZ45358	0.043893546
C03758	ncbi_protein_id:WUI60063	0.04385218
C03758	uniprot_id:A0A172UHE9	0.04385212
C03758	uniprot_id:A0A7I7ZTE8	0.04373035
C03758	ncbi_protein_id:ACX82368	0.04372847
C03758	ncbi_protein_id:ULP47632	0.043716162
C03758	uniprot_id:A0PKC6	0.043637574
C03758	ncbi_protein_id:XP_016188290	0.043620825
C03758	uniprot_id:A0A161GLB0	0.04357165
C03758	uniprot_id:A0A2S0N4Z8	0.043501556
C03758	uniprot_id:A0A9X7WBE0	0.04346305
C03758	uniprot_id:A0A9E9LYD2	0.04338771
C03758	uniprot_id:A0A250IBA5	0.043327957
C03758	ncbi_protein_id:UIJ60153	0.043304265
C03758	uniprot_id:A0A3S4RLK6	0.043286204
C03758	uniprot_id:Q1Q1G2	0.043219864
C03758	uniprot_id:F8MEU5	0.043211907
C03758	ncbi_protein_id:BAI55208	0.043185085
C03758	uniprot_id:A0A0U3R4E3	0.04318461
C03758	uniprot_id:A0A7H8RHY8	0.043087393
C03758	ncbi_protein_id:BBX79733	0.043030024
C03758	ncbi_protein_id:ADN46605	0.042915136
C03758	ncbi_protein_id:AIU31003	0.04283133
C03758	uniprot_id:H8X6X5	0.042816907
C03758	uniprot_id:A0A1L7EZS3	0.04280123
C03758	uniprot_id:A0A448UD55	0.04273221
C03758	ncbi_protein_id:BAI36182	0.04259789
C03758	uniprot_id:A0A223S792	0.042510748
C03758	uniprot_id:B8DV76	0.042492956
C03758	uniprot_id:A0A514LMK9	0.04248044
C03758	uniprot_id:B7VLI7	0.042309463
C03758	ncbi_protein_id:UIW16536	0.04221654
C03758	ncbi_protein_id:URI08316	0.042092174
C03758	ncbi_protein_id:QJR30350	0.042070776
C03758	uniprot_id:A0A9X7WI49	0.041985452
C03758	uniprot_id:A0A454B672	0.041952968
C03758	ncbi_protein_id:XP_050885828	0.04185012
C03758	uniprot_id:A0A0P0DPF6	0.041730314
C03758	uniprot_id:A0A6D1I7I4	0.041728497
C03758	ncbi_protein_id:AGO55624	0.04169771
C03758	ncbi_protein_id:USQ57316	0.04163915
C03758	uniprot_id:A0A2R3QE15	0.04156646
C03758	ncbi_protein_id:AIX73578	0.04152608
C03758	ncbi_protein_id:XP_040934036	0.041298747
C03758	uniprot_id:A0A806FKT9	0.041270077
C03758	ncbi_protein_id:APG18530	0.041199893
C03758	uniprot_id:A0A151LHU4	0.04112017
C03758	uniprot_id:A0A0G3BK88	0.04100594
C03758	ncbi_protein_id:WAE76301	0.0409759
C03758	ncbi_protein_id:XP_059603587	0.04094577
C03758	ncbi_protein_id:AHG08996	0.04088503
C03758	ncbi_protein_id:WCZ35608	0.040876716
C03758	uniprot_id:A0A0G4JSD7	0.040830612
C03758	ncbi_protein_id:AIP63772	0.04081893
C03758	ncbi_protein_id:BBC38921	0.04081425
C03758	uniprot_id:A0A151LLU2	0.040753275
C03758	ncbi_protein_id:XP_047757665	0.040728956
C03758	ncbi_protein_id:XP_022892880	0.040719032
C03758	uniprot_id:A0A1B1YWN9	0.040637523
C03758	uniprot_id:A0A892ZLZ1	0.04061699
C03758	uniprot_id:A6T323	0.040509135
C03758	ncbi_protein_id:UQX11046	0.0404751
C03758	ncbi_protein_id:QUC30577	0.04044339
C03758	ncbi_protein_id:QXE29977	0.040372252
C03758	ncbi_protein_id:QZA17704	0.040334314
C03758	ncbi_protein_id:CCH24175	0.040306658
C03758	uniprot_id:A0A6H2HCP7	0.04027316
C03758	uniprot_id:Q321V8	0.04027164
C03758	uniprot_id:A0A0U5L687	0.040258765
C03758	ncbi_protein_id:AHI66133	0.040222198
C03758	uniprot_id:A0A7I7T637	0.040216386
C03758	uniprot_id:A0A0H2V992	0.040172666
C03758	uniprot_id:C1GG48	0.04013723
C03758	ncbi_protein_id:AGJ78542	0.04013607
C03758	ncbi_protein_id:QBX65025	0.040059328
C03758	ncbi_protein_id:ACX89763	0.040044904
C03758	uniprot_id:A0A240UB35	0.039995283
C03758	ncbi_protein_id:UYK41482	0.03981182
C03758	ncbi_protein_id:QUT17046	0.039728284
C03758	uniprot_id:A0A7I7WSA4	0.039723158
C03758	ncbi_protein_id:BDZ42085	0.039589494
C03758	ncbi_protein_id:AEG82210	0.03928998
C03758	ncbi_protein_id:XP_034703810	0.039165556
C03758	ncbi_protein_id:AXE94120	0.039153904
C03758	ncbi_protein_id:WCZ35613	0.039129853
C03758	uniprot_id:C5BNI5	0.039094776
C03758	ncbi_protein_id:AKE90170	0.03904441
C03758	uniprot_id:A0A1Z4EB62	0.038995326
C03758	uniprot_id:A0A7T2TFY8	0.038977057
C03758	ncbi_protein_id:AJE67000	0.038966745
C03758	uniprot_id:A0A0X8LPZ6	0.038922668
C03758	uniprot_id:A0A4P6MZ02	0.038867503
C03758	ncbi_protein_id:XP_038690757	0.038843483
C03758	uniprot_id:A0A248VE32	0.0388256
C03758	ncbi_protein_id:ALQ29958	0.038731992
C03758	uniprot_id:A0A0K1R9N4	0.038731515
C03758	ncbi_protein_id:BDU03381	0.038395554
C03758	uniprot_id:A0A2Z3X6I3	0.038387597
C03758	uniprot_id:A0A7Z2J7S0	0.03836018
C03758	uniprot_id:A0A6M6JF41	0.038055837
C03758	uniprot_id:F0Q0Y1	0.037849218
C03758	uniprot_id:A0A0U3Q963	0.037803262
C03758	uniprot_id:A0A7I7L042	0.037751198
C03758	ncbi_protein_id:UTM46460	0.037731946
C03758	ncbi_protein_id:WQO30139	0.03772658
C03758	ncbi_protein_id:XP_010658413	0.037707686
C03758	uniprot_id:A0A9J9Q8R8	0.037704706
C03758	ncbi_protein_id:UFU06637	0.037657022
C03758	uniprot_id:E3D386	0.037643015
C03758	ncbi_protein_id:AIR01070	0.03757289
C03758	uniprot_id:A0A3S7D3Z6	0.03755617
C03758	uniprot_id:A0A223PC34	0.03752449
C03758	ncbi_protein_id:APW47149	0.037454486
C03758	uniprot_id:A0A6N2TXR0	0.03737685
C03758	uniprot_id:A0A1L2ZRV4	0.037371963
C03758	uniprot_id:A0A7H8H3C3	0.037314147
C03758	ncbi_protein_id:USY17037	0.03724268
C03758	uniprot_id:Q6AHM1	0.0370439
C03758	ncbi_protein_id:URI28266	0.0370332
C03758	ncbi_protein_id:QZY82087	0.036903888
C03758	ncbi_protein_id:QHC55908	0.03678471
C03758	uniprot_id:B8EKF7	0.036742985
C03758	ncbi_protein_id:ATD64158	0.036726326
C03758	uniprot_id:A0AA50KN55	0.03670442
C03758	uniprot_id:A0A220S1S6	0.036649883
C03758	uniprot_id:A0A240U0R4	0.036631107
C03758	uniprot_id:A0A5Q3QBM8	0.03652534
C03758	ncbi_protein_id:XP_020697098	0.036500663
C03758	uniprot_id:C7MRR3	0.036427498
C03758	uniprot_id:A0QNG0	0.036382407
C03758	ncbi_protein_id:CAG7845765	0.036360294
C03758	ncbi_protein_id:AMG83085	0.036331236
C03758	uniprot_id:Q0URK3	0.03627768
C03758	uniprot_id:A0A5B9G5I4	0.03626433
C03758	uniprot_id:A0A291GLA9	0.03625399
C03758	ncbi_protein_id:AUN38611	0.036125988
C03758	ncbi_protein_id:XP_053021701	0.03606531
C03758	ncbi_protein_id:ADD56826	0.03584978
C03758	ncbi_protein_id:UCR88229	0.035773873
C03758	uniprot_id:A0A0E3ZUL2	0.035755306
C03758	uniprot_id:A0A386ZLR7	0.03571543
C03758	ncbi_protein_id:BBW99531	0.035691082
C03758	uniprot_id:A0A8S0WNA5	0.03551075
C03758	uniprot_id:A0A8H2PEU4	0.035420656
C03758	uniprot_id:A0A7I7XPS2	0.035367966
C03758	ncbi_protein_id:QRO83855	0.0352903
C03758	uniprot_id:A0A2L0PND9	0.035194427
C03758	uniprot_id:A0A4P6WLN1	0.035057783
C03758	ncbi_protein_id:AST77923	0.03496319
C03758	uniprot_id:S4Z2L9	0.034882426
C03758	uniprot_id:A0A0D1CNB7	0.0348244
C03758	ncbi_protein_id:AFR30667	0.034782946
C03758	ncbi_protein_id:XP_037137775	0.03476128
C03758	uniprot_id:A0A4P6EBZ5	0.034648
C03758	ncbi_protein_id:UOE25633	0.034643948
C03758	ncbi_protein_id:QXQ13946	0.03454727
C03758	uniprot_id:A0A0H2UZA1	0.03452468
C03758	uniprot_id:K6UJC2	0.03450951
C03758	ncbi_protein_id:XP_040959461	0.034506768
C03758	uniprot_id:A0A0F7NFC6	0.034427166
C03758	uniprot_id:R9ARP6	0.034413904
C03758	uniprot_id:A0A1B1ZLT4	0.034374267
C03758	ncbi_protein_id:BBX33080	0.03437087
C03758	uniprot_id:A0A1W6DM06	0.034350127
C03758	uniprot_id:A0A7I7SQX6	0.03420961
C03758	uniprot_id:A0A1X0DHM9	0.034157455
C03758	ncbi_protein_id:UPG70570	0.034103066
C03758	uniprot_id:A0A9E8MK73	0.03403765
C03758	uniprot_id:A0A6P5YQG2	0.034011662
C03758	uniprot_id:A0A2Z4U7W3	0.033973366
C03758	uniprot_id:A0A8B4G6B8	0.03378308
C03758	uniprot_id:A0A067C7C3	0.033756465
C03758	ncbi_protein_id:WCE46144	0.033544958
C03758	ncbi_protein_id:QVI62411	0.033540517
C03758	uniprot_id:Q0SAE0	0.03351924
C03758	uniprot_id:A0A517XS99	0.033473134
C03758	uniprot_id:A0A3Q9IYG1	0.033210963
C03758	uniprot_id:A0A010RNI0	0.033162117
C03758	ncbi_protein_id:UEA60988	0.033160836
C03758	ncbi_protein_id:WGD37487	0.033129454
C03758	uniprot_id:A0A290ZC89	0.033116877
C03758	uniprot_id:A0A087AGY4	0.03303632
C03758	uniprot_id:A0A0H2WTP7	0.033025473
C03758	ncbi_protein_id:UBH22875	0.03299275
C03758	ncbi_protein_id:AIK87480	0.032808036
C03758	ncbi_protein_id:XP_022811989	0.03272575
C03758	ncbi_protein_id:BAM28012	0.03265962
C03758	ncbi_protein_id:WIM69319	0.03258601
C03758	uniprot_id:A0A173LGY5	0.03255126
C03758	ncbi_protein_id:AZI13513	0.03250754
C03758	ncbi_protein_id:AGN18742	0.032481045
C03758	uniprot_id:C5BUR7	0.032449514
C03758	ncbi_protein_id:QHJ70061	0.032408
C03758	ncbi_protein_id:AHY13702	0.032390088
C03758	uniprot_id:A0A1W6B3B6	0.032330424
C03758	ncbi_protein_id:ASI95254	0.032283247
C03758	ncbi_protein_id:QDW82999	0.03226769
C03758	uniprot_id:G0RHS8	0.032259762
C03758	uniprot_id:D9QUI8	0.032257527
C03758	ncbi_protein_id:UWF77550	0.032159388
C03758	uniprot_id:Q8I2T0	0.03208521
C03758	uniprot_id:A0A9W4FH12	0.03203973
C03758	uniprot_id:Q0T505	0.031975985
C03758	uniprot_id:A0A1D7YGP7	0.031964332
C03758	uniprot_id:A0A6M6JCQ1	0.031921625
C03758	ncbi_protein_id:WOO93006	0.031902254
C03758	uniprot_id:A0A386HSE6	0.031892955
C03758	ncbi_protein_id:XP_022677806	0.03189087
C03758	ncbi_protein_id:AEZ40758	0.031856865
C03758	ncbi_protein_id:ACI38457	0.031724334
C03758	ncbi_protein_id:UMY16849	0.031683832
C03758	ncbi_protein_id:QJF15818	0.03167677
C03758	uniprot_id:A0A2S2BY82	0.031673104
C03758	ncbi_protein_id:UGT70977	0.03165129
C03758	uniprot_id:A0A2S0KBW1	0.031645983
C03758	ncbi_protein_id:UKN41422	0.03164494
C03758	ncbi_protein_id:WSE28441	0.031633914
C03758	uniprot_id:A0A076NSC8	0.031621307
C03758	ncbi_protein_id:CDM74165	0.031459898
C03758	uniprot_id:A0A6H1REF1	0.0314413
C03758	uniprot_id:A0A0U2PC64	0.031430244
C03758	uniprot_id:A0A7D7N352	0.03141302
C03758	uniprot_id:A0A2Z4J042	0.031361043
C03758	ncbi_protein_id:VDR30770	0.03129685
C03758	ncbi_protein_id:BBX85521	0.03123054
C03758	uniprot_id:A0A126YZV5	0.031189859
C03758	uniprot_id:A0A0E3U8Q7	0.031166166
C03758	ncbi_protein_id:UCR89419	0.031129718
C03758	uniprot_id:A0A387B7S9	0.031044245
C03758	uniprot_id:A0A2S1IFC9	0.030913442
C03758	ncbi_protein_id:AKN15677	0.030886412
C03758	ncbi_protein_id:ULP42468	0.030843973
C03758	uniprot_id:A0A075UG72	0.030826956
C03758	ncbi_protein_id:UGQ15253	0.030815959
C03758	ncbi_protein_id:UCN14730	0.03079763
C03758	ncbi_protein_id:ANZ18063	0.03069958
C03758	uniprot_id:A0A7H8KW68	0.03064236
C03758	uniprot_id:A0A1H1EFL7	0.030580997
C03758	uniprot_id:Q72F51	0.030545771
C03758	uniprot_id:A0A516KEQ4	0.030521482
C03758	ncbi_protein_id:ATD30994	0.030444086
C03758	uniprot_id:Q8XEI3	0.030357182
C03758	ncbi_protein_id:ANI80952	0.030340135
C03758	uniprot_id:A0A2S0VMR9	0.030336767
C03758	uniprot_id:A0A160FHT2	0.030256331
C03758	uniprot_id:X2JUZ7	0.030154109
C03758	ncbi_protein_id:AJW46083	0.030141443
C03758	uniprot_id:A0KN21	0.030132532
C03758	ncbi_protein_id:QXX07123	0.03000015
C03758	uniprot_id:W5XY74	0.029888421
C03758	ncbi_protein_id:QTM22979	0.029874146
C03758	ncbi_protein_id:WOO93173	0.029829293
C03758	ncbi_protein_id:UOX87171	0.029775321
C03758	uniprot_id:A0A5Q4ZD01	0.029734105
C03758	uniprot_id:A0A2I3CBJ4	0.029692471
C03758	ncbi_protein_id:AFM07902	0.029670805
C03758	uniprot_id:B5RGY7	0.029565662
C03758	uniprot_id:Q8NRQ1	0.029426366
C03758	uniprot_id:A0A0B5EXL0	0.029385775
C03758	uniprot_id:A0A161HJB5	0.029346406
C03758	uniprot_id:B8DIF9	0.029305875
C03758	uniprot_id:B8H6R5	0.029272437
C03758	ncbi_protein_id:XP_035343238	0.029191583
C03758	ncbi_protein_id:UTT83717	0.029187888
C03758	uniprot_id:A0A191UEP5	0.02917406
C03758	uniprot_id:A0A518A5C3	0.02916634
C03758	ncbi_protein_id:AHJ23979	0.029162169
C03758	uniprot_id:A0A4U8Z2R6	0.02914536
C03758	uniprot_id:A0A0K0HER5	0.029079556
C03758	ncbi_protein_id:QET57325	0.029049158
C03758	ncbi_protein_id:WPR91372	0.029032767
C03758	ncbi_protein_id:UDF12020	0.029027134
C03758	uniprot_id:F2LNC2	0.029006302
C03758	uniprot_id:I4YB43	0.02892512
C03758	uniprot_id:A0A0H3CX15	0.028827965
C03758	ncbi_protein_id:AFG40135	0.028770745
C03758	uniprot_id:A0A0H3IDW1	0.028726965
C03758	uniprot_id:G8ZN97	0.028682202
C03758	ncbi_protein_id:UNK46517	0.0286493
C03758	ncbi_protein_id:UOO92956	0.02864036
C03758	ncbi_protein_id:ALE53725	0.028605163
C03758	ncbi_protein_id:AWE41437	0.028593302
C03758	uniprot_id:A0A6I6F1I4	0.028403819
C03758	uniprot_id:A5GW88	0.028381199
C03758	ncbi_protein_id:AJW96481	0.028363734
C03758	ncbi_protein_id:AWV25056	0.028281212
C03758	uniprot_id:A0A7I7MZA2	0.028189957
C03758	uniprot_id:A0A142JNR3	0.028110266
C03758	ncbi_protein_id:QCP61134	0.028088361
C03758	ncbi_protein_id:WJE85884	0.02803886
C03758	ncbi_protein_id:XP_007265800	0.028012991
C03758	uniprot_id:A0A1X3D008	0.02799952
C03758	ncbi_protein_id:ASP18119	0.02798745
C03758	ncbi_protein_id:UPQ87792	0.02798441
C03758	uniprot_id:A0A1B1UKQ5	0.027963966
C03758	uniprot_id:A1TTV6	0.02793935
C03758	ncbi_protein_id:XP_017649786	0.027866632
C03758	uniprot_id:D2UDF0	0.027771562
C03758	uniprot_id:A0A068NSN2	0.027672887
C03758	ncbi_protein_id:QUQ69977	0.027671456
C03758	uniprot_id:A0A143PAC7	0.027670592
C03758	ncbi_protein_id:VEG32077	0.02764523
C03758	ncbi_protein_id:QTX19825	0.027640998
C03758	uniprot_id:D7C8X2	0.0276182
C03758	uniprot_id:A0A160NZW2	0.027602822
C03758	ncbi_protein_id:ATF51931	0.027535945
C03758	uniprot_id:A0A7I7L7X3	0.02751708
C03758	uniprot_id:A0A6G5RGV7	0.027449727
C03758	uniprot_id:CLUP02_07960	0.027359784
C03758	ncbi_protein_id:QVI66089	0.027344584
C03758	ncbi_protein_id:UPU87920	0.027334273
C03758	uniprot_id:A0A6G8G0Z3	0.027294517
C03758	uniprot_id:U3TYD4	0.027262539
C03758	uniprot_id:K5BDK6	0.027258873
C03758	ncbi_protein_id:QPI55422	0.027239293
C03758	ncbi_protein_id:AJQ99404	0.027172595
C03758	uniprot_id:R4SG16	0.027042061
C03758	uniprot_id:A0A286RGI2	0.027030796
C03758	uniprot_id:A0A7H0IFB9	0.027027905
C03758	ncbi_protein_id:UON92109	0.027020156
C03758	uniprot_id:K9GGV9	0.027005702
C03758	ncbi_protein_id:ULN64024	0.027004898
C03758	ncbi_protein_id:AEF26334	0.026976973
C03758	ncbi_protein_id:APC91582	0.026954621
C03758	uniprot_id:F4H3V6	0.026944816
C03758	uniprot_id:Q6CHS7	0.026931882
C03758	ncbi_protein_id:WEF31904	0.026922733
C03758	uniprot_id:A0A240TQL9	0.026857227
C03758	ncbi_protein_id:UTT62560	0.026848644
C03758	ncbi_protein_id:AEF46023	0.026729614
C03758	uniprot_id:A0AA49E681	0.026627481
C03758	ncbi_protein_id:XP_038796384	0.026530832
C03758	uniprot_id:A0A5C1ALW6	0.0265297
C03758	uniprot_id:A0A4P8SGK4	0.026470095
C03758	ncbi_protein_id:XP_058770012	0.02643758
C03758	ncbi_protein_id:AFI62313	0.02634281
C03758	uniprot_id:A0A223S9X0	0.026338488
C03758	uniprot_id:A0A3G6J3Y1	0.026289314
C03758	ncbi_protein_id:XP_028860809	0.026240945
C03758	ncbi_protein_id:AWX14483	0.026201785
C03758	uniprot_id:A0A0U3MKM3	0.026151627
C03758	ncbi_protein_id:ADT85849	0.026099116
C03758	uniprot_id:A0A0T6TWW6	0.0260953
C03758	ncbi_protein_id:ATO35052	0.026079655
C03758	ncbi_protein_id:QUW19049	0.026012361
C03758	ncbi_protein_id:WKK71609	0.025980234
C03758	uniprot_id:A0A7L5AGI8	0.025968432
C03758	uniprot_id:E3K595	0.025957733
C03758	uniprot_id:A0A516NHR2	0.02589807
C03758	uniprot_id:A0A6M8MT12	0.025884777
C03758	uniprot_id:A0A7G7MM57	0.025842726
C03758	uniprot_id:A0A6F8YIB3	0.025826693
C03758	ncbi_protein_id:UOQ58726	0.025803745
C03758	uniprot_id:A0A4P6VSW1	0.025749803
C03758	uniprot_id:F8MD24	0.025743157
C03758	ncbi_protein_id:WJY71706	0.025643647
C03758	uniprot_id:A0A3G8V8T6	0.025574774
C03758	ncbi_protein_id:WFN57507	0.025507838
C03758	uniprot_id:Q1LST5	0.025457889
C03758	uniprot_id:C1AZY9	0.025392115
C03758	uniprot_id:A0A0F7W211	0.025381535
C03758	ncbi_protein_id:QZN95689	0.025336742
C03758	ncbi_protein_id:QQU04915	0.0253357
C03758	ncbi_protein_id:WOO96609	0.025298506
C03758	uniprot_id:A0A384KMS1	0.025297552
C03758	uniprot_id:A0A5B8C216	0.025260776
C03758	uniprot_id:A0A0N9MMK9	0.025213242
C03758	ncbi_protein_id:UQX88577	0.025207132
C03758	uniprot_id:A0A975IPW9	0.025190055
C03758	uniprot_id:A0A5P3MWH6	0.025179923
C03758	ncbi_protein_id:ACI92349	0.025158286
C03758	ncbi_protein_id:AKL14801	0.025141537
C03758	uniprot_id:A0A1Y0CDC9	0.025013834
C03758	ncbi_protein_id:WHR55890	0.024983823
C03758	uniprot_id:B3R6I1	0.024964005
C03758	ncbi_protein_id:WNN44667	0.024937868
C03758	uniprot_id:A0A8E6F080	0.024917006
C03758	ncbi_protein_id:UNK45977	0.024902344
C03758	ncbi_protein_id:WDL83665	0.024895936
C03758	ncbi_protein_id:UFQ16920	0.024880081
C03758	ncbi_protein_id:WHS64535	0.024778426
C03758	uniprot_id:A0A1Y0D327	0.024777383
C03758	uniprot_id:A8AQR4	0.024752706
C03758	uniprot_id:A0AA86H2H3	0.024722815
C03758	uniprot_id:A0A5J6KZL9	0.024619281
C03758	uniprot_id:A0A2S0LV13	0.024608433
C03758	uniprot_id:A0A1D8PMB0	0.024529576
C03758	ncbi_protein_id:AGX12008	0.02450645
C03758	uniprot_id:A0A2L2K6H3	0.024455875
C03758	uniprot_id:K5XKQ7	0.024331272
C03758	ncbi_protein_id:QJC79876	0.024267197
C03758	uniprot_id:A0A199NUG0	0.02418226
C03758	ncbi_protein_id:XP_054115578	0.02417323
C03758	uniprot_id:A0A3T0V5U5	0.024140507
C03758	uniprot_id:H3RLC6	0.024135053
C03758	uniprot_id:A5EV93	0.024092674
C03758	ncbi_protein_id:QFS69155	0.024089605
C03758	ncbi_protein_id:QDW94668	0.02395755
C03758	uniprot_id:A0A143C2L7	0.023955137
C03758	ncbi_protein_id:UTJ47812	0.023926675
C03758	ncbi_protein_id:BDD80268	0.02384612
C03758	uniprot_id:L0EWR0	0.023806244
C03758	uniprot_id:I8U0S3	0.0238024
C03758	ncbi_protein_id:WAV89286	0.023795962
C03758	uniprot_id:K0EQA5	0.02376473
C03758	uniprot_id:A0A291SLT9	0.023762167
C03758	uniprot_id:A0A1U9QTW9	0.023713559
C03758	ncbi_protein_id:USX45971	0.02371326
C03758	uniprot_id:U3P3H1	0.023709506
C03758	uniprot_id:A0A451EQ15	0.023675114
C03758	uniprot_id:F8A241	0.023672253
C03758	uniprot_id:K0I4P4	0.023573011
C03758	uniprot_id:A0A2U8WVR3	0.02356553
C03758	uniprot_id:A0A716TSD7	0.023557752
C03758	uniprot_id:U3U344	0.023540199
C03758	ncbi_protein_id:QEV76951	0.02352482
C03758	ncbi_protein_id:QDW61764	0.023501694
C03758	ncbi_protein_id:UWZ45057	0.023430526
C03758	ncbi_protein_id:AGQ70059	0.023407787
C03758	uniprot_id:A0A854HZ44	0.023375988
C03758	ncbi_protein_id:BDZ48703	0.023361355
C03758	uniprot_id:C7MH24	0.023324281
C03758	ncbi_protein_id:ALX95530	0.023245633
C03758	uniprot_id:A0A6I8MIJ6	0.023194343
C03758	uniprot_id:E0SJP6	0.023177296
C03758	uniprot_id:A0A142X459	0.02312529
C03758	uniprot_id:A0A386ZAT3	0.023112565
C03758	uniprot_id:A0A0U2TJJ9	0.023109704
C03758	ncbi_protein_id:QZN85688	0.023097694
C03758	ncbi_protein_id:AFJ43896	0.023075849
C03758	uniprot_id:A0A345C086	0.0230726
C03758	ncbi_protein_id:UWW07035	0.023057997
C03758	ncbi_protein_id:UGT40477	0.02300489
C03758	uniprot_id:A0A8E3Q4J3	0.022995591
C03758	uniprot_id:A0A6N4UTZ6	0.02298966
C03758	ncbi_protein_id:XP_006454091	0.022961468
C03758	uniprot_id:A0A7D4U8B6	0.02293554
C03758	uniprot_id:A0A345D7W0	0.022913069
C03758	uniprot_id:A0A410YJV2	0.022910357
C03758	ncbi_protein_id:EJD54604	0.022852749
C03758	uniprot_id:A0A6C6ZPT8	0.022740334
C03758	uniprot_id:Q7AQP6	0.022733659
C03758	uniprot_id:P06193	0.022732168
C03758	ncbi_protein_id:AJI44951	0.022730976
C03758	uniprot_id:A0A0H3FMD7	0.02271536
C03758	ncbi_protein_id:WPL15173	0.022712529
C03758	ncbi_protein_id:ULP36923	0.022711992
C03758	uniprot_id:A0A089YK35	0.022634298
C03758	ncbi_protein_id:AYL63278	0.022634149
C03758	ncbi_protein_id:WVM97676	0.022612125
C03758	ncbi_protein_id:AHB04657	0.022607952
C03758	uniprot_id:A0A6G9Y488	0.022587597
C03758	uniprot_id:B8F9I5	0.022584975
C03758	uniprot_id:A1RAS7	0.022537231
C03758	uniprot_id:A0A6P1Q670	0.022517025
C03758	ncbi_protein_id:QNB10540	0.022430807
C03758	ncbi_protein_id:QEH94511	0.022414833
C03758	uniprot_id:A0A060NU94	0.022401422
C03758	ncbi_protein_id:AUD15118	0.022384882
C03758	ncbi_protein_id:UIP57170	0.02231589
C03758	uniprot_id:A0A447LI04	0.022261053
C03758	uniprot_id:Q3YWR1	0.022250026
C03758	ncbi_protein_id:AUH67467	0.022180468
C03758	ncbi_protein_id:QIC05152	0.022179306
C03758	uniprot_id:A0A7Z2JEN9	0.02216062
C03758	uniprot_id:A0A6C0FTQ4	0.022158742
C03758	uniprot_id:A0A1P8JSF8	0.022144556
C03758	uniprot_id:A0A6B8TM54	0.022144437
C03758	uniprot_id:D7B7G4	0.022091776
C03758	uniprot_id:J2K1K3	0.0219782
C03758	uniprot_id:A0A5C1QHG7	0.021910071
C03758	ncbi_protein_id:ANE75107	0.021887302
C03758	uniprot_id:A0A6I6A6V8	0.02185893
C03758	ncbi_protein_id:UBO73206	0.02183637
C03758	uniprot_id:A4F5R9	0.021778464
C03758	uniprot_id:A0A518CG86	0.021711618
C03758	ncbi_protein_id:QNK53308	0.021707892
C03758	ncbi_protein_id:AVT60581	0.021698117
C03758	ncbi_protein_id:UQT54793	0.021690398
C03758	ncbi_protein_id:ABE94778	0.021686822
C03758	uniprot_id:A0A0M4R093	0.021671921
C03758	uniprot_id:A0A1X1DG66	0.021619558
C03758	ncbi_protein_id:AMH16291	0.021543145
C03758	uniprot_id:H6R5A7	0.021511585
C03758	ncbi_protein_id:WAW14350	0.021508127
C03758	ncbi_protein_id:AQL56742	0.021417141
C03758	uniprot_id:A0A517ZM26	0.021315932
C03758	ncbi_protein_id:AEG15804	0.021300197
C03758	uniprot_id:A0A1B0ZKS2	0.02127102
C03758	ncbi_protein_id:BDH55095	0.021261603
C03758	uniprot_id:A0A6B8VV60	0.021259397
C03758	ncbi_protein_id:QCO87312	0.021190315
C03758	ncbi_protein_id:XP_007876832	0.021142751
C03758	uniprot_id:A0A0C5G2N0	0.021100968
C03758	ncbi_protein_id:UOE83334	0.021027535
C03758	uniprot_id:A0A194WV88	0.020979881
C03758	uniprot_id:A0A344TTT6	0.020973414
C03758	uniprot_id:K7AFD6	0.020966113
C03758	ncbi_protein_id:UTT48686	0.020918638
C03758	uniprot_id:E0TCH9	0.020902395
C03758	uniprot_id:A0A2L0R2T5	0.02088958
C03758	ncbi_protein_id:XP_007378857	0.02087751
C03758	uniprot_id:A0A6G8INH7	0.020850956
C03758	uniprot_id:A0A076HFJ9	0.02081421
C03758	uniprot_id:A7MZ55	0.020800829
C03758	ncbi_protein_id:QDW16409	0.020784974
C03758	ncbi_protein_id:ALV50884	0.020784706
C03758	ncbi_protein_id:APC47271	0.020780116
C03758	ncbi_protein_id:AIU68022	0.020778328
C03758	uniprot_id:A0A1J0GJA0	0.020717561
C03758	uniprot_id:A0A4P6F5M4	0.020691365
C03758	uniprot_id:G8RME8	0.020688951
C03758	ncbi_protein_id:VED63604	0.020640433
C03758	uniprot_id:A0A0K1JDZ6	0.020514607
C03758	uniprot_id:A0A1W6BN54	0.020506054
[truncated: 1,745 more rows]
